# Supplementary material for: Genome Wide Binding Site Analysis Reveals Transcriptional Coactivation of Cytokinin-Responsive Genes by DELLA Proteins
Source: PLoS Genet. 2015 Jul 2;11(7):e1005337. doi: 10.1371/journal.pgen.1005337 (PMC4489807; doi:10.1371/journal.pgen.1005337)
Supplement: S1 Table — Only those peaks that can be assigned to a particular AGI code have been listed. (XLSX) [file pgen.1005337.s004.xlsx]

## Sheet: Blatt1
Binding site ID	Chromosome	peak summit start	peak summit end	tag counts WT	tag counts RGA	WT subtracted tags	TSS/Tend start	TSS/Tend end	strand	AGI code	Annotation	distance to TSS/end	Peak in PoT
102	Chr1	14658602	14658603	12.953	326.94	313.987	14657325	14657326	-	AT1G39430	similar to unknown protein [Arabidopsis thaliana] (TAIR:AT3G43100.1)	1276	Promoter
101	Chr1	14609430	14609431	56.995	180.85	123.855	14608652	14608653	-	AT1G39350	transposable element gene;	777	Promoter
129	Chr1	15053255	15053256	18.981	139.158	120.177	15053799	15053800	+	AT1G40097	Mutator-like transposase family, has a 4.1e-81 P-value blast match to Q9S9W4 /247-408 Pfam PF03108 MuDR family transposase (MuDr-element domain)	543	Promoter
57	Chr1	9567900	9567901	18.355	121.5	103.145	9567887	9567888	-	AT1G27540.2	Protein of unknown function (DUF295)	12	Promoter
57	Chr1	9567900	9567901	18.355	121.5	103.145	9567905	9567906	-	AT1G27540.1	Protein of unknown function (DUF295)	-6	Promoter
539	Chr4	2981670	2981671	52.145	153	100.855	2982096	2982097	-	AT4G05616	similar to unknown protein [Arabidopsis thaliana] (TAIR:AT4G04155.1)	426	Terminator
794	Chr5	18476641	18476642	24.8	119.605	94.805	18476996	18476997	-	AT5G45576	Mutator-like transposase family, has a 3.0e-84 P-value blast match to Q9S9L1 /206-367 Pfam PF03108 MuDR family transposase (MuDr-element domain)	355	Terminator
549	Chr4	4048123	4048124	33.342	125.865	92.523	4049903	4049904	+	AT4G06742	gypsy-like retrotransposon family (Athila), has a 4.8e-29 P-value blast match to GB:CAA57397 Athila ORF 1 (Arabidopsis thaliana)	1779	Promoter
206	Chr1	19706740	19706741	44.219	133.55	89.331	19706705	19706706	+	AT1G52905	unknown protein	34	Terminator
523	Chr4	1801962	1801963	27.251	114.18	86.929	1801472	1801473	+	AT4G03840	gypsy-like retrotransposon family, has a 2.4e-251 P-value blast match to GB:AAD27547 polyprotein (Gypsy_Ty3-element) (Oryza sativa subsp. indica)	489	Terminator
199	Chr1	18681017	18681018	14.762	97.365	82.603	18680116	18680117	-	AT1G50420	scarecrow-like 3 (SCL3)	900	Promoter
131	Chr1	15159394	15159395	99.045	175.06	76.015	15160610	15160611	+	AT1G40113	gypsy-like retrotransposon family, has a 2.1e-155 P-value blast match to GB:AAD19359 polyprotein (gypsy_Ty3-element) (Sorghum bicolor)	1215	Promoter
511	Chr4	381442	381443	25.28	98.47	73.19	381454	381455	-	AT4G00893	unknown protein	-13	Promoter
511	Chr4	381442	381443	25.28	98.47	73.19	381788	381789	+	AT4G00895	ATPase, F1 complex, OSCP/delta subunit protein	345	Promoter
467	Chr3	16599318	16599319	13.453	83.56	70.107	16598697	16598698	-	AT3G45260	C2H2-like zinc finger protein	620	Promoter
643	Chr4	18050994	18050995	24.592	93.84	69.248	18049291	18049292	-	AT4G38600	KAKTUS (KAK)	1702	Promoter
512	Chr4	525335	525336	18.616	87.725	69.109	524215	524216	-	AT4G01250	WRKY22	1119	Promoter
503	Chr3	22991157	22991158	22.099	90.3	68.201	22990708	22990709	-	AT3G62090	phytochrome interacting factor 3-like 2 (PIL2)	448	Promoter
219	Chr1	21765082	21765083	31.902	99.35	67.448	21764968	21764969	+	AT1G58602	LRR and NB-ARC domains-containing disease resistance protein	113	Terminator
756	Chr5	12918325	12918326	74.281	140.95	66.669	12917570	12917571	-	AT5G34560	pseudogene, uridine kinase/uracil phosphoribosyl transferas -related, similar to uridine kinase/uracil phosphoribosyl transferas, putative	754	Promoter
506	Chr3	23287660	23287661	14.601	76.75	62.149	23285825	23285826	-	AT3G63006	tRNA-Ala (anticodon: TGC)	1834	Promoter
506	Chr3	23287660	23287661	14.601	76.75	62.149	23289425	23289426	+	AT3G63010	GA INSENSITIVE DWARF1B (GID1B)	1764	Promoter
204	Chr1	19640193	19640194	17.125	78.14	61.015	19640899	19640900	+	AT1G52720	unknown protein	705	Promoter
204	Chr1	19640193	19640194	17.125	78.14	61.015	19640222	19640223	-	AT1G52710	Rubredoxin-like superfamily protein	-30	Promoter
621	Chr4	13920507	13920508	20.05	79.02	58.97	13920131	13920132	-	AT4G27970	SLAC1 homologue 2 (SLAH2)	375	Promoter
621	Chr4	13920507	13920508	20.05	79.02	58.97	13921677	13921678	+	AT4G27980	CONTAINS InterPro DOMAIN/s: Molecular chaperone, heat shock protein, Hsp40, DnaJ (InterPro:IPR015609)	1169	Promoter
362	Chr3	508550	508551	12.15	71.05	58.9	508427	508428	+	AT3G02460	Ypt/Rab-GAP domain of gyp1p superfamily protein	122	Terminator
362	Chr3	508550	508551	12.15	71.05	58.9	508886	508887	+	AT3G02470	S-adenosylmethionine decarboxylase	335	Promoter
577	Chr4	7787512	7787513	19.534	78.38	58.846	7786112	7786113	-	AT4G13395	ROTUNDIFOLIA like 12 (RTFL12)	1399	Promoter
577	Chr4	7787512	7787513	19.534	78.38	58.846	7787691	7787692	-	AT4G13400	2-oxoglutarate (2OG) and Fe(II)-dependent oxygenase superfamily protein	179	Terminator
505	Chr3	23285955	23285956	20.441	76.4	55.959	23285825	23285826	-	AT3G63006	tRNA-Ala (anticodon: TGC)	129	Promoter
396	Chr3	6991800	6991801	27.95	83.8	55.85	6991461	6991462	+	AT3G20030	F-box and associated interaction domains-containing protein	338	Terminator
596	Chr4	11044964	11044965	36.241	91.81	55.569	11045912	11045913	+	AT4G20520	RNA binding	947	Promoter
825	Chr5	24066295	24066296	9.803	65.15	55.347	24066169	24066170	-	AT5G59730	exocyst subunit exo70 family protein H7 (EXO70H7)	125	Promoter
60	Chr1	9952922	9952923	17.792	71.82	54.028	9952739	9952740	+	AT1G28360	ERF domain protein 12 (ERF12)	182	Terminator
463	Chr3	16420902	16420903	20.326	73.72	53.394	16421045	16421046	+	AT3G44950	glycine-rich protein	142	Promoter
251	Chr1	28467702	28467703	22.944	75.85	52.906	28466970	28466971	-	AT1G75820	CLAVATA 1 (CLV1)	731	Promoter
743	Chr5	12192795	12192796	26.829	79.725	52.896	12192624	12192625	+	AT5G32520	pseudogene, expressed protein, predicted proteins, Arabidopsis thaliana and others	170	Terminator
743	Chr5	12192795	12192796	26.829	79.725	52.896	12192828	12192829	-	AT5G32525	gypsy-like retrotransposon family, has a 5.2e-51 P-value blast match to GB:BAA84458 GAG-POL precursor (gypsy_Ty3-element) (Oryza sativa)gi|5902445|dbj|BAA84458.1| GAG-POL precursor (Oryza sativa (japonica cultivar-group)) (RIRE2) (Gypsy_Ty3-family)	33	Terminator
658	Chr5	2167371	2167372	12.385	64.785	52.4	2167468	2167469	+	AT5G06980	unknown protein	96	Promoter
658	Chr5	2167371	2167372	12.385	64.785	52.4	2166397	2166398	-	AT5G06970	CONTAINS InterPro DOMAIN/s: Munc13 homology 1 (InterPro:IPR014770), Protein of unknown function DUF810 (InterPro:IPR008528), Mammalian uncoordinated homology 13, domain 2 (InterPro:IPR014772)	973	Promoter
760	Chr5	13328296	13328297	22.767	74.61	51.843	13328413	13328414	-	AT5G35065	copia-like retrotransposon family, has a 5.3e-33 P-value blast match to GB:BAA22288 pol polyprotein (Ty1_Copia-element) (Oryza australiensis)GB:BAA22288 polyprotein (Ty1_Copia-element) (Oryza australiensis)gi|2443320|dbj|BAA22288.1| polyprotein (RIRE1) (Oryza australiensis) (Ty1_Copia-element)	117	Terminator
416	Chr3	11691515	11691516	10.951	62.725	51.774	11691624	11691625	+	AT3G29787	CACTA-like transposase family (Ptta/En/Spm), has a 4.8e-35 P-value blast match to At5g29026.1/8-244 CACTA-like transposase family (Ptta/En/Spm) (CACTA-element) (Arabidopsis thaliana)	108	Promoter
416	Chr3	11691515	11691516	10.951	62.725	51.774	11691066	11691067	+	AT3G29784	CACTA-like transposase family (En/Spm), has a 1.5e-28 P-value blast match to dbj|BAB64937.1| TdcA1-ORF1-ORF2 (Daucus carota) Spm/En-like (CACTA-like)	448	Terminator
335	Chr2	12260080	12260081	31.026	81	49.974	12262013	12262014	+	AT2G28610	PRESSED FLOWER (PRS)	1932	Promoter
253	Chr1	28678541	28678542	17.437	66.985	49.548	28678935	28678936	-	AT1G76430	phosphate transporter 1	394	Terminator
598	Chr4	11115347	11115348	27.887	77.03	49.143	11114365	11114366	-	AT4G20725	non-LTR retrotransposon family (LINE), has a 1.2e-31 P-value blast match to GB:NP_038603 L1 repeat, Tf subfamily, member 23 (LINE-element) (Mus musculus)	981	Promoter
326	Chr2	9262592	9262593	20.243	68.83	48.587	9263537	9263538	+	AT2G21655	Protein of unknown function (DUF784)	944	Promoter
585	Chr4	8907827	8907828	16.926	65.51	48.584	8909064	8909065	+	AT4G15610	Uncharacterised protein family (UPF0497)	1236	Promoter
585	Chr4	8907827	8907828	16.926	65.51	48.584	8907254	8907255	-	AT4G15590	non-LTR retrotransposon family (LINE), has a 1.5e-50 P-value blast match to GB:AAA67727 reverse transcriptase (LINE-element) (Mus musculus)	572	Promoter
453	Chr3	16049648	16049649	25.436	73.48	48.044	16049667	16049668	-	AT3G44400	Disease resistance protein (TIR-NBS-LRR class) family	-20	Promoter
778	Chr5	15873220	15873221	23.048	71	47.952	15873268	15873269	-	AT5G39640	Putative endonuclease or glycosyl hydrolase	-49	Promoter
778	Chr5	15873220	15873221	23.048	71	47.952	15873392	15873393	-	AT5G39645	Defensin-like (DEFL) family protein	172	Terminator
837	Chr5	26157478	26157479	9.97	57.88	47.91	26157863	26157864	+	AT5G65450	ubiquitin-specific protease 17 (UBP17)	384	Promoter
837	Chr5	26157478	26157479	9.97	57.88	47.91	26157269	26157270	-	AT5G65445	tRNA-Ser (anticodon: GCT)	208	Promoter
666	Chr5	4110050	4110051	22.162	70	47.838	4110295	4110296	-	AT5G13000	glucan synthase-like 12 (GSL12)	245	Terminator
666	Chr5	4110050	4110051	22.162	70	47.838	4109767	4109768	-	AT5G12990	CLAVATA3/ESR-RELATED 40 (CLE40)	282	Promoter
212	Chr1	20948453	20948454	10.231	57.97	47.739	20948039	20948040	-	AT1G56010	NAC domain containing protein 1 (NAC1)	413	Promoter
622	Chr4	13983855	13983856	19.45	66.9	47.45	13983911	13983912	-	AT4G28181	unknown protein	56	Terminator
622	Chr4	13983855	13983856	19.45	66.9	47.45	13983716	13983717	-	AT4G28180	unknown protein	138	Promoter
246	Chr1	27277551	27277552	14.027	61.445	47.418	27279510	27279511	+	AT1G72460	Leucine-rich repeat protein kinase family protein	1958	Promoter
246	Chr1	27277551	27277552	14.027	61.445	47.418	27276316	27276317	-	AT1G72450	jasmonate-zim-domain protein 6 (JAZ6)	1234	Promoter
352	Chr2	17868191	17868192	15.237	62.625	47.388	17867571	17867572	-	AT2G42955	unknown protein	619	Promoter
352	Chr2	17868191	17868192	15.237	62.625	47.388	17868597	17868598	-	AT2G42960	Protein kinase superfamily protein	406	Terminator
613	Chr4	13532625	13532626	23.387	70.575	47.188	13532695	13532696	-	AT4G26940	Galactosyltransferase family protein	-71	Promoter
73	Chr1	12518448	12518449	16.885	63.84	46.955	12516520	12516521	-	AT1G34315	unknown protein	1927	Promoter
73	Chr1	12518448	12518449	16.885	63.84	46.955	12520179	12520180	+	AT1G34320	Protein of unknown function (DUF668)	1730	Promoter
414	Chr3	11406429	11406430	18.673	65.395	46.722	11406286	11406287	+	AT3G29595	Mutator-like transposase family, has a 3.4e-63 P-value blast match to O80466 /172-336 Pfam PF03108 MuDR family transposase (MuDr-element domain)	142	Terminator
330	Chr2	10847234	10847235	16.77	63.27	46.5	10846347	10846348	-	AT2G25482	LOCATED IN: endomembrane system	886	Promoter
330	Chr2	10847234	10847235	16.77	63.27	46.5	10847375	10847376	-	AT2G25490	EIN3-binding F box protein 1 (EBF1)	141	Terminator
464	Chr3	16421017	16421018	24.753	71.135	46.382	16421045	16421046	+	AT3G44950	glycine-rich protein	27	Promoter
633	Chr4	15558222	15558223	17.323	63.66	46.337	15558527	15558528	-	AT4G32208	heat shock protein 70 (Hsp 70) family protein	305	Terminator
672	Chr5	4555086	4555087	12.546	58.84	46.294	4554381	4554382	-	AT5G14110	Protein of unknown function (DUF 3339)	704	Promoter
672	Chr5	4555086	4555087	12.546	58.84	46.294	4555949	4555950	+	AT5G14120	Major facilitator superfamily protein	862	Promoter
363	Chr3	538451	538452	23.637	69.815	46.178	537997	537998	-	AT3G02550	LOB domain-containing protein 41 (LBD41)	453	Promoter
839	Chr5	26514802	26514803	31.975	78.13	46.155				AT5G66380	folate transporter 1 (FOLT1)		Intron
22	Chr1	3072572	3072573	23.664	69.79	46.126	3072049	3072050	-	AT1G09520	LOCATED IN: chloroplast	522	Promoter
55	Chr1	8983666	8983667	16.248	61.98	45.732	8983040	8983041	-	AT1G25560	TEMPRANILLO 1 (TEM1)	625	Promoter
721	Chr5	10962048	10962049	25.833	71.04	45.207	10962068	10962069	-	AT5G28928	pseudogene, hypothetical protein	20	Terminator
473	Chr3	17393750	17393751	33.425	77.8	44.375	17393861	17393862	-	AT3G47240	similar to unknown protein [Arabidopsis thaliana] (TAIR:AT1G54926.1)	111	Terminator
616	Chr4	13672723	13672724	24.31	68.605	44.295	13672347	13672348	-	AT4G27300	S-locus lectin protein kinase family protein	375	Promoter
353	Chr2	17975989	17975990	12.984	57.115	44.131	17977228	17977229	+	AT2G43250	unknown protein	1238	Promoter
353	Chr2	17975989	17975990	12.984	57.115	44.131	17975866	17975867	-	AT2G43240	Nucleotide-sugar transporter family protein	122	Promoter
371	Chr3	1735973	1735974	15.117	58.805	43.688	1735756	1735757	-	AT3G05820	invertase H (INVH)	216	Promoter
371	Chr3	1735973	1735974	15.117	58.805	43.688	1736677	1736678	+	AT3G05830	FUNCTIONS IN: molecular_function unknown	703	Promoter
426	Chr3	12513537	12513538	29.41	73.05	43.64	12513383	12513384	+	AT3G30816	similar to unknown protein [Arabidopsis thaliana] (TAIR:AT5G28120.1)	153	Terminator
595	Chr4	10724839	10724840	17.724	61.265	43.541	10724855	10724856	+	AT4G19710	aspartate kinase-homoserine dehydrogenase ii (AK-HSDH II)	15	Promoter
64	Chr1	11231187	11231188	24.957	68.36	43.403	11232333	11232334	+	AT1G31360	RECQ helicase L2 (RECQL2)	1145	Promoter
64	Chr1	11231187	11231188	24.957	68.36	43.403	11230611	11230612	-	AT1G31358	MIR404; miRNA;Encodes a microRNA. MicroRNAs are regulatory RNAs with a mature length of ~21-nucleotides that are processed from hairpin precursors by Dicer-like enzymes. MicroRNAs can negatively regulate gene expression by attenuating translation or by directing mRNA cleavage. Mature sequence:ATTAACGCTGGCGGTTGCGGCAGC	575	Promoter
501	Chr3	22744440	22744441	22.318	65.35	43.032	22745653	22745654	+	AT3G61470	photosystem I light harvesting complex gene 2 (LHCA2)	1212	Promoter
781	Chr5	16088608	16088609	14.225	57.19	42.965	16089757	16089758	+	AT5G40260	Nodulin MtN3 family protein	1148	Promoter
586	Chr4	8972191	8972192	18.694	61.61	42.916	8972649	8972650	-	AT4G15760	monooxygenase 1 (MO1)	458	Terminator
586	Chr4	8972191	8972192	18.694	61.61	42.916	8971522	8971523	-	AT4G15755	Calcium-dependent lipid-binding (CaLB domain) family protein	668	Promoter
244	Chr1	26937958	26937959	19.221	62.07	42.849	26937606	26937607	+	AT1G71500	Rieske (2Fe-2S) domain-containing protein	351	Terminator
244	Chr1	26937958	26937959	19.221	62.07	42.849	26938525	26938526	+	AT1G71520	Integrase-type DNA-binding superfamily protein	566	Promoter
243	Chr1	26811985	26811986	15.331	58.175	42.844	26811841	26811842	-	AT1G71080	RNA polymerase II transcription elongation factor	143	Promoter
243	Chr1	26811985	26811986	15.331	58.175	42.844	26812212	26812213	+	AT1G71090	Auxin efflux carrier family protein	226	Promoter
583	Chr4	8875689	8875690	15.946	58.75	42.804	8875918	8875919	+	AT4G15545	unknown protein	228	Promoter
317	Chr2	8139757	8139758	14.95	57.625	42.675	8139881	8139882	+	AT2G18790	phytochrome B (PHYB)	123	Promoter
317	Chr2	8139757	8139758	14.95	57.625	42.675	8138117	8138118	-	AT2G18780	F-box and associated interaction domains-containing protein	1639	Promoter
356	Chr2	18626077	18626078	14.001	56.545	42.544	18626320	18626321	+	AT2G45180	Bifunctional inhibitor/lipid-transfer protein/seed storage 2S albumin superfamily protein	242	Promoter
356	Chr2	18626077	18626078	14.001	56.545	42.544	18625716	18625717	+	AT2G45170	AUTOPHAGY 8E (ATATG8E)	360	Terminator
24	Chr1	3397400	3397401	33.321	75.7	42.379	3396848	3396849	-	AT1G10360	glutathione S-transferase TAU 18 (GSTU18)	551	Promoter
496	Chr3	22248681	22248682	19.252	61.415	42.163	22249257	22249258	+	AT3G60200	unknown protein	575	Promoter
496	Chr3	22248681	22248682	19.252	61.415	42.163	22247832	22247833	-	AT3G60190	DYNAMIN-like 1E (DL1E)	848	Promoter
359	Chr2	19235468	19235469	15.268	57.42	42.152	19237434	19237435	+	AT2G46800	zinc transporter of Arabidopsis thaliana (ZAT)	1965	Promoter
61	Chr1	10581315	10581316	8.813	50.925	42.112	10581735	10581736	+	AT1G30110	nudix hydrolase homolog 25 (NUDX25)	419	Promoter
484	Chr3	18883168	18883169	23.288	65.3	42.012	18882998	18882999	-	AT3G50800	unknown protein	169	Promoter
7	Chr1	701354	701355	19.231	61.17	41.939	701478	701479	+	AT1G03030	P-loop containing nucleoside triphosphate hydrolases superfamily protein	123	Promoter
218	Chr1	21717409	21717410	9.949	51.765	41.816	21717289	21717290	-	AT1G58440	XF1	119	Promoter
218	Chr1	21717409	21717410	9.949	51.765	41.816	21718014	21718015	+	AT1G58450	Tetratricopeptide repeat (TPR)-like superfamily protein	604	Promoter
320	Chr2	8612777	8612778	18.642	60.445	41.803	8612440	8612441	-	AT2G19930	RNA-dependent RNA polymerase family protein	336	Promoter
320	Chr2	8612777	8612778	18.642	60.445	41.803	8612926	8612927	+	AT2G19940	oxidoreductases, acting on the aldehyde or oxo group of donors, NAD or NADP as acceptor	148	Promoter
738	Chr5	11641336	11641337	22.746	64.48	41.734	11641770	11641771	-	AT5G30545	CACTA-like transposase family (Ptta/En/Spm), has a 1.1e-34 P-value blast match to At5g29026.1/8-244 CACTA-like transposase family (Ptta/En/Spm) (CACTA-element) (Arabidopsis thaliana)	434	Terminator
399	Chr3	7543779	7543780	14.642	56.31	41.668	7543517	7543518	+	AT3G21420	2-oxoglutarate (2OG) and Fe(II)-dependent oxygenase superfamily protein	261	Terminator
692	Chr5	8548728	8548729	16.238	57.75	41.512	8547788	8547789	-	AT5G24870	RING/U-box superfamily protein	939	Promoter
615	Chr4	13672614	13672615	18.366	59.56	41.194	13672347	13672348	-	AT4G27300	S-locus lectin protein kinase family protein	266	Promoter
347	Chr2	17113611	17113612	15.602	56.515	40.913	17113866	17113867	-	AT2G41010	calmodulin (CAM)-binding protein of 25 kDa (CAMBP25)	255	Terminator
500	Chr3	22634186	22634187	17.26	57.77	40.51				AT3G61150	homeodomain GLABROUS 1 (HDG1)		Intron
391	Chr3	6379040	6379041	12.828	53.3	40.472	6377219	6377220	-	AT3G18535	tubulin-tyrosine ligases	1820	Promoter
803	Chr5	18978632	18978633	18.804	59.2	40.396	18978977	18978978	+	AT5G46780	VQ motif-containing protein	344	Promoter
803	Chr5	18978632	18978633	18.804	59.2	40.396	18978159	18978160	+	AT5G46770	unknown protein	472	Terminator
18	Chr1	2530380	2530381	19.607	60	40.393	2529119	2529120	-	AT1G08100	nitrate transporter 2.2 (NRT2.2)	1260	Promoter
280	Chr2	1889298	1889299	25.906	66.21	40.304	1890936	1890937	+	AT2G05210	Protection of Telomeres 1a (AtPOT1a)	1637	Promoter
378	Chr3	3535029	3535030	18.047	58.34	40.293	3535146	3535147	+	AT3G11285	tRNA-Arg (anticodon: CCT)	116	Promoter
378	Chr3	3535029	3535030	18.047	58.34	40.293	3534846	3534847	-	AT3G11280	Duplicated homeodomain-like superfamily protein	182	Promoter
9	Chr1	958103	958104	12.963	53.09	40.127	958759	958760	+	AT1G03810	Nucleic acid-binding, OB-fold-like protein	655	Promoter
9	Chr1	958103	958104	12.963	53.09	40.127	957997	957998	-	AT1G03800	ERF domain protein 10 (ERF10)	105	Promoter
33	Chr1	6463578	6463579	20.232	60.29	40.058	6463922	6463923	+	AT1G18740	FUNCTIONS IN: molecular_function unknown	343	Promoter
35	Chr1	6620968	6620969	10.721	50.71	39.989	6622094	6622095	+	AT1G19180	jasmonate-zim-domain protein 1 (JAZ1)	1125	Promoter
826	Chr5	24257415	24257416	8.891	48.75	39.859	24256284	24256285	-	AT5G60260	unknown protein	1130	Promoter
826	Chr5	24257415	24257416	8.891	48.75	39.859	24257745	24257746	+	AT5G60270	Concanavalin A-like lectin protein kinase family protein	329	Promoter
648	Chr4	18233340	18233341	14.914	54.2	39.286	18232070	18232071	-	AT4G39140	RING/U-box superfamily protein	1269	Promoter
648	Chr4	18233340	18233341	14.914	54.2	39.286	18233485	18233486	-	AT4G39150	DNAJ heat shock N-terminal domain-containing protein	145	Terminator
838	Chr5	26492441	26492442	16.655	55.59	38.935	26491381	26491382	-	AT5G66310	ATP binding microtubule motor family protein	1059	Promoter
338	Chr2	13037047	13037048	16.254	55.13	38.876	13037052	13037053	+	AT2G30600	BTB/POZ domain-containing protein	4	Promoter
686	Chr5	7249428	7249429	17.594	56.41	38.816	7250538	7250539	-	AT5G21940	unknown protein		Terminator
66	Chr1	11456999	11457000	12.802	51.55	38.748	11457126	11457127	+	AT1G31910	GHMP kinase family protein	126	Promoter
650	Chr5	332181	332182	15.753	54.415	38.662	331903	331904	+	AT5G01849	unknown protein	277	Terminator
650	Chr5	332181	332182	15.753	54.415	38.662	332337	332338	+	AT5G01850	Protein kinase superfamily protein	155	Promoter
11	Chr1	1129531	1129532	13.714	52.29	38.576	1129550	1129551	-	AT1G04240	SHORT HYPOCOTYL 2 (SHY2)	-20	Promoter
635	Chr4	16293538	16293539	20.723	59.2	38.477	16292611	16292612	-	AT4G33990	embryo defective 2758 (EMB2758)	926	Promoter
635	Chr4	16293538	16293539	20.723	59.2	38.477	16295430	16295431	+	AT4G34000	abscisic acid responsive elements-binding factor 3 (ABF3)	1891	Promoter
514	Chr4	744166	744167	22.016	60.47	38.454	744921	744922	+	AT4G01720	WRKY47	754	Promoter
403	Chr3	8309051	8309052	10.017	48.2	38.183	8309209	8309210	+	AT3G23250	myb domain protein 15 (MYB15)	157	Promoter
634	Chr4	15947221	15947222	13.015	51.19	38.175	15947025	15947026	-	AT4G33050	embryo sac development arrest 39 (EDA39)	195	Promoter
634	Chr4	15947221	15947222	13.015	51.19	38.175	15948490	15948491	+	AT4G33060	Cyclophilin-like peptidyl-prolyl cis-trans isomerase family protein	1268	Promoter
197	Chr1	18323524	18323525	12.88	50.78	37.9	18322283	18322284	-	AT1G49500	unknown protein	1240	Promoter
390	Chr3	6373376	6373377	14.914	52.76	37.846	6372567	6372568	-	AT3G18524	MUTS homolog 2 (MSH2)	808	Promoter
390	Chr3	6373376	6373377	14.914	52.76	37.846	6373535	6373536	-	AT3G18530	ARM repeat superfamily protein	159	Terminator
369	Chr3	1428820	1428821	10.638	48.4	37.762	1430471	1430472	+	AT3G05120	GA INSENSITIVE DWARF1A (GID1A)	1650	Promoter
369	Chr3	1428820	1428821	10.638	48.4	37.762	1427718	1427719	-	AT3G05110	CONTAINS InterPro DOMAIN/s: Molecular chaperone, heat shock protein, Hsp40, DnaJ (InterPro:IPR015609)	1101	Promoter
36	Chr1	6737952	6737953	16.259	53.52	37.261	6738484	6738485	+	AT1G19460	Galactose oxidase/kelch repeat superfamily protein	531	Promoter
38	Chr1	6899782	6899783	19.7	56.92	37.22	6898724	6898725	-	AT1G19870	IQ-domain 32 (iqd32)	1057	Promoter
394	Chr3	6842103	6842104	18.783	55.825	37.042	6842220	6842221	-	AT3G19690	CAP (Cysteine-rich secretory proteins, Antigen 5, and Pathogenesis-related 1 protein) superfamily protein	117	Terminator
787	Chr5	17585161	17585162	16.275	53.3	37.025	17583771	17583772	-	AT5G43755	BEST Arabidopsis thaliana protein match is: Polynucleotidyl transferase, ribonuclease H-like superfamily protein (TAIR:AT2G04420.1)	1389	Promoter
787	Chr5	17585161	17585162	16.275	53.3	37.025	17585763	17585764	+	AT5G43760	3-ketoacyl-CoA synthase 20 (KCS20)	601	Promoter
680	Chr5	6309945	6309946	15.774	52.75	36.976	6309418	6309419	-	AT5G18910	Protein kinase superfamily protein	526	Promoter
680	Chr5	6309945	6309946	15.774	52.75	36.976	6310064	6310065	+	AT5G18920	Cox19-like CHCH family protein	118	Promoter
207	Chr1	19735185	19735186	29.149	66.053	36.904	19735203	19735204	+	AT1G52960	similar to unknown protein [Arabidopsis thaliana] (TAIR:AT3G13250.1)	-19	Terminator
816	Chr5	22650058	22650059	23.611	60.49	36.879	22649446	22649447	-	AT5G55920	OLIGOCELLULA 2 (OLI2)	611	Promoter
242	Chr1	26796576	26796577	18.783	55.55	36.767	26796363	26796364	-	AT1G71030	MYB-like 2 (MYBL2)	212	Promoter
337	Chr2	12819358	12819359	10.366	47.13	36.764	12819529	12819530	-	AT2G30032	unknown protein	171	Terminator
383	Chr3	4532862	4532863	14.945	51.66	36.715	4532911	4532912	-	AT3G13790	ATBFRUCT1	49	Terminator
830	Chr5	24765374	24765375	12.035	48.36	36.325	24765323	24765324	-	AT5G61590	Integrase-type DNA-binding superfamily protein	50	Promoter
49	Chr1	7907324	7907325	20.368	56.56	36.192	7906672	7906673	-	AT1G22400	UGT85A1	651	Promoter
625	Chr4	14440550	14440551	18.981	55.15	36.169	14439722	14439723	-	AT4G29310	Protein of unknown function (DUF1005)	827	Promoter
345	Chr2	16561656	16561657	21.776	57.94	36.164	16561788	16561789	-	AT2G39710	Eukaryotic aspartyl protease family protein	132	Terminator
187	Chr1	16585648	16585649	51.78	87.79	36.01	16585705	16585706	-	AT1G43820	tRNA-Asp (anticodon: GTC)	57	Terminator
213	Chr1	21007976	21007977	22.506	58.32	35.814	21008093	21008094	-	AT1G56145	Leucine-rich repeat transmembrane protein kinase	117	Terminator
213	Chr1	21007976	21007977	22.506	58.32	35.814	21007808	21007809	-	AT1G56140	Leucine-rich repeat transmembrane protein kinase	167	Promoter
637	Chr4	16944933	16944934	15.764	51.53	35.766	16944941	16944942	+	AT4G35770	SENESCENCE 1 (SEN1)	7	Promoter
637	Chr4	16944933	16944934	15.764	51.53	35.766	16944676	16944677	-	AT4G35760	NAD(P)H dehydrogenase (quinone)s	256	Promoter
694	Chr5	8777545	8777546	15.409	51.125	35.716	8778592	8778593	+	AT5G25290	CONTAINS InterPro DOMAIN/s: F-box domain, cyclin-like (InterPro:IPR001810), F-box domain, Skp2-like (InterPro:IPR022364), Protein of unknown function DUF295 (InterPro:IPR005174)	1046	Promoter
823	Chr5	23901214	23901215	18.772	54.44	35.668	23901555	23901556	+	AT5G59230	transcription factor-related	340	Promoter
589	Chr4	9663861	9663862	20.008	55.64	35.632	9663773	9663774	-	AT4G17230	SCARECROW-like 13 (SCL13)	87	Promoter
474	Chr3	17478687	17478688	19.753	55.365	35.612	17480603	17480604	+	AT3G47430	peroxin 11B (PEX11B)	1915	Promoter
20	Chr1	3030962	3030963	20.358	55.92	35.562	3029548	3029549	-	AT1G09380	nodulin MtN21 /EamA-like transporter family protein	1413	Promoter
20	Chr1	3030962	3030963	20.358	55.92	35.562	3031203	3031204	+	AT1G09390	GDSL-like Lipase/Acylhydrolase superfamily protein	240	Promoter
800	Chr5	18790488	18790489	17.959	53.43	35.471	18790386	18790387	+	AT5G46325	tRNA-Leu (anticodon: TAG)	101	Terminator
800	Chr5	18790488	18790489	17.959	53.43	35.471	18791736	18791737	+	AT5G46330	FLAGELLIN-SENSITIVE 2 (FLS2)	1247	Promoter
208	Chr1	19985972	19985973	17.792	53.22	35.428	19985982	19985983	-	AT1G53560	Ribosomal protein L18ae family	-11	Promoter
208	Chr1	19985972	19985973	17.792	53.22	35.428	19987191	19987192	+	AT1G53570	mitogen-activated protein kinase kinase kinase 3 (MAP3KA)	1218	Promoter
171	Chr1	15525248	15525249	31.412	66.55	35.138	15526431	15526432	+	AT1G41755	CACTA-like transposase family (Tnp2/En/Spm), has a 0. P-value blast match to gb|AAG52024.1|AC022456_5 Tam1-homologous transposon protein TNP2, putative	1182	Promoter
46	Chr1	7732489	7732490	16.436	51.35	34.914	7732467	7732468	+	AT1G21975	unknown protein	21	Terminator
93	Chr1	13838298	13838299	16.228	51.07	34.842	13836953	13836954	-	AT1G36622	unknown protein	1344	Promoter
713	Chr5	10377528	10377529	17.114	51.86	34.746	10379446	10379447	+	AT5G28463	unknown protein	1917	Promoter
713	Chr5	10377528	10377529	17.114	51.86	34.746	10377303	10377304	+	AT5G28460	Pentatricopeptide repeat (PPR) superfamily protein	224	Terminator
322	Chr2	8858155	8858156	20.623	55.325	34.702	8857755	8857756	+	AT2G20570	GBF's pro-rich region-interacting factor 1 (GPRI1)	399	Terminator
322	Chr2	8858155	8858156	20.623	55.325	34.702	8858988	8858989	+	AT2G20580	26S proteasome regulatory subunit S2 1A (RPN1A)	832	Promoter
667	Chr5	4197947	4197948	10.403	45.015	34.612	4197847	4197848	+	AT5G13180	NAC domain containing protein 83 (NAC083)	99	Terminator
365	Chr3	799316	799317	15.299	49.78	34.481	799615	799616	+	AT3G03380	DegP protease 7 (DegP7)	298	Promoter
365	Chr3	799316	799317	15.299	49.78	34.481	799147	799148	-	AT3G03370	BEST Arabidopsis thaliana protein match is: DegP protease 7 (TAIR:AT3G03380.1)	168	Promoter
668	Chr5	4423733	4423734	14.058	48.455	34.397	4423741	4423742	-	AT5G13710	sterol methyltransferase 1 (SMT1)	8	Terminator
668	Chr5	4423733	4423734	14.058	48.455	34.397	4423032	4423033	-	AT5G13700	polyamine oxidase 1 (PAO1)	700	Promoter
638	Chr4	17039784	17039785	14.747	49.13	34.383				AT4G36010	Pathogenesis-related thaumatin superfamily protein		Intron
357	Chr2	18681703	18681704	24.206	58.425	34.219	18682081	18682082	+	AT2G45310	UDP-D-glucuronate 4-epimerase 4 (GAE4)	377	Promoter
654	Chr5	1608543	1608544	22.292	56.445	34.153	1609250	1609251	+	AT5G05440	PYRABACTIN RESISTANCE 1-LIKE 5 (PYL5)	706	Promoter
32	Chr1	6015268	6015269	23.079	57.18	34.101	6013741	6013742	-	AT1G17495	copia-like retrotransposon family, has a 4.7e-213 P-value blast match to gb|AAO73521.1| gag-pol polyprotein (Glycine max) (SIRE1) (Ty1_Copia-family)	1526	Promoter
509	Chr4	299239	299240	20.962	55.035	34.073	297313	297314	-	AT4G00720	shaggy-like protein kinase 32 (SK32)	1925	Promoter
608	Chr4	13023569	13023570	13.156	47.16	34.004	13022724	13022725	-	AT4G25490	C-repeat/DRE binding factor 1 (CBF1)	844	Promoter
608	Chr4	13023569	13023570	13.156	47.16	34.004	13024571	13024572	+	AT4G25500	arginine/serine-rich splicing factor 35 (RSP35)	1001	Promoter
249	Chr1	28098662	28098663	25.885	59.83	33.945	28098184	28098185	+	AT1G74780	Nodulin-like / Major Facilitator Superfamily protein	477	Terminator
249	Chr1	28098662	28098663	25.885	59.83	33.945	28098765	28098766	+	AT1G74790	catalytics	102	Promoter
690	Chr5	8360053	8360054	14.199	47.97	33.771	8358872	8358873	-	AT5G24470	pseudo-response regulator 5 (PRR5)	1180	Promoter
456	Chr3	16196319	16196320	29.097	62.83	33.733				AT3G44630	Disease resistance protein (TIR-NBS-LRR class) family		Terminator
29	Chr1	4540866	4540867	9.094	42.58	33.486	4542168	4542169	+	AT1G13260	related to ABI3/VP1 1 (RAV1)	1301	Promoter
70	Chr1	12059628	12059629	21.943	55.25	33.307	12059484	12059485	-	AT1G33250	Protein of unknown function (DUF604)	143	Promoter
630	Chr4	15345775	15345776	19.45	52.725	33.275	15345712	15345713	-	AT4G31695	tRNA-Met (anticodon: CAT)	-63	Terminator
630	Chr4	15345775	15345776	19.45	52.725	33.275	15346072	15346073	-	AT4G31700	ribosomal protein S6 (RPS6)	297	Terminator
604	Chr4	12521212	12521213	8.573	41.81	33.237	12520812	12520813	-	AT4G24110	unknown protein	399	Promoter
47	Chr1	7872921	7872922	13.203	46.405	33.202	7872617	7872618	+	AT1G22275	ZYP1b	303	Terminator
47	Chr1	7872921	7872922	13.203	46.405	33.202	7873867	7873868	+	AT1G22280	phytochrome-associated protein phosphatase type 2C	945	Promoter
392	Chr3	6484029	6484030	19.158	52.26	33.102	6484012	6484013	-	AT3G18815	tRNA-Thr (anticodon: AGT)	16	Promoter
392	Chr3	6484029	6484030	19.158	52.26	33.102	6484068	6484069	+	AT3G18820	RAB GTPase homolog G3F (RAB7B)	38	Promoter
389	Chr3	5954487	5954488	18.506	51.5	32.994	5954083	5954084	-	AT3G17390	METHIONINE OVER-ACCUMULATOR 3 (MTO3)	403	Promoter
389	Chr3	5954487	5954488	18.506	51.5	32.994	5954887	5954888	+	AT3G17400	F-box family protein	399	Promoter
831	Chr5	24939552	24939553	21.567	54.55	32.983	24939108	24939109	-	AT5G62090	SEUSS-like 2 (SLK2)	443	Promoter
831	Chr5	24939552	24939553	21.567	54.55	32.983	24940396	24940397	+	AT5G62100	BCL-2-associated athanogene 2 (BAG2)	843	Promoter
236	Chr1	26123607	26123608	22.282	55.08	32.798	26123420	26123421	+	AT1G69490	NAC-like, activated by AP3/PI (NAP)	186	Terminator
236	Chr1	26123607	26123608	22.282	55.08	32.798	26123940	26123941	+	AT1G69500	cytochrome P450, family 704, subfamily B, polypeptide 1 (CYP704B1)	332	Promoter
600	Chr4	11782793	11782794	25.363	58.11	32.747	11782679	11782680	-	AT4G22285	Ubiquitin C-terminal hydrolases superfamily protein	113	Promoter
380	Chr3	3857364	3857365	16.259	48.88	32.621	3857318	3857319	-	AT3G12100	Cation efflux family protein	45	Promoter
380	Chr3	3857364	3857365	16.259	48.88	32.621	3857843	3857844	+	AT3G12110	actin-11 (ACT11)	478	Promoter
554	Chr4	4132916	4132917	21.567	53.87	32.303	4132812	4132813	+	AT4G07332	pseudogene, similar to putative AP endonuclease/reverse transcriptase, similar to putative non-LTR retroelement reverse transcriptase	103	Terminator
229	Chr1	23507137	23507138	21.76	53.835	32.075	23507320	23507321	+	AT1G63400	Pentatricopeptide repeat (PPR) superfamily protein	182	Promoter
229	Chr1	23507137	23507138	21.76	53.835	32.075	23506982	23506983	-	AT1G63390	FAD/NAD(P)-binding oxidoreductase family protein	154	Promoter
563	Chr4	5323467	5323468	14.601	46.57	31.969	5323800	5323801	-	AT4G08400	Proline-rich extensin-like family protein	333	Terminator
247	Chr1	27437747	27437748	15.915	47.745	31.83	27437928	27437929	+	AT1G72920	Toll-Interleukin-Resistance (TIR) domain family protein	180	Promoter
388	Chr3	5248960	5248961	20.128	51.95	31.822	5249112	5249113	+	AT3G15518	unknown protein	151	Promoter
348	Chr2	17360404	17360405	15.331	47.14	31.809	17360486	17360487	+	AT2G41640	Glycosyltransferase family 61 protein	81	Promoter
381	Chr3	4124346	4124347	15.331	46.95	31.619	4123507	4123508	-	AT3G12920	SBP (S-ribonuclease binding protein) family protein	838	Promoter
239	Chr1	26587558	26587559	19.805	51.42	31.615	26587418	26587419	-	AT1G70520	cysteine-rich RLK (RECEPTOR-like protein kinase) 2 (CRK2)	139	Promoter
655	Chr5	1952300	1952301	22.787	54.35	31.563	1952851	1952852	+	AT5G06390	FASCICLIN-like arabinogalactan protein 17 precursor (FLA17)	550	Promoter
28	Chr1	4193781	4193782	18.136	49.58	31.444	4194658	4194659	+	AT1G12330	unknown protein	876	Promoter
238	Chr1	26399424	26399425	19.836	51.26	31.424	26397564	26397565	-	AT1G70080	Terpenoid cyclases/Protein prenyltransferases superfamily protein	1859	Promoter
238	Chr1	26399424	26399425	19.836	51.26	31.424	26400790	26400791	+	AT1G70090	glucosyl transferase family 8 (LGT8)	1365	Promoter
69	Chr1	11927983	11927984	20.337	51.68	31.343	11928807	11928808	+	AT1G32920	unknown protein	823	Promoter
677	Chr5	5716242	5716243	22.923	54.07	31.147	5716267	5716268	-	AT5G17340	Putative membrane lipoprotein	-26	Promoter
483	Chr3	18817784	18817785	15.279	46.42	31.141	18817243	18817244	-	AT3G50660	DWARF 4 (DWF4)	540	Promoter
382	Chr3	4384785	4384786	17.703	48.775	31.072	4384714	4384715	-	AT3G13460	evolutionarily conserved C-terminal region 2 (ECT2)	-71	Terminator
382	Chr3	4384785	4384786	17.703	48.775	31.072	4384435	4384436	-	AT3G13450	DARK INDUCIBLE 4 (DIN4)	349	Promoter
216	Chr1	21228160	21228161	19.294	50.35	31.056	21226942	21226943	-	AT1G56630	alpha/beta-Hydrolases superfamily protein	1217	Promoter
602	Chr4	12074824	12074825	18.251	49.29	31.039	12074364	12074365	+	AT4G23030	MATE efflux family protein	459	Terminator
469	Chr3	16815328	16815329	25.155	56.1	30.945	16816866	16816867	+	AT3G45780	phototropin 1 (PHOT1)	1537	Promoter
469	Chr3	16815328	16815329	25.155	56.1	30.945	16813870	16813871	-	AT3G45775	copia-like retrotransposon family, has a 9.5e-189 P-value blast match to GB:AAA57005 Hopscotch polyprotein (Ty1_Copia-element) (Zea mays)	1457	Promoter
661	Chr5	2862015	2862016	12.411	43.325	30.914	2860261	2860262	-	AT5G08790	ATAF2	1753	Promoter
640	Chr4	17433057	17433058	12.395	43.26	30.865	17431684	17431685	-	AT4G36970	Remorin family protein	1372	Promoter
631	Chr4	15381591	15381592	20.363	51.18	30.817	15383201	15383202	+	AT4G31800	WRKY DNA-binding protein 18 (WRKY18)	1609	Promoter
795	Chr5	18625197	18625198	21.473	52.27	30.797	18624784	18624785	+	AT5G45920	SGNH hydrolase-type esterase superfamily protein	412	Terminator
605	Chr4	12563650	12563651	18.877	49.65	30.773	12563553	12563554	+	AT4G24210	SLEEPY1 (SLY1)	-98	Promoter
605	Chr4	12563650	12563651	18.877	49.65	30.773	12562973	12562974	-	AT4G24204	RING/U-box superfamily protein	676	Promoter
678	Chr5	5984357	5984358	19.622	50.24	30.618	5984377	5984378	+	AT5G18085	tRNA-Trp (anticodon: CCA)	19	Promoter
678	Chr5	5984357	5984358	19.622	50.24	30.618	5984111	5984112	+	AT5G18080	SAUR-like auxin-responsive protein family	245	Terminator
374	Chr3	2349060	2349061	18.147	48.6	30.453	2348790	2348791	+	AT3G07350	Protein of unknown function (DUF506)	269	Terminator
646	Chr4	18215416	18215417	27.971	58.37	30.399	18215055	18215056	+	AT4G39080	vacuolar proton ATPase A3 (VHA-A3)	360	Terminator
646	Chr4	18215416	18215417	27.971	58.37	30.399	18215556	18215557	-	AT4G39090	RESPONSIVE TO DEHYDRATION 19 (RD19)	140	Terminator
354	Chr2	18251900	18251901	15.435	45.8	30.365	18251155	18251156	-	AT2G44120	Ribosomal protein L30/L7 family protein	744	Promoter
23	Chr1	3100806	3100807	12.077	42.44	30.363	3100356	3100357	-	AT1G09570	phytochrome A (PHYA)	449	Promoter
808	Chr5	20519069	20519070	21.015	51.345	30.33	20518572	20518573	-	AT5G50380	exocyst subunit exo70 family protein F1 (EXO70F1)	496	Promoter
624	Chr4	14106958	14106959	18.762	48.99	30.228	14106959	14106960	+	AT4G28540	casein kinase I-like 6 (CKL6)	0	Promoter
386	Chr3	5153962	5153963	33.081	63.29	30.209	5154208	5154209	-	AT3G15320	similar to unknown protein [Arabidopsis thaliana] (TAIR:AT5G32620.1)	246	Terminator
39	Chr1	7267568	7267569	16.384	46.49	30.106	7267322	7267323	-	AT1G20890	unknown protein	245	Promoter
486	Chr3	20157202	20157203	22.349	51.87	29.521	20158534	20158535	+	AT3G54450	Major facilitator superfamily protein	1331	Promoter
486	Chr3	20157202	20157203	22.349	51.87	29.521	20157137	20157138	-	AT3G54440	glycoside hydrolase family 2 protein	64	Promoter
360	Chr2	19299176	19299177	19.169	48.67	29.501	19299492	19299493	-	AT2G46980	unknown protein	316	Terminator
360	Chr2	19299176	19299177	19.169	48.67	29.501	19297825	19297826	-	AT2G46970	phytochrome interacting factor 3-like 1 (PIL1)	1350	Promoter
584	Chr4	8879748	8879749	12.859	42.35	29.491	8879326	8879327	-	AT4G15550	indole-3-acetate beta-D-glucosyltransferase (IAGLU)	421	Promoter
235	Chr1	25484450	25484451	23.883	53.35	29.467	25484261	25484262	-	AT1G67960	CONTAINS InterPro DOMAIN/s: Membrane protein,Tapt1/CMV receptor (InterPro:IPR008010)	188	Promoter
281	Chr2	1889407	1889408	27.345	56.525	29.18	1890936	1890937	+	AT2G05210	Protection of Telomeres 1a (AtPOT1a)	1528	Promoter
52	Chr1	8598788	8598789	18.366	47.52	29.154	8600465	8600466	+	AT1G24265	Protein of unknown function (DUF1664)	1676	Promoter
361	Chr3	387534	387535	19.846	48.88	29.034	386537	386538	-	AT3G02140	TWO OR MORE ABRES-CONTAINING GENE 2 (TMAC2)	996	Promoter
651	Chr5	589000	589001	24.143	53.15	29.007	588965	588966	-	AT5G02615	tRNA-Arg (anticodon: TCG)	34	Promoter
651	Chr5	589000	589001	24.143	53.15	29.007	589527	589528	+	AT5G02620	ankyrin-like1 (ANK1)	526	Promoter
842	Chr5	26853905	26853906	19.502	48.425	28.923	26854022	26854023	+	AT5G67300	myb domain protein r1 (MYBR1)	116	Promoter
645	Chr4	18208880	18208881	27.481	56.35	28.869	18209399	18209400	+	AT4G39080	vacuolar proton ATPase A3 (VHA-A3)	518	Promoter
820	Chr5	23507378	23507379	26.949	55.75	28.801	23507654	23507655	+	AT5G58100	unknown protein	275	Promoter
820	Chr5	23507378	23507379	26.949	55.75	28.801	23507287	23507288	-	AT5G58090	O-Glycosyl hydrolases family 17 protein	90	Promoter
834	Chr5	25563456	25563457	24.279	52.9	28.621	25563724	25563725	+	AT5G63880	VPS20.1	267	Promoter
834	Chr5	25563456	25563457	24.279	52.9	28.621	25563273	25563274	-	AT5G63870	serine/threonine phosphatase 7 (PP7)	182	Promoter
784	Chr5	16497603	16497604	25.901	54.455	28.554	16497067	16497068	-	AT5G41220	glutathione S-transferase THETA 3 (GSTT3)	535	Promoter
623	Chr4	13997312	13997313	25.144	53.44	28.296	13997292	13997293	-	AT4G28240	Wound-responsive family protein	-20	Terminator
623	Chr4	13997312	13997313	25.144	53.44	28.296	13997306	13997307	-	AT4G28230	unknown protein	5	Promoter
375	Chr3	2945030	2945031	24.873	53.1	28.227	2944953	2944954	+	AT3G09590	CAP (Cysteine-rich secretory proteins, Antigen 5, and Pathogenesis-related 1 protein) superfamily protein	-78	Promoter
480	Chr3	18664973	18664974	20.112	48.085	27.973	18665094	18665095	-	AT3G50340	unknown protein	121	Terminator
480	Chr3	18664973	18664974	20.112	48.085	27.973	18663234	18663235	-	AT3G50337	unknown protein	1738	Promoter
485	Chr3	19325858	19325859	20.013	47.96	27.947	19325712	19325713	-	AT3G52110	unknown protein	145	Promoter
485	Chr3	19325858	19325859	20.013	47.96	27.947	19326333	19326334	+	AT3G52115	gamma response gene 1 (GR1)	474	Promoter
607	Chr4	12686362	12686363	15.55	43.3	27.75	12686459	12686460	+	AT4G24570	dicarboxylate carrier 2 (DIC2)	96	Promoter
636	Chr4	16714439	16714440	26.474	54.175	27.701	16714397	16714398	-	AT4G35110	Arabidopsis phospholipase-like protein (PEARLI 4) family	41	Promoter
669	Chr5	4431196	4431197	19.492	47.17	27.678	4432306	4432307	+	AT5G13740	zinc induced facilitator 1 (ZIF1)	1109	Promoter
669	Chr5	4431196	4431197	19.492	47.17	27.678	4430836	4430837	-	AT5G13730	sigma factor 4 (SIG4)	359	Promoter
387	Chr3	5214135	5214136	28.68	56.05	27.37	5214084	5214085	-	AT3G15460	Ribosomal RNA processing Brix domain protein	-51	Terminator
387	Chr3	5214135	5214136	28.68	56.05	27.37	5214123	5214124	+	AT3G15450	Aluminium induced protein with YGL and LRDR motifs	11	Terminator
42	Chr1	7382517	7382518	18.24	45.565	27.325	7382461	7382462	-	AT1G21080	DNAJ heat shock N-terminal domain-containing protein	55	Promoter
15	Chr1	2152566	2152567	29.984	57.19	27.206	2152324	2152325	-	AT1G07000	exocyst subunit exo70 family protein B2 (EXO70B2)	241	Promoter
15	Chr1	2152566	2152567	29.984	57.19	27.206	2152852	2152853	+	AT1G07010	Calcineurin-like metallo-phosphoesterase superfamily protein	285	Promoter
609	Chr4	13080595	13080596	10.846	37.9	27.054	13079051	13079052	-	AT4G25640	detoxifying efflux carrier 35 (DTX35)	1543	Promoter
478	Chr3	18468065	18468066	13.897	40.825	26.928	18468051	18468052	-	AT3G49790	Carbohydrate-binding protein	-14	Terminator
580	Chr4	8255699	8255700	28.696	55.515	26.819	8255770	8255771	+	AT4G14345	tRNA-His (anticodon: GTG)	-72	Terminator
580	Chr4	8255699	8255700	28.696	55.515	26.819	8255507	8255508	-	AT4G14342	Splicing factor 3B subunit 5/RDS3 complex subunit 10	191	Promoter
487	Chr3	20872579	20872580	19.753	46.45	26.697	20872831	20872832	+	AT3G56275	expressed protein	251	Promoter
376	Chr3	3238708	3238709	21.692	48.24	26.548	3238401	3238402	-	AT3G10415	tRNA-Tyr (anticodon: GTA)	306	Promoter
376	Chr3	3238708	3238709	21.692	48.24	26.548	3239180	3239181	+	AT3G10420	P-loop containing nucleoside triphosphate hydrolases superfamily protein	471	Promoter
493	Chr3	22142630	22142631	15.852	42.35	26.498	22142900	22142901	+	AT3G59940	Galactose oxidase/kelch repeat superfamily protein	269	Promoter
832	Chr5	24939679	24939680	24.185	50.63	26.445	24939108	24939109	-	AT5G62090	SEUSS-like 2 (SLK2)	570	Promoter
832	Chr5	24939679	24939680	24.185	50.63	26.445	24940396	24940397	+	AT5G62100	BCL-2-associated athanogene 2 (BAG2)	716	Promoter
265	Chr2	108761	108762	20.561	47.005	26.444	108610	108611	-	AT2G01180	phosphatidic acid phosphatase 1 (PAP1)	150	Promoter
265	Chr2	108761	108762	20.561	47.005	26.444	108802	108803	-	AT2G01180	phosphatidic acid phosphatase 1 (PAP1)	-42	Promoter
644	Chr4	18206649	18206650	19.247	45.68	26.433	18206508	18206509	-	AT4G39070	B-box zinc finger family protein	140	Promoter
673	Chr5	4788117	4788118	30.87	57.275	26.405	4789001	4789002	+	AT5G14810	retrotransposon family	883	Promoter
673	Chr5	4788117	4788118	30.87	57.275	26.405	4787838	4787839	-	AT5G14800	pyrroline-5- carboxylate (P5C) reductase (P5CR)	278	Promoter
836	Chr5	26098449	26098450	22.6	48.99	26.39	26097566	26097567	-	AT5G65305	tRNA-Met (anticodon: CAT)	882	Promoter
675	Chr5	4955075	4955076	18.016	44.4	26.384	4956501	4956502	+	AT5G15265	unknown protein	1425	Promoter
675	Chr5	4955075	4955076	18.016	44.4	26.384	4954931	4954932	-	AT5G15260	Ribosomal protein L34e superfamily protein	143	Promoter
579	Chr4	8240525	8240526	17.13	43.475	26.345	8240957	8240958	+	AT4G14315	unknown protein	431	Promoter
579	Chr4	8240525	8240526	17.13	43.475	26.345	8240323	8240324	-	AT4G14310	Transducin/WD40 repeat-like superfamily protein	201	Promoter
603	Chr4	12317750	12317751	12.671	39	26.329				AT4G23630	VIRB2-interacting protein 1 (BTI1)		5' UTR
818	Chr5	23307051	23307052	14.867	40.98	26.113	23306420	23306421	-	AT5G57550	xyloglucan endotransglucosylase/hydrolase 25 (XTH25)	630	Promoter
809	Chr5	20763747	20763748	27.496	53.58	26.084	20762430	20762431	-	AT5G51060	ROOT HAIR DEFECTIVE 2 (RHD2)	1316	Promoter
809	Chr5	20763747	20763748	27.496	53.58	26.084	20764315	20764316	+	AT5G51070	EARLY RESPONSIVE TO DEHYDRATION 1 (ERD1)	567	Promoter
2	Chr1	38016	38017	17.083	43.09	26.007	37870	37871	-	AT1G01060	LATE ELONGATED HYPOCOTYL (LHY)	145	Promoter
468	Chr3	16758842	16758843	21.526	47.38	25.854	16759253	16759254	+	AT3G45650	nitrate excretion transporter1 (NAXT1)	410	Promoter
468	Chr3	16758842	16758843	21.526	47.38	25.854	16758697	16758698	+	AT3G45640	mitogen-activated protein kinase 3 (MPK3)	144	Terminator
48	Chr1	7884315	7884316	31	56.775	25.775	7884417	7884418	-	AT1G22320	tRNA-Met (anticodon: CAT)	102	Terminator
48	Chr1	7884315	7884316	31	56.775	25.775	7883741	7883742	-	AT1G22310	methyl-CPG-binding domain 8 (MBD8)	573	Promoter
252	Chr1	28549655	28549656	19.242	44.85	25.608	28549418	28549419	-	AT1G76080	chloroplastic drought-induced stress protein of 32 kD (CDSP32)	236	Promoter
663	Chr5	3051978	3051979	19.867	45.4	25.533	3052097	3052098	+	AT5G09810	actin 7 (ACT7)	118	Promoter
234	Chr1	25230174	25230175	17.02	42.55	25.53	25230265	25230266	+	AT1G67340	HCP-like superfamily protein with MYND-type zinc finger	90	Promoter
768	Chr5	14022662	14022663	22.506	48	25.494	14022866	14022867	-	AT5G35880	similar to unknown protein [Arabidopsis thaliana] (TAIR:AT1G32680.1)	204	Terminator
19	Chr1	2942449	2942450	22.965	48.395	25.43	2942564	2942565	-	AT1G09140	SERINE-ARGININE PROTEIN 30 (ATSRP30)	115	Terminator
19	Chr1	2942449	2942450	22.965	48.395	25.43	2942287	2942288	-	AT1G09130	ATP-dependent caseinolytic (Clp) protease/crotonase family protein	161	Promoter
610	Chr4	13224305	13224306	16.843	42.15	25.307	13224338	13224339	+	AT4G26090	RESISTANT TO P. SYRINGAE 2 (RPS2)	32	Promoter
179	Chr1	16238565	16238566	27.533	52.6	25.067	16238525	16238526	+	AT1G43145	unknown protein	-41	Promoter
179	Chr1	16238565	16238566	27.533	52.6	25.067	16240477	16240478	+	AT1G43150	non-LTR retrotransposon family (LINE), has a 5.3e-25 P-value blast match to GB:NP_038603 L1 repeat, Tf subfamily, member 23 (LINE-element) (Mus musculus)	1911	Promoter
379	Chr3	3697846	3697847	25.322	50.3	24.978	3698839	3698840	+	AT3G11700	FASCICLIN-like arabinogalactan protein 18 precursor (FLA18)	992	Promoter
195	Chr1	18182807	18182808	17.526	42.325	24.799	18182390	18182391	-	AT1G49160	WNK7	416	Promoter
195	Chr1	18182807	18182808	17.526	42.325	24.799	18183266	18183267	-	AT1G49170	Protein of unknown function (DUF167)	459	Terminator
492	Chr3	22078276	22078277	18.001	42.28	24.279	22078338	22078339	-	AT3G59765	other RNA;Unknown gene	-63	Promoter
682	Chr5	6416046	6416047	16.415	40.53	24.115				AT5G19130	GPI transamidase component family protein / Gaa1-like family protein		Terminator
822	Chr5	23673677	23673678	19.45	43.535	24.085	23673286	23673287	-	AT5G58570	unknown protein	390	Promoter
822	Chr5	23673677	23673678	19.45	43.535	24.085	23674000	23674001	+	AT5G58575	CONTAINS InterPro DOMAIN/s: Sgf11, transcriptional regulation (InterPro:IPR013246)	322	Promoter
339	Chr2	13437919	13437920	15.737	39.82	24.083	13437992	13437993	+	AT2G31560	Protein of unknown function (DUF1685)	-74	Terminator
339	Chr2	13437919	13437920	15.737	39.82	24.083	13437974	13437975	-	AT2G31570	glutathione peroxidase 2 (GPX2)	55	Terminator
681	Chr5	6414352	6414353	17.114	41.05	23.936	6413169	6413170	-	AT5G19110	Eukaryotic aspartyl protease family protein	1182	Promoter
681	Chr5	6414352	6414353	17.114	41.05	23.936	6414488	6414489	+	AT5G19120	Eukaryotic aspartyl protease family protein	135	Promoter
806	Chr5	19302107	19302108	24.503	48.42	23.917	19302190	19302191	-	AT5G47620	RNA-binding (RRM/RBD/RNP motifs) family protein	83	Terminator
806	Chr5	19302107	19302108	24.503	48.42	23.917	19301912	19301913	-	AT5G47610	RING/U-box superfamily protein	194	Promoter
507	Chr3	23292779	23292780	17.651	41.395	23.744	23294382	23294383	+	AT3G63020	Protein of unknown function (DUF3049)	1602	Promoter
200	Chr1	18962485	18962486	34.39	58.125	23.735	18963205	18963206	+	AT1G51172	unknown protein	719	Promoter
196	Chr1	18198091	18198092	20.441	44.09	23.649	18198227	18198228	+	AT1G49200	RING/U-box superfamily protein	135	Promoter
627	Chr4	14821259	14821260	18.736	42.315	23.579	14820591	14820592	-	AT4G30270	xyloglucan endotransglucosylase/hydrolase 24 (XTH24)	667	Promoter
16	Chr1	2348861	2348862	14.59	38.15	23.56	2349097	2349098	+	AT1G07630	pol-like 5 (PLL5)	235	Promoter
649	Chr4	18318291	18318292	13	36.36	23.36	18318141	18318142	+	AT4G39390	nucleotide sugar transporter-KT 1 (NST-K1)	149	Terminator
840	Chr5	26598307	26598308	19.054	42.295	23.241	26598191	26598192	+	AT5G66631	Tetratricopeptide repeat (TPR)-like superfamily protein	115	Terminator
840	Chr5	26598307	26598308	19.054	42.295	23.241	26599384	26599385	+	AT5G66640	DA1-related protein 3 (DAR3)	1076	Promoter
471	Chr3	17182693	17182694	16.723	39.7	22.977	17182456	17182457	-	AT3G46630	Protein of unknown function (DUF3223)	236	Promoter
471	Chr3	17182693	17182694	16.723	39.7	22.977	17183070	17183071	+	AT3G46640	PHYTOCLOCK 1 (PCL1)	376	Promoter
209	Chr1	20101003	20101004	19.231	42.2	22.969	20100888	20100889	+	AT1G53830	pectin methylesterase 2 (PME2)	114	Terminator
209	Chr1	20101003	20101004	19.231	42.2	22.969	20101445	20101446	+	AT1G53840	pectin methylesterase 1 (PME1)	441	Promoter
570	Chr4	6079076	6079077	18.762	41.7	22.938	6079101	6079102	-	AT4G09620	Mitochondrial transcription termination factor family protein	-26	Promoter
588	Chr4	9598238	9598239	19.857	42.4	22.543	9598236	9598237	-	AT4G17070	peptidyl-prolyl cis-trans isomerases	1	Promoter
704	Chr5	9710409	9710410	23.643	46.11	22.467	9710872	9710873	-	AT5G27505	Mutator-like transposase family, has a 7.5e-26 P-value blast match to GB:AAA21566 mudrA of transposon="MuDR" (MuDr-element) (Zea mays)	463	Terminator
611	Chr4	13288989	13288990	19.7	42.14	22.44	13288970	13288971	-	AT4G26240	unknown protein	18	Promoter
611	Chr4	13288989	13288990	19.7	42.14	22.44	13289641	13289642	+	AT4G26250	galactinol synthase 6 (GolS6)	651	Promoter
25	Chr1	3745076	3745077	25.144	47.54	22.396	3745774	3745775	+	AT1G11180	Secretory carrier membrane protein (SCAMP) family protein	697	Promoter
226	Chr1	22557696	22557697	27.929	49.81	21.881	22557602	22557603	+	AT1G61190	LRR and NB-ARC domains-containing disease resistance protein	-95	Promoter
771	Chr5	14750894	14750895	24.529	46.32	21.791	14750970	14750971	+	AT5G37250	RING/U-box superfamily protein	-77	Terminator
370	Chr3	1730654	1730655	26.865	48.44	21.575	1730976	1730977	-	AT3G05810	FUNCTIONS IN: molecular_function unknown	322	Terminator
494	Chr3	22209525	22209526	19.476	40.925	21.449	22210246	22210247	+	AT3G60130	beta glucosidase 16 (BGLU16)	720	Promoter
4	Chr1	183585	183586	12.541	33.925	21.384	182357	182358	-	AT1G01490	Heavy metal transport/detoxification superfamily protein	1227	Promoter
4	Chr1	183585	183586	12.541	33.925	21.384	185133	185134	+	AT1G01500	Erythronate-4-phosphate dehydrogenase family protein	1547	Promoter
491	Chr3	21728076	21728077	21.453	42.63	21.177	21728714	21728715	+	AT3G58760	Integrin-linked protein kinase family	637	Promoter
491	Chr3	21728076	21728077	21.453	42.63	21.177	21727689	21727690	-	AT3G58750	citrate synthase 2 (CSY2)	386	Promoter
676	Chr5	5411626	5411627	17.865	38.97	21.105	5411423	5411424	-	AT5G16560	KANADI (KAN)	202	Promoter
31	Chr1	5975692	5975693	28.534	49.62	21.086	5977411	5977412	+	AT1G17420	lipoxygenase 3 (LOX3)	1718	Promoter
268	Chr2	296574	296575	17.291	38.3	21.009	296510	296511	-	AT2G01670	nudix hydrolase homolog 17 (NUDT17)	-64	Terminator
368	Chr3	1287537	1287538	26.318	47.26	20.942	1287096	1287097	-	AT3G04721	unknown protein	440	Promoter
618	Chr4	13837831	13837832	20.467	41.24	20.773	13839075	13839076	+	AT4G27740	Yippee family putative zinc-binding protein	1243	Promoter
618	Chr4	13837831	13837832	20.467	41.24	20.773	13836577	13836578	-	AT4G27730	oligopeptide transporter 1 (OPT6)	1253	Promoter
37	Chr1	6803059	6803060	18.345	39.03	20.685	6802684	6802685	-	AT1G19660	Wound-responsive family protein	374	Promoter
364	Chr3	729684	729685	25.728	46.41	20.682	729503	729504	-	AT3G03150	unknown protein	180	Promoter
364	Chr3	729684	729685	25.728	46.41	20.682	729768	729769	+	AT3G03160	FUNCTIONS IN: molecular_function unknown	83	Promoter
783	Chr5	16434193	16434194	22.214	42.725	20.511	16435322	16435323	+	AT5G41060	DHHC-type zinc finger family protein	1128	Promoter
395	Chr3	6961741	6961742	16.812	37.195	20.383	6961736	6961737	+	AT3G19980	flower-specific, phytochrome-associated protein phosphatase 3 (FYPP3)	-6	Promoter
366	Chr3	995206	995207	14.403	34.74	20.337	995217	995218	+	AT3G03870	unknown protein	10	Promoter
17	Chr1	2436949	2436950	22.136	42.365	20.229	2436958	2436959	-	AT1G07885	unknown protein	-10	Promoter
17	Chr1	2436949	2436950	22.136	42.365	20.229	2437330	2437331	+	AT1G07890	ascorbate peroxidase 1 (APX1)	380	Promoter
299	Chr2	3693320	3693321	33.999	53.95	19.951	3691746	3691747	-	AT2G09830	copia-like retrotransposon family, has a 6.3e-295 P-value blast match to GB:CAA31653 polyprotein (Ty1_Copia-element) (Arabidopsis thaliana)	1573	Promoter
203	Chr1	19105002	19105003	21.964	41.82	19.856	19104849	19104850	-	AT1G51510	Y14	152	Promoter
203	Chr1	19105002	19105003	21.964	41.82	19.856	19106687	19106688	+	AT1G51520	RNA-binding (RRM/RBD/RNP motifs) family protein	1684	Promoter
835	Chr5	26036261	26036262	26.271	45.78	19.509	26035926	26035927	-	AT5G65165	succinate dehydrogenase 2-3 (SDH2-3)	334	Promoter
569	Chr4	6002624	6002625	33.602	52.968	19.366	6003632	6003633	+	AT4G09466	Carbohydrate-binding X8 domain superfamily protein	1007	Promoter
372	Chr3	1775883	1775884	16.911	35.865	18.954	1775902	1775903	-	AT3G05937	unknown protein	19	Terminator
372	Chr3	1775883	1775884	16.911	35.865	18.954	1774588	1774589	-	AT3G05936	unknown protein	1294	Promoter
397	Chr3	7280237	7280238	22.595	41.345	18.75	7280878	7280879	+	AT3G20820	Leucine-rich repeat (LRR) family protein	640	Promoter
308	Chr2	4936615	4936616	44.584	62.95	18.366	4936285	4936286	+	AT2G12320	similar to unknown protein [Arabidopsis thaliana] (TAIR:AT5G32169.1)	329	Terminator
406	Chr3	9722099	9722100	25.129	43.355	18.226	9722443	9722444	-	AT3G26520	tonoplast intrinsic protein 2 (TIP2)	344	Terminator
735	Chr5	11550960	11550961	28.106	46	17.894	11549678	11549679	-	AT5G31807	Mutator-like transposase family, has a 1.4e-05 P-value blast match to GB:AAA21566 mudrA of transposon="MuDR" (MuDr-element) (Zea mays)	1281	Promoter
336	Chr2	12494075	12494076	22.24	39.975	17.735	12493284	12493285	-	AT2G29080	FTSH protease 3 (ftsh3)	790	Promoter
812	Chr5	21754488	21754489	20.493	37.96	17.467	21755291	21755292	+	AT5G53550	YELLOW STRIPE like 3 (YSL3)	802	Promoter
620	Chr4	13903936	13903937	18.856	35.41	16.554	13902977	13902978	-	AT4G27930	unknown protein	958	Promoter
620	Chr4	13903936	13903937	18.856	35.41	16.554	13904474	13904475	+	AT4G27940	manganese tracking factor for mitochondrial SOD2 (MTM1)	537	Promoter
45	Chr1	7496400	7496401	24.143	40.55	16.407	7497141	7497142	+	AT1G21410	SKP2A	740	Promoter
221	Chr1	21822912	21822913	24.811	41.08	16.269	21822547	21822548	+	AT1G59171	Inositol-pentakisphosphate 2-kinase family protein	364	Terminator
264	Chr2	102031	102032	25.619	40.61	14.991	102065	102066	+	AT2G01160	tRNA-Asn (anticodon: GTT)	33	Promoter
665	Chr5	3864507	3864508	19.356	33.385	14.029	3863754	3863755	-	AT5G11970	Protein of unknown function (DUF3511)	752	Promoter
574	Chr4	7349417	7349418	27.58	41.275	13.695	7349662	7349663	-	AT4G12420	SKU5	245	Terminator
351	Chr2	17660742	17660743	31.298	44.33	13.032	17660778	17660779	+	AT2G42420	tRNA-Gly (anticodon: GCC)	35	Promoter
43	Chr1	7388501	7388502	26.771	39.48	12.709	7388427	7388428	-	AT1G21100	O-methyltransferase family protein	73	Promoter
12	Chr1	1423550	1423551	22.266	34.35	12.084	1421788	1421789	-	AT1G04990	Zinc finger C-x8-C-x5-C-x3-H type family protein	1761	Promoter
687	Chr5	7252035	7252036	26.281	36.975	10.694	7250538	7250539	-	AT5G21940	unknown protein	1496	Promoter
799	Chr5	18679552	18679553	59.31	69.56	10.25	18681326	18681327	+	AT5G46060	Protein of unknown function, DUF599	1773	Promoter
799	Chr5	18679552	18679553	59.31	69.56	10.25	18679145	18679146	-	AT5G46050	peptide transporter 3 (PTR3)	406	Promoter
324	Chr2	8985039	8985040	33.566	43.38	9.814	8985973	8985974	+	AT2G20880	Integrase-type DNA-binding superfamily protein	933	Promoter
324	Chr2	8985039	8985040	33.566	43.38	9.814	8983611	8983612	-	AT2G20875	EPIDERMAL PATTERNING FACTOR 1 (EPF1)	1427	Promoter
274	Chr2	1420886	1420887	39.985	49.41	9.425	1419516	1419517	-	AT2G04170	TRAF-like family protein	1369	Promoter
274	Chr2	1420886	1420887	39.985	49.41	9.425	1422038	1422039	+	AT2G04180	non-LTR retrotransposon family (LINE), has a 3.6e-05 P-value blast match to GB:NP_038605 L1 repeat, Tf subfamily, member 30 (LINE-element) (Mus musculus)	1151	Promoter
384	Chr3	4541780	4541781	25.499	33.25	7.751	4541486	4541487	+	AT3G13800	Metallo-hydrolase/oxidoreductase superfamily protein	293	Terminator
88	Chr1	13565014	13565015	35.699	42.97	7.271	13564585	13564586	+	AT1G36185	copia-like retrotransposon family, has a 0. P-value blast match to GB:CAA72989 open reading frame 1 (Ty1_Copia-element) (Brassica oleracea)	428	Terminator
87	Chr1	13437018	13437019	45.168	44.86	-0.308	13436827	13436828	+	AT1G36030	F-box family protein	190	Terminator

## Sheet: Blatt2
102			AT1G39430
101			AT1G39350
129			AT1G40097
57			AT1G27540
57			AT1G27540
539			AT4G05616
794			AT5G45576
549			AT4G06742
206			AT1G52905
523			AT4G03840
199			AT1G50420
131			AT1G40113
511			AT4G00893
511			AT4G00895
467			AT3G45260
643			AT4G38600
512			AT4G01250
503			AT3G62090
219			AT1G58602
756			AT5G34560
506			AT3G63006
506			AT3G63010
204			AT1G52720
204			AT1G52710
621			AT4G27970
621			AT4G27980
362			AT3G02460
362			AT3G02470
577			AT4G13395
577			AT4G13400
505			AT3G63006
396			AT3G20030
596			AT4G20520
825			AT5G59730
60			AT1G28360
463			AT3G44950
251			AT1G75820
743			AT5G32520
743			AT5G32525
658			AT5G06980
658			AT5G06970
760			AT5G35065
416			AT3G29787
416			AT3G29784
335			AT2G28610
253			AT1G76430
598			AT4G20725
326			AT2G21655
585			AT4G15610
585			AT4G15590
453			AT3G44400
778			AT5G39640
778			AT5G39645
837			AT5G65450
837			AT5G65445
666			AT5G13000
666			AT5G12990
212			AT1G56010
622			AT4G28181
622			AT4G28180
246			AT1G72460
246			AT1G72450
352			AT2G42955
352			AT2G42960
613			AT4G26940
73			AT1G34315
73			AT1G34320
414			AT3G29595
330			AT2G25482
330			AT2G25490
464			AT3G44950
633			AT4G32208
672			AT5G14110
672			AT5G14120
363			AT3G02550
839			AT5G66380
22			AT1G09520
55			AT1G25560
721			AT5G28928
473			AT3G47240
616			AT4G27300
353			AT2G43250
353			AT2G43240
371			AT3G05820
371			AT3G05830
426			AT3G30816
595			AT4G19710
64			AT1G31360
64			AT1G31358
501			AT3G61470
781			AT5G40260
586			AT4G15760
586			AT4G15755
244			AT1G71500
244			AT1G71520
243			AT1G71080
243			AT1G71090
583			AT4G15545
317			AT2G18790
317			AT2G18780
356			AT2G45180
356			AT2G45170
24			AT1G10360
496			AT3G60200
496			AT3G60190
359			AT2G46800
61			AT1G30110
484			AT3G50800
7			AT1G03030
218			AT1G58440
218			AT1G58450
320			AT2G19930
320			AT2G19940
738			AT5G30545
399			AT3G21420
692			AT5G24870
615			AT4G27300
347			AT2G41010
500			AT3G61150
391			AT3G18535
803			AT5G46780
803			AT5G46770
18			AT1G08100
280			AT2G05210
378			AT3G11285
378			AT3G11280
9			AT1G03810
9			AT1G03800
33			AT1G18740
35			AT1G19180
826			AT5G60260
826			AT5G60270
648			AT4G39140
648			AT4G39150
838			AT5G66310
338			AT2G30600
686			AT5G21940
66			AT1G31910
650			AT5G01849
650			AT5G01850
11			AT1G04240
635			AT4G33990
635			AT4G34000
514			AT4G01720
403			AT3G23250
634			AT4G33050
634			AT4G33060
197			AT1G49500
390			AT3G18524
390			AT3G18530
369			AT3G05120
369			AT3G05110
36			AT1G19460
38			AT1G19870
394			AT3G19690
787			AT5G43755
787			AT5G43760
680			AT5G18910
680			AT5G18920
207			AT1G52960
816			AT5G55920
242			AT1G71030
337			AT2G30032
383			AT3G13790
830			AT5G61590
49			AT1G22400
625			AT4G29310
345			AT2G39710
187			AT1G43820
213			AT1G56145
213			AT1G56140
637			AT4G35770
637			AT4G35760
694			AT5G25290
823			AT5G59230
589			AT4G17230
474			AT3G47430
20			AT1G09380
20			AT1G09390
800			AT5G46325
800			AT5G46330
208			AT1G53560
208			AT1G53570
171			AT1G41755
46			AT1G21975
93			AT1G36622
713			AT5G28463
713			AT5G28460
322			AT2G20570
322			AT2G20580
667			AT5G13180
365			AT3G03380
365			AT3G03370
668			AT5G13710
668			AT5G13700
638			AT4G36010
357			AT2G45310
654			AT5G05440
32			AT1G17495
509			AT4G00720
608			AT4G25490
608			AT4G25500
249			AT1G74780
249			AT1G74790
690			AT5G24470
456			AT3G44630
29			AT1G13260
70			AT1G33250
630			AT4G31695
630			AT4G31700
604			AT4G24110
47			AT1G22275
47			AT1G22280
392			AT3G18815
392			AT3G18820
389			AT3G17390
389			AT3G17400
831			AT5G62090
831			AT5G62100
236			AT1G69490
236			AT1G69500
600			AT4G22285
380			AT3G12100
380			AT3G12110
554			AT4G07332
229			AT1G63400
229			AT1G63390
563			AT4G08400
247			AT1G72920
388			AT3G15518
348			AT2G41640
381			AT3G12920
239			AT1G70520
655			AT5G06390
28			AT1G12330
238			AT1G70080
238			AT1G70090
69			AT1G32920
677			AT5G17340
483			AT3G50660
382			AT3G13460
382			AT3G13450
216			AT1G56630
602			AT4G23030
469			AT3G45780
469			AT3G45775
661			AT5G08790
640			AT4G36970
631			AT4G31800
795			AT5G45920
605			AT4G24210
605			AT4G24204
678			AT5G18085
678			AT5G18080
374			AT3G07350
646			AT4G39080
646			AT4G39090
354			AT2G44120
23			AT1G09570
808			AT5G50380
624			AT4G28540
386			AT3G15320
39			AT1G20890
486			AT3G54450
486			AT3G54440
360			AT2G46980
360			AT2G46970
584			AT4G15550
235			AT1G67960
281			AT2G05210
52			AT1G24265
361			AT3G02140
651			AT5G02615
651			AT5G02620
842			AT5G67300
645			AT4G39080
820			AT5G58100
820			AT5G58090
834			AT5G63880
834			AT5G63870
784			AT5G41220
623			AT4G28240
623			AT4G28230
375			AT3G09590
480			AT3G50340
480			AT3G50337
485			AT3G52110
485			AT3G52115
607			AT4G24570
636			AT4G35110
669			AT5G13740
669			AT5G13730
387			AT3G15460
387			AT3G15450
42			AT1G21080
15			AT1G07000
15			AT1G07010
609			AT4G25640
478			AT3G49790
580			AT4G14345
580			AT4G14342
487			AT3G56275
376			AT3G10415
376			AT3G10420
493			AT3G59940
832			AT5G62090
832			AT5G62100
265			AT2G01180
265			AT2G01180
644			AT4G39070
673			AT5G14810
673			AT5G14800
836			AT5G65305
675			AT5G15265
675			AT5G15260
579			AT4G14315
579			AT4G14310
603			AT4G23630
818			AT5G57550
809			AT5G51060
809			AT5G51070
2			AT1G01060
468			AT3G45650
468			AT3G45640
48			AT1G22320
48			AT1G22310
252			AT1G76080
663			AT5G09810
234			AT1G67340
768			AT5G35880
19			AT1G09140
19			AT1G09130
610			AT4G26090
179			AT1G43145
179			AT1G43150
379			AT3G11700
195			AT1G49160
195			AT1G49170
492			AT3G59765
682			AT5G19130
822			AT5G58570
822			AT5G58575
339			AT2G31560
339			AT2G31570
681			AT5G19110
681			AT5G19120
806			AT5G47620
806			AT5G47610
507			AT3G63020
200			AT1G51172
196			AT1G49200
627			AT4G30270
16			AT1G07630
649			AT4G39390
840			AT5G66631
840			AT5G66640
471			AT3G46630
471			AT3G46640
209			AT1G53830
209			AT1G53840
570			AT4G09620
588			AT4G17070
704			AT5G27505
611			AT4G26240
611			AT4G26250
25			AT1G11180
226			AT1G61190
771			AT5G37250
370			AT3G05810
494			AT3G60130
4			AT1G01490
4			AT1G01500
491			AT3G58760
491			AT3G58750
676			AT5G16560
31			AT1G17420
268			AT2G01670
368			AT3G04721
618			AT4G27740
618			AT4G27730
37			AT1G19660
364			AT3G03150
364			AT3G03160
783			AT5G41060
395			AT3G19980
366			AT3G03870
17			AT1G07885
17			AT1G07890
299			AT2G09830
203			AT1G51510
203			AT1G51520
835			AT5G65165
569			AT4G09466
372			AT3G05937
372			AT3G05936
397			AT3G20820
308			AT2G12320
406			AT3G26520
735			AT5G31807
336			AT2G29080
812			AT5G53550
620			AT4G27930
620			AT4G27940
45			AT1G21410
221			AT1G59171
264			AT2G01160
665			AT5G11970
574			AT4G12420
351			AT2G42420
43			AT1G21100
12			AT1G04990
687			AT5G21940
799			AT5G46060
799			AT5G46050
324			AT2G20880
324			AT2G20875
274			AT2G04170
274			AT2G04180
384			AT3G13800
88			AT1G36185
87			AT1G36030
