# Supplementary material for: Genome Wide Binding Site Analysis Reveals Transcriptional Coactivation of Cytokinin-Responsive Genes by DELLA Proteins
Source: PLoS Genet. 2015 Jul 2;11(7):e1005337. doi: 10.1371/journal.pgen.1005337 (PMC4489807; doi:10.1371/journal.pgen.1005337)
Supplement: S2 Table — Analysis performed with motifs from "MotifCollection1" and sites from "BindingSites_MotifScanner1" on 310 sequences. Expected motif frequencies from "MotifNumericMap_expected". Statistical significance was evaluated using a binomial test with p-value threshold = 0.05 (Bonferroni-corrected threshold = 1.9E-4 considering all 254 motifs tested) (XLSX) [file pgen.1005337.s005.xlsx]

## Sheet: Output1
Motif Occurrence Analysis
Analysis performed with motifs from "MotifCollection1" and sites from "BindingSites_MotifScanner1" on 310 sequences. Expected motif frequencies from "MotifNumericMap_expected".
Statistical significance was evaluated using a binomial test with p-value threshold=0.05 (Bonferroni-corrected threshold=1.9685039370078743E-4 considering all 254 motifs tested)
Motif ID	Name	Class	Total	Sequences	Expected	p-value	Logo
HY5HY5	bZIP	unknown	60	28	6	1.43845e-38
ABF1ABF1	bZIP	unknown	42	30	5	1.08438e-24
MA01491_O2	bZIP	unknown	100	53	46	3.83727e-12
Dof5_7_1aryDof5_7_1ary	DOF	unknown	300	233	83	1.27692e-75
MA01531_DOF2	DOF	unknown	235	189	97	1.00822e-32
Dof2Dof2	DOF	unknown	210	174	104	2.32255e-20
MA00201_Dof2	DOF	unknown	191	161	97	1.15976e-17
PBFPBF	DOF	unknown	241	190	134	2.66289e-17
MA00641_PBF	DOF	unknown	222	180	123	6.31028e-16
DAG2DAG2	DOF	unknown	131	119	61	5.25841e-15
Dof3Dof3	DOF	unknown	213	174	121	2.64977e-14
MA00211_Dof3	DOF	unknown	201	167	114	1.18046e-13
ARR11_3aryARR11_3ary	GARP-ARR	unknown	152	91	71	2.67305e-17
ARR10ARR10	GARP-ARR	unknown	114	105	69	4.40107e-07
ARR14_3aryARR14_3ary	GARP-ARR	unknown	70	40	40	1.1048e-05
MA01211_ARR10	GARP-ARR	unknown	103	97	67	2.67101e-05
KAN1KAN1	GARP-G2	unknown	142	117	66	2.9764e-16
KAN4_1aryKAN4_1ary	GARP-G2	unknown	52	33	21	8.76436e-09
KAN4_2aryKAN4_2ary	GARP-G2	unknown	72	68	35	2.89749e-08
GLK1_2aryGLK1_2ary	GARP-G2	unknown	104	78	59	7.6023e-08
ICU4ICU4	HD ZIP	unknown	244	157	58	7.52924e-74
ATHB51ATHB51	HD ZIP	unknown	112	75	26	7.52792e-36
HAT5HAT5	HD ZIP	unknown	127	104	34	1.72737e-34
ATHB12ATHB12	HD ZIP	unknown	167	130	65	2.14615e-26
MA01671_HAHB4	HD ZIP	unknown	73	61	16	1.97666e-25
MA01631_ATHB1	HD ZIP	unknown	60	53	13	1.84789e-21
ATHB1ATHB1	HD ZIP	unknown	60	53	13	1.84789e-21
ATHB_5ATHB_5	HD ZIP	unknown	79	61	34	3.18463e-11
MA01101_ATHB_5	HD ZIP	unknown	73	58	32	3.69795e-10
EmBP_1EmBP_1	HD ZIP	unknown	54	51	31	0.000113502
MA01281_EmBP_1	HD ZIP	unknown	51	49	29	0.000137781
MA00081_HAT5	HD ZIP	unknown	117	99	33	5.28482e-30
WOX13_2aryWOX13_2ary	HD-WUS	unknown	323	183	47	4.88488e-153
WOX13_1aryWOX13_1ary	HD-WUS	unknown	91	83	44	3.8824e-10
MHMG_I_Y	HMG	unknown	332	250	78	4.89909e-101
MA00451_HMG_I_Y	HMG	unknown	273	219	59	4.03301e-91
MA00441_HMG_1	HMG	unknown	129	119	73	2.06836e-09
HMG_1HMG_1	HMG	unknown	135	122	83	9.91712e-08
MA01541_ID1	IDD	unknown	155	131	23	2.32773e-73
MA01201_id1	IDD	unknown	231	193	76	1.45889e-46
id1id1	IDD	unknown	239	199	82	3.27279e-45
SOC1SOC1	MADS	unknown	233	173	12	1.43484e-206
FLCFLC	MADS	unknown	93	79	12	1.19404e-49
SEP3SEP3	MADS	unknown	158	139	42	8.72068e-43
SQMSQM	MADS	unknown	166	140	55	1.08964e-33
MA00821_squamosa	MADS	unknown	121	109	34	4.17638e-31
AGL15AGL15	MADS	unknown	140	122	48	2.41687e-27
AP3AP3	MADS	unknown	102	95	32	4.32567e-23
SVPSVP	MADS	unknown	79	71	26	3.42404e-17
MA01721_AGL3	MADS	unknown	73	53	25	5.22516e-15
MA01711_AGL15	MADS	unknown	81	53	31	5.94155e-14
MA01681_AG	MADS	unknown	54	46	25	3.34778e-07
MA00011_AGL3	MADS	unknown	84	65	48	1.61752e-06
AGL3AGL3	MADS	unknown	89	70	54	7.93415e-06
RVE1_2aryRVE1_2ary	MYB	unknown	220	187	74	4.96814e-43
RVE1_1aryRVE1_1ary	MYB	unknown	85	72	21	6.47697e-26
CCA1_1aryCCA1_1ary	MYB	unknown	62	54	16	1.60362e-18
MA01841_TaMYB80	MYB	unknown	29	20	13	8.93204e-05
MYC2MYC2	MYC	unknown	94	53	34	1.4134e-17
MYC3MYC3	MYC	unknown	114	63	49	1.64116e-15
MYC4MYC4	MYC	unknown	77	40	27	3.21276e-15
WRKY45WRKY45	WRKY	unknown	63	56	23	4.91316e-12
WRKY38WRKY38	WRKY	unknown	73	65	43	1.92546e-05
YAB1YAB1	YABBY	unknown	265	189	60	2.47502e-84
YAB5YAB5	YABBY	unknown	230	167	67	9.15893e-55
MA01451_bZIP910		unknown	1	1	0	0
MA01431_PIF3		unknown	10	9	0	0
MA01851_ANAC81		unknown	16	14	0	0
MA01471_bZIP911		unknown	1	1	0	0
MA01441_ABF1		unknown	19	11	0	0
AHL25_3aryAHL25_3ary		unknown	391	222	65	1.00071e-165
AHL20_2aryAHL20_2ary		unknown	329	187	45	1.92912e-163
AHL12_2aryAHL12_2ary		unknown	396	212	68	3.4833e-163
AHL25_1aryAHL25_1ary		unknown	324	182	45	3.95478e-159
AHL25_2aryAHL25_2ary		unknown	356	190	56	3.08513e-158
AHL12_3aryAHL12_3ary		unknown	385	204	67	7.36326e-157
AHL12_1aryAHL12_1ary		unknown	338	193	51	1.63941e-155
AHL20_3aryAHL20_3ary		unknown	359	190	64	2.64453e-143
AHL20_1aryAHL20_1ary		unknown	205	119	29	5.09157e-100
PISPIS		unknown	162	132	26	6.45731e-72
PENDPEND		unknown	164	146	47	1.86505e-40
MA01271_PEND		unknown	141	131	38	8.88711e-38
MA01301_CBF		unknown	251	196	102	8.13579e-36
MA01311_TBP		unknown	105	85	25	7.59772e-33
MNB1AMNB1A		unknown	248	200	119	2.04091e-25
MA00531_MNB1A		unknown	223	186	103	5.09667e-25
MA02001_GT1		unknown	139	125	55	1.0676e-21
HSFB2A_1aryHSFB2A_1ary		unknown	68	35	19	2.01817e-18
TOE2_3aryTOE2_3ary		unknown	131	113	62	1.63838e-14
PIL5PIL5		unknown	85	52	33	3.12619e-14
MA01521_TGA1a		unknown	94	54	41	9.92978e-13
HSFC1_2aryHSFC1_2ary		unknown	82	51	38	4.17754e-10
BES1BES1		unknown	68	46	30	1.83089e-09
BZR1BZR1		unknown	73	43	34	4.38645e-09
MA01411_OsbHLH66		unknown	28	23	10	2.2505e-06
TOE1_3aryTOE1_3ary		unknown	79	71	46	6.15863e-06
GATA12GATA12		unknown	114	74	75	1.67342e-05
PIF3PIF3		unknown	39	21	19	3.8161e-05
myb_Ph3myb_Ph3		unknown	98	79	70	0.000902499
MA00541_mybPh3		unknown	87	67	61	0.000998107
MA01691_AGL1		unknown	47	37	29	0.00128907
MA01641_ATHB5		unknown	17	15	9	0.011103
WRKY18WRKY18		unknown	65	60	48	0.0111566
REM1_1aryREM1_1ary		unknown	40	39	27	0.0113317
ZAT6ZAT6		unknown	56	53	41	0.0149014
WRKY12WRKY12		unknown	71	65	54	0.0151663
MA01701_AGL2		unknown	38	28	26	0.0159824
MA01381_RAV1		unknown	68	67	52	0.018914
MA01401_TEIL		unknown	78	66	61	0.0202907
MA01561_ARR10		unknown	41	38	29	0.0205201
AGAMAGAM		unknown	73	56	57	0.023247
HSFC1_1aryHSFC1_1ary		unknown	37	19	26	0.0243673
MA01821_MYB83		unknown	64	62	50	0.0318149
MA01811_MYB46		unknown	64	62	50	0.0318149
MA01891_AtSPL8		unknown	35	25	25	0.0338267
ARR11_1aryARR11_1ary		unknown	44	44	33	0.0383775
MA00051_AG		unknown	70	54	56	0.0392129
SEP4SEP4		unknown	54	39	42	0.0421206
MA01331_AtLEC2		unknown	20	18	13	0.0426598
SHP1SHP1		unknown	67	50	54	0.0481219
ZAP1ZAP1		unknown	42	37	32	0.0511705
PIF4PIF4		unknown	33	23	25	0.0714351
MA01321_ARF1		unknown	6	6	3	0.0839154
bZIP911bZIP911		unknown	6	6	3	0.0839154
CCA1_2aryCCA1_2ary		unknown	57	55	47	0.0858991
MA01421_PIF3		unknown	13	10	9	0.124218
PIF5PIF5		unknown	50	31	42	0.124984
HSFB2A_2aryHSFB2A_2ary		unknown	61	40	53	0.151533
RAV1aRAV1a		unknown	64	61	56	0.157909
MYB59MYB59		unknown	54	52	47	0.170688
MA02011_ZAP1		unknown	18	17	14	0.172787
ANAC55_2aryANAC55_2ary		unknown	86	56	78	0.19628
DYT1DYT1		unknown	6	5	4	0.214867
ANAC46ANAC46		unknown	79	73	72	0.219311
MYB52_2aryMYB52_2ary		unknown	60	56	54	0.223994
MA01571_AGP1		unknown	29	23	25	0.236579
bZIP60_1arybZIP60_1ary		unknown	68	41	64	0.324776
MYB46_2aryMYB46_2ary		unknown	71	64	67	0.328422
ANAC58ANAC58		unknown	72	69	68	0.329588
MA01291_TGA1A		unknown	61	58	59	0.414437
Dof5_7_2aryDof5_7_2ary		unknown	52	44	51	0.462851
TGA1A_NTGA1A_N		unknown	66	61	65	0.467076
FHYFHY		unknown	29	29	29	0.524707
MA01791_MYB_PH3		unknown	9	8	9	0.544352
MA01581_ZmHOX2a		unknown	86	82	87	0.557019
REM1_2aryREM1_2ary		unknown	50	48	51	0.574418
TGA2_1aryTGA2_1ary		unknown	40	21	41	0.582969
ANAC55_1aryANAC55_1ary		unknown	59	50	61	0.618248
MA01501_STF1		unknown	19	17	20	0.618592
MA01861_TaNAC69		unknown	1	1	1	0.632122
MA01621_ALFIN1		unknown	53	52	57	0.719677
ANTANT		unknown	3	3	4	0.761902
GLK1_1aryGLK1_1ary		unknown	48	29	53	0.772155
At1g77200At1g77200		unknown	14	14	17	0.799145
TGA2_2aryTGA2_2ary		unknown	30	26	35	0.822992
DEAR4_1aryDEAR4_1ary		unknown	11	11	14	0.824334
MA01871_TaNAC69_2		unknown	5	5	7	0.827017
DDF1DDF1		unknown	8	7	11	0.85682
bZIP910bZIP910		unknown	21	19	26	0.861357
ATHB9ATHB9		unknown	1	1	2	0.864667
bZIP60_2arybZIP60_2ary		unknown	52	47	60	0.865006
TCP15TCP15		unknown	20	17	25	0.866451
MA01741_AtMYB61		unknown	55	51	65	0.906427
MA01801_MYB_PH3_2		unknown	2	2	4	0.908426
TCP16TCP16		unknown	15	14	21	0.928444
MA01981_TCP16		unknown	16	14	23	0.948018
LEC2LEC2		unknown	40	35	51	0.950866
MA01551_OsCBT		unknown	7	7	12	0.954186
MA00961_bZIP910		unknown	18	18	26	0.958911
GamybGamyb		unknown	64	61	79	0.963053
ERF1_oriERF1_ori		unknown	21	20	30	0.964732
ETT_1aryETT_1ary		unknown	21	19	30	0.964732
ARR14_1aryARR14_1ary		unknown	20	18	29	0.967384
TCP23TCP23		unknown	25	22	35	0.967645
ETT_2aryETT_2ary		unknown	27	17	38	0.974144
MA01881_AtSPL3		unknown	27	23	38	0.974145
MA01591_ZmHOX2a		unknown	65	56	82	0.97669
MA00971_bZIP911		unknown	1	1	4	0.981686
MA01761_AtMYB84		unknown	1	1	4	0.981686
ABI3ABI3		unknown	30	21	43	0.984493
MYB111_1aryMYB111_1ary		unknown	30	29	43	0.984493
ARR14_2aryARR14_2ary		unknown	63	43	82	0.987126
MYB46_1aryMYB46_1ary		unknown	26	26	40	0.992441
MA0034_1_Gamyb		unknown	45	44	63	0.992656
MA01361_ANT		unknown	1	1	5	0.993263
SPL8SPL8		unknown	62	54	84	0.994776
MA01511_TGA1		unknown	35	33	52	0.994802
MYB55_1aryMYB55_1ary		unknown	28	27	44	0.995942
FUS3FUS3		unknown	14	9	26	0.996167
SPL3SPL3		unknown	27	26	43	0.996353
MYB111_2aryMYB111_2ary		unknown	25	25	41	0.997106
ORA47_1aryORA47_1ary		unknown	20	19	35	0.997678
RRTF1_3aryRRTF1_3ary		unknown	19	18	34	0.998019
TGA1_AthTGA1_Ath		unknown	39	38	60	0.998412
MYB84MYB84		unknown	4	4	13	0.99895
MA01341_ABI41		unknown	7	7	18	0.998957
MA01921_PCF5		unknown	27	24	46	0.999031
RRTF1_2aryRRTF1_2ary		unknown	17	16	33	0.999184
MA01911_PCF2		unknown	34	31	56	0.999378
RAP2_6_3aryRAP2_6_3ary		unknown	30	27	51	0.999416
DEAR3_2aryDEAR3_2ary		unknown	31	31	53	0.999575
MA01731_AtMYB15		unknown	1	1	8	0.999665
MYB52_1aryMYB52_1ary		unknown	43	42	69	0.999682
SMZSMZ		unknown	7	7	20	0.999745
DREB2C_2aryDREB2C_2ary		unknown	19	19	38	0.999756
MYB55_2aryMYB55_2ary		unknown	37	37	62	0.999757
ARR11_2aryARR11_2ary		unknown	49	36	78	0.999824
RAP2_3_2aryRAP2_3_2ary		unknown	22	20	43	0.999844
MA01901_SPL14		unknown	1	1	9	0.999877
RAP2_3_3aryRAP2_3_3ary		unknown	28	27	52	0.999897
MA01781_GAMYB		unknown	44	43	73	0.999899
TOE2_2aryTOE2_2ary		unknown	24	23	47	0.999919
MYB77MYB77		unknown	21	20	43	0.999927
MA01751_AtMYB77		unknown	10	9	27	0.999942
LFYLFY		unknown	19	13	41	0.999955
RAP2_6_2aryRAP2_6_2ary		unknown	25	24	50	0.999966
TOE2_1aryTOE2_1ary		unknown	13	13	34	0.999987
TOE1_2aryTOE1_2ary		unknown	30	30	59	0.999988
TOE1_1aryTOE1_1ary		unknown	18	18	42	0.99999
STY1_2arySTY1_2ary		unknown	16	8	40	0.999995
MYB15MYB15		unknown	2	2	16	0.999998
SPL1_2arySPL1_2ary		unknown	5	5	23	0.999999
MA01831_P		unknown	30	30	63	0.999999
SPL1_1arySPL1_1ary		unknown	4	2	23	1
MA01351_ABI42		unknown	5	5	27	1
At5g28300At5g28300		unknown	25	23	64	1
MA01601_HVH21		unknown	45	43	96	1
SPL7SPL7		unknown	15	13	50	1
RAP2_6_1aryRAP2_6_1ary		unknown	7	7	37	1
RRTF1_1aryRRTF1_1ary		unknown	9	9	43	1
DEAR3_1aryDEAR3_1ary		unknown	23	22	69	1
DEAR4_2aryDEAR4_2ary		unknown	9	9	44	1
At4g35610At4g35610		unknown	32	22	84	1
DREB2C_1aryDREB2C_1ary		unknown	2	1	29	1
MA01391_RAV1		unknown	19	19	65	1
ZAT2ZAT2		unknown	36	25	93	1
RAV1bRAV1b		unknown	17	17	63	1
ORA47_2aryORA47_2ary		unknown	8	8	46	1
ZAT14ZAT14		unknown	27	20	82	1
RAP2_3_1aryRAP2_3_1ary		unknown	17	16	67	1
LBD16LBD16		unknown	23	20	78	1
ZAT18ZAT18		unknown	19	12	71	1
STY1_1arySTY1_1ary		unknown	5	5	43	1
MA01771_CDC5		unknown	2	2	36	1
MA01371_NtERF2		unknown	14	14	65	1
ATERF1_2aryATERF1_2ary		unknown	4	3	44	1
MA01651_ATHB9		unknown	0	0	0	1
MA01661_ATHB9		unknown	0	0	0	1
MA01461_bZIP910		unknown	0	0	2	1
MA01481_bZIP911		unknown	0	0	2	1
CDC5CDC5		unknown	2	2	41	1
MA01231_abi4		unknown	7	6	67	1
ATERF1_1aryATERF1_1ary		unknown	11	9	79	1
ABI4ABI4		unknown	9	8	84	1
