# Supplementary material for: Genome Wide Binding Site Analysis Reveals Transcriptional Coactivation of Cytokinin-Responsive Genes by DELLA Proteins
Source: PLoS Genet. 2015 Jul 2;11(7):e1005337. doi: 10.1371/journal.pgen.1005337 (PMC4489807; doi:10.1371/journal.pgen.1005337)
Supplement: S3 Table — (XLSX) [file pgen.1005337.s006.xlsx]

## Sheet: Hoja1
Table S3. Known DELLA interactors that belong to the TF families with enriched cis elements in the RGA ChIP peaks
cis element	DELLA interactor		Confirmed DELLA	Reference
	AGI code	Name
bZIP	At5g06839	bZIP65/TGA10	GAI	Marin-de la Rosa et al. (2014) Plant Physiol 166: 1022-1032.
	At5g10030	OBF4/TGA4	GAI	Marin-de la Rosa et al. (2014) Plant Physiol 166: 1022-1032.
	At2g36270	ABI5	RGA, GAI	Lim et al. (2013) Plant Cell 25: 4863-4878.
DOF	At4g21040		GAI	Marin-de la Rosa et al. (2014) Plant Physiol 166: 1022-1032.
GARP-ARR	At2g01760	ARR14	GAI	Marin-de la Rosa et al. (2014) Plant Physiol 166: 1022-1032.
	At3g16857	ARR1	RGA, GAI	this work
	At4g16110	ARR2	RGA	this work
	At2g01760	ARR14	GAI	this work
GARP-G2	–	–	–	–
HD-ZIP	At4g03250		GAI	Marin-de la Rosa et al. (2014) Plant Physiol 166: 1022-1032.
	At4g17460	HAT1	GAI	Marin-de la Rosa et al. (2014) Plant Physiol 166: 1022-1032.
HD-WUS	At2g33880	STIMPY/WOX9	GAI	Marin-de la Rosa et al. (2014) Plant Physiol 166: 1022-1032.
IDD	At2g02080	IDD4	GAI	Marin-de la Rosa et al. (2014) Plant Physiol 166: 1022-1032.
	At1g03840	IDD3	RGA, GAI, RGL1, RGL2, RGL3	Yoshida et al. (2014) Proc Natl Acad Sci USA 111: 7861-7866.
	At2g02080	IDD4	RGA	Yoshida et al. (2014) Proc Natl Acad Sci USA 111: 7861-7866.
	At2g02070	IDD5	RGA	Yoshida et al. (2014) Proc Natl Acad Sci USA 111: 7861-7866.
	At3g45260	IDD9	RGA	Yoshida et al. (2014) Proc Natl Acad Sci USA 111: 7861-7866.
	At5g03150	IDD10	RGA	Yoshida et al. (2014) Proc Natl Acad Sci USA 111: 7861-7866.
MADS	At1g31630	AGL86	GAI	Marin-de la Rosa et al. (2014) Plant Physiol 166: 1022-1032.
MYB	At1g09540	MYB61	GAI	Marin-de la Rosa et al. (2014) Plant Physiol 166: 1022-1032.
	At5g65790	MYB68	GAI	Marin-de la Rosa et al. (2014) Plant Physiol 166: 1022-1032.
	At1g70000		GAI	Marin-de la Rosa et al. (2014) Plant Physiol 166: 1022-1032.
	At3g13040		GAI	Marin-de la Rosa et al. (2014) Plant Physiol 166: 1022-1032.
MYC	At1g32640	MYC2	RGA, GAI, RGL1, RGL2, RGL3	Hong et al. (2012) Plant Cell 24: 2635-2648.
WRKY	–	–	–	–
YABBY	–	–	–	–
