# Supplementary material for: Genome Wide Binding Site Analysis Reveals Transcriptional Coactivation of Cytokinin-Responsive Genes by DELLA Proteins
Source: PLoS Genet. 2015 Jul 2;11(7):e1005337. doi: 10.1371/journal.pgen.1005337 (PMC4489807; doi:10.1371/journal.pgen.1005337)
Supplement: S4 Table — (XLSX) [file pgen.1005337.s007.xlsx]

## Sheet: Summary ordered
	Mean signal intensity (log2)																		Fold Change						Z-scores									Z differences						Z ratios						ARR1 in	FC ARR1
Affy ID	ARR1 PAC	ARR1 PAC DEX	ARR1 GA	ARR1 GA DEX	Col mock	Col DEX	Col PAC CK	Col GA CK		ARR1 PAC lin	ARR1 PAC DEX	ARR1 GA	ARR1 GA DEX	Col mock	Col DEX	Col PAC CK	Col GA CK		DEX in PAC	DEX in GA	DEX/mock	CK in PAC	CK in GA		ARR1 PAC	ARR1 PAC DEX	ARR1 GA	ARR1 GA DEX	Col mock	Col DEX	Col PAC CK	Col GA CK		DEX-PAC	DEX-GA	DEX-Col	CK-PAC	CK-GA		DEX-PAC	DEX-GA	DEX-Col	CK-PAC	CK-GA		PAC/GA	PAC/GA
252374_at	2.46855	7.66201	2.90721	8.07243	3.16622	5.243	5.53272	5.33961		5.53	202.53	7.5	269.18	8.98	37.87	46.29	40.49		36.59	35.88	4.22	8.36	5.4		0.38995	5.59446	0.87312	6.03918	1.12824	3.19917	3.46686	3.25824		5.20451	5.16606	2.07093	3.07691	2.38512		13.5256	13.1443	8.89974	10.5393	7.48919		0.381307	1.01979
266078_at	4.89457	9.89192	5.10134	10.1974	4.13599	5.35776	7.02784	7.40129		29.74	950.09	34.33	1174.19	17.58	41.01	130.49	169.05		31.94	34.2	2.33	4.39	4.92		2.81598	7.82437	3.06725	8.1642	2.09802	3.31393	4.96199	5.31992		5.0084	5.09695	1.21591	2.14601	2.25267		13.016	12.9685	5.22533	7.35072	7.07332		0.0474849	0.933918
251195_at	3.89935	7.74849	3.27527	7.69046	4.02749	3.86104	5.37277	4.14583		14.92	215.04	9.68	206.57	16.31	14.53	41.43	17.7		14.41	21.34	0.89	2.78	1.83		1.82076	5.68095	1.24118	5.65721	1.98951	1.81721	3.30692	2.06446		3.86019	4.41603	-0.172298	1.48616	0.823285		10.032	11.236	-0.740444	5.09053	2.58509		-1.20402	0.675258
262212_at	2.79775	6.13005	2.56186	6.78785	2.65308	2.70356	4.06848	4.13907		6.95	70.04	5.9	110.5	6.29	6.51	16.78	17.62		10.07	18.71	1.04	2.41	2.98		0.719151	4.0625	0.527768	4.7546	0.615101	0.659731	2.00263	2.0577		3.34335	4.22684	0.0446295	1.28347	1.52993		8.6888	10.7546	0.191794	4.39628	4.80394		-2.06581	0.538215
259466_at	4.76729	8.68096	5.18365	8.93921	5.00808	5.89547	7.30273	6.79783		27.23	410.42	36.34	490.87	32.18	59.53	157.88	111.26		15.07	13.51	1.85	5.8	3.06		2.6887	6.61342	3.14956	6.90596	2.9701	3.85164	5.23687	4.71646		3.92472	3.7564	0.881536	2.54817	1.5669		10.1997	9.55764	3.78837	8.72824	4.92001		0.642042	1.11547
261449_at	4.50092	6.42476	3.34787	6.56088	3.77449	4.3296	5.30797	5.54484		22.64	85.91	10.18	94.41	13.68	20.11	39.61	46.68		3.79	9.27	1.47	1.75	4.59		2.42232	4.35721	1.31378	4.52763	1.73652	2.28578	3.24211	3.46348		1.93489	3.21385	0.549258	0.81979	2.14969		5.02845	8.1772	2.36042	2.80802	6.74996		-3.14874	0.408846
254235_at	3.11979	6.34907	3.1021	6.45123	3.03382	3.22874	3.88661	4.40948		8.69	81.52	8.59	87.5	8.19	9.37	14.79	21.25		9.38	10.19	1.14	1.7	2.47		1.04119	4.28153	1.06801	4.41798	0.995845	1.18491	1.82076	2.32811		3.24033	3.34997	0.189068	0.779562	1.2601		8.42108	8.52355	0.812512	2.67023	3.95666		-0.102472	0.92051
258252_at	3.80505	7.21683	4.24312	7.39609	3.90108	3.82639	4.51431	5.0286		13.98	148.76	18.94	168.44	14.94	14.19	22.85	32.64		10.64	8.89	0.95	1.63	1.72		1.72645	5.14928	2.20903	5.36284	1.86311	1.78256	2.44845	2.94723		3.42283	3.15381	-0.0805482	0.721998	0.738204		8.89536	8.02444	-0.346153	2.47305	2.31793		0.870919	1.19685
253696_at	2.5315	5.99224	3.09027	6.13565	3.08345	3.29491	3.96051	4.22792		5.78	63.66	8.52	70.31	8.48	9.81	15.57	18.74		11.01	8.26	1.16	2.69	2.2		0.452904	3.92469	1.05618	4.1024	1.04547	1.25108	1.89465	2.14655		3.47179	3.04622	0.205613	1.44174	1.09038		9.02259	7.7507	0.883616	4.9384	3.42375		1.27188	1.33293
245329_at	5.05445	7.55281	4.91087	7.71587	4.97952	6.03473	6.65874	6.74095		33.23	187.77	30.08	210.24	31.55	65.56	101.04	106.96		5.65	6.99	2.08	3.04	3.56		2.97586	5.48527	2.87678	5.68262	2.94155	3.9909	4.59288	4.65958		2.50941	2.80583	1.04936	1.61703	1.7828		6.52153	7.13906	4.50957	5.53879	5.59791		-0.617535	0.808298
263236_at	5.96087	8.5378	6.04235	8.6801	6.11123	7.0718	7.69531	7.88844		62.29	371.65	65.91	410.18	69.13	134.53	207.26	236.95		5.97	6.22	1.95	3.33	3.6		3.88228	6.47025	4.00826	6.64685	4.07326	5.02797	5.62945	5.80707		2.58798	2.63859	0.954709	1.74717	1.79881		6.72571	6.71353	4.10283	5.98458	5.64819		0.0121828	0.959807
249920_at	3.78193	6.00866	3.95258	6.43526	3.75995	4.43602	5.13017	4.76466		13.76	64.39	15.48	86.54	13.55	21.65	35.02	27.18		4.68	5.59	1.6	2.55	1.76		1.70333	3.94112	1.91849	4.40201	1.72197	2.3922	3.06431	2.68329		2.23779	2.48353	0.670223	1.36097	0.764805		5.81563	6.319	2.88026	4.66174	2.40146		-0.503376	0.837209
247956_at	2.94098	4.99102	2.52008	4.96075	2.48468	2.98099	3.66996	3.29655		7.68	31.8	5.74	31.14	5.6	7.9	12.73	9.83		4.14	5.43	1.41	1.66	1.71		0.862384	2.92347	0.485986	2.9275	0.446706	0.937168	1.6041	1.21518		2.06109	2.44152	0.490462	0.741718	0.729192		5.35642	6.21211	2.10774	2.5406	2.28964		-0.855688	0.762431
255385_at	2.79294	5.21293	2.85418	5.25507	3.0582	3.61377	3.55692	3.6688		6.93	37.09	7.23	38.19	8.33	12.24	11.77	12.72		5.35	5.28	1.47	1.7	1.76		0.714346	3.14538	0.820095	3.22182	1.02022	1.56994	1.49106	1.58744		2.43104	2.40172	0.549721	0.776717	0.767342		6.31786	6.11086	2.3624	2.66048	2.40943		0.206998	1.01326
250753_at	3.90821	5.79027	3.25452	5.62212	3.99042	4.22006	5.08763	5.14743		15.01	55.34	9.54	49.25	15.89	18.64	34	35.44		3.69	5.16	1.17	2.26	3.71		1.82961	3.72272	1.22043	3.58887	1.95244	2.17624	3.02177	3.06606		1.89311	2.36844	0.223795	1.19216	1.84563		4.91988	6.02618	0.961753	4.0835	5.79522		-1.1063	0.715116
247739_at	5.20122	6.9099	5.17052	7.29814	5.38011	5.29782	5.85145	5.8585		36.79	120.25	36.01	157.38	41.65	39.34	57.74	58.02		3.27	4.37	0.94	1.57	1.61		3.12263	4.84236	3.13643	5.26489	3.34213	3.25399	3.78559	3.77714		1.71973	2.12846	-0.08814	0.662962	0.640706		4.46929	5.41557	-0.378779	2.27084	2.01179		-0.946281	0.748284
257694_at	5.56381	7.13785	4.84801	6.9659	5.14054	5.02349	6.27003	6.46977		47.3	140.83	28.8	125.01	35.27	32.53	77.17	88.63		2.98	4.34	0.92	1.63	3.08		3.48521	5.0703	2.81392	4.93265	3.10257	2.97966	4.20417	4.3884		1.58509	2.11873	-0.122902	0.718958	1.57448		4.11938	5.39081	-0.528169	2.46264	4.94381		-1.27143	0.686636
260522_x_at	5.11336	6.78533	4.67133	6.72626	5.41431	6.00309	6.30232	5.98436		34.62	110.3	25.48	105.88	42.65	64.14	78.92	63.31		3.19	4.16	1.5	2.28	2.48		3.03476	4.71778	2.63724	4.69301	3.37634	3.95927	4.23646	3.90299		1.68302	2.05577	0.582929	1.20169	1.26575		4.37389	5.23063	2.50511	4.11616	3.97442		-0.856749	0.766827
265147_at	4.26704	6.205	4.15676	6.15383	4.11323	4.10925	4.85356	4.93468		19.25	73.77	17.84	71.2	17.31	17.26	28.91	30.58		3.83	3.99	1	1.5	1.71		2.18844	4.13746	2.12267	4.12058	2.07526	2.06542	2.7877	2.85331		1.94902	1.9979	-0.0098352	0.599265	0.730632		5.06517	5.08339	-0.0422664	2.05266	2.29416		-0.0182229	0.9599
250413_at	3.67321	5.22993	3.65509	5.63051	4.15438	4.22444	4.37355	4.43646		12.76	37.53	12.6	49.54	17.81	18.69	20.73	21.65		2.94	3.93	1.05	1.62	1.72		1.59461	3.16239	1.621	3.59726	2.1164	2.18062	2.30769	2.3551		1.56778	1.97626	0.0642119	0.713076	0.734096		4.07438	5.02832	0.275948	2.44249	2.30503		-0.953942	0.748092
254732_at	4.04474	5.60731	3.82366	5.7481	4.03381	4.09698	4.98788	4.98567		16.5	48.75	14.16	53.75	16.38	17.11	31.73	31.68		2.95	3.8	1.04	1.92	2.24		1.96614	3.53976	1.78957	3.71485	1.99583	2.05316	2.92202	2.90431		1.57362	1.92528	0.0573253	0.955879	1.11473		4.08957	4.89861	0.246353	3.27417	3.50023		-0.809046	0.776316
262336_at	4.27261	6.09005	4.0944	5.98583	4.10185	4.02001	5.66862	5.29353		19.33	68.12	17.08	63.37	17.17	16.22	50.87	39.22		3.52	3.71	0.94	2.63	2.3		2.19401	4.02251	2.06031	3.95258	2.06387	1.97619	3.60276	3.21216		1.82849	1.89226	-0.087686	1.40874	1.15185		4.75194	4.8146	-0.376827	4.82536	3.61676		-0.0626619	0.948787
257516_at	4.27889	6.02867	4.22014	6.07246	4.35372	4.35001	5.57816	5.11211		19.41	65.28	18.64	67.3	20.45	20.39	47.77	34.59		3.36	3.61	1	2.46	1.86		2.20029	3.96113	2.18605	4.03921	2.31575	2.30619	3.5123	3.03074		1.76083	1.85316	-0.0095628	1.312	0.844691		4.5761	4.7151	-0.0410958	4.494	2.6523		-0.139004	0.930748
264790_at	4.17004	5.80147	4.35368	6.16732	4.00739	4.68389	4.91026	5.22593		18	55.77	20.45	71.87	16.08	25.7	30.07	37.42		3.1	3.52	1.6	1.67	1.83		2.09144	3.73393	2.31959	4.13407	1.96941	2.64007	2.8444	3.14456		1.64248	1.81448	0.670655	0.75296	0.824969		4.26854	4.61669	2.88211	2.57911	2.59038		-0.348158	0.880682
263656_at	4.65336	5.93715	4.52764	6.34944	5.50088	5.57918	5.44404	5.59983		25.17	61.27	23.07	81.54	45.28	47.81	43.53	48.5		2.43	3.54	1.06	1.73	2.1		2.57477	3.8696	2.49355	4.31619	3.4629	3.53535	3.37818	3.51846		1.29483	1.82264	0.0724515	0.803416	1.02491		3.36505	4.63746	0.311358	2.75194	3.21818		-1.2724	0.686441
255278_at	5.97486	7.93193	6.28326	8.10374	5.97724	6.05362	6.62307	7.05953		62.89	244.2	77.88	275.09	63	66.42	98.57	133.39		3.88	3.53	1.05	1.57	1.71		3.89627	5.86438	4.24917	6.07049	3.93927	4.00979	4.55721	4.97816		1.96812	1.82132	0.0705232	0.660944	0.728988		5.1148	4.63409	0.303071	2.26393	2.289		0.480708	1.09915
258505_at	5.232	7.27291	5.56708	7.34179	5.56137	5.49722	6.1753	6.3769		37.58	154.66	47.41	162.22	47.22	45.17	72.27	83.11		4.12	3.42	0.96	1.92	1.75		3.15341	5.20536	3.53299	5.30854	3.52339	3.45339	4.10944	4.29553		2.05196	1.77555	-0.0699978	0.956036	0.762537		5.33269	4.51764	-0.300813	3.27471	2.39434		0.815044	1.20468
258739_s_at	2.63182	3.76373	2.36231	4.13504	2.41938	2.87191	3.54834	4.31639		6.2	13.58	5.14	17.57	5.35	7.32	11.7	19.92		2.19	3.42	1.37	1.89	3.87		0.553225	1.69618	0.328218	2.10179	0.381408	0.828084	1.48248	2.23502		1.14296	1.77357	0.446676	0.929254	1.9068		2.97036	4.51262	1.91958	3.18297	5.98729		-1.54226	0.640351
254231_at	4.05667	5.4563	3.9511	5.71651	4.29682	4.69227	4.99719	5.14343		16.64	43.9	15.47	52.58	19.65	25.85	31.94	35.34		2.64	3.4	1.32	1.92	2.29		1.97807	3.38876	1.91701	3.68326	2.25884	2.64845	2.93133	3.06206		1.41069	1.76625	0.389605	0.953257	1.14505		3.66613	4.49398	1.67431	3.26519	3.59541		-0.827844	0.776471
263168_at	2.65028	3.4513	2.64857	4.38882	2.54839	3.1267	3.96183	3.43309		6.28	10.94	6.27	20.95	5.85	8.73	15.58	10.8		1.74	3.34	1.49	2.48	1.72		0.571686	1.38375	0.614476	2.35557	0.510411	1.08288	1.89598	1.35172		0.812066	1.7411	0.572466	1.32429	0.737245		2.11042	4.42999	2.46015	4.53608	2.31492		-2.31956	0.520958
267012_at	5.14007	6.52268	4.63344	6.35016	4.82231	5.1923	5.87732	5.52393		35.26	91.94	24.82	81.58	28.29	36.56	58.78	46.01		2.61	3.29	1.29	1.67	1.85		3.06147	4.45513	2.59935	4.3169	2.78434	3.14848	3.81146	3.44256		1.39366	1.71755	0.364137	0.749988	0.843211		3.62188	4.37008	1.56486	2.56893	2.64765		-0.748204	0.793313
267004_at	5.91205	7.58175	5.95556	7.63921	5.98299	5.9505	6.49225	6.87633		60.21	191.57	62.06	199.36	63.25	61.84	90.02	117.48		3.18	3.21	0.98	1.5	1.89		3.83346	5.51421	3.92147	5.60596	3.94502	3.90667	4.42639	4.79496		1.68075	1.68449	-0.0383509	0.592936	0.873495		4.368	4.28595	-0.164811	2.03098	2.74274		0.0820461	0.990654
264118_at	4.57038	6.1959	4.83848	6.50495	4.58812	4.83017	5.29775	5.61318		23.76	73.31	28.61	90.82	24.05	28.45	39.34	48.95		3.09	3.17	1.18	1.66	1.71		2.49178	4.12835	2.80439	4.4717	2.55015	2.78634	3.23189	3.53181		1.63657	1.66732	0.23619	0.74011	0.727424		4.25316	4.24226	1.01502	2.53509	2.28409		0.0109065	0.974763
250418_at	4.28319	5.71714	4.28663	5.92701	4.46674	4.36475	4.87576	5.10104		19.47	52.61	19.52	60.84	22.11	20.6	29.36	34.32		2.7	3.12	0.93	1.51	1.76		2.2046	3.6496	2.25254	3.89376	2.42876	2.32092	2.8099	3.01968		1.445	1.64122	-0.107842	0.605307	0.767139		3.75532	4.17587	-0.463446	2.07336	2.40879		-0.420552	0.865385
253915_at	7.72298	8.77717	7.40624	8.99846	7.4578	7.7994	8.47917	8.4675		211.27	438.73	169.63	511.45	175.8	222.77	356.85	353.97		2.08	3.02	1.27	1.69	2.09		5.64438	6.70963	5.37215	6.96521	5.41982	5.75557	6.41331	6.38613		1.06525	1.59305	0.335752	0.768929	1.01398		2.7684	4.05331	1.44288	2.63381	3.18386		-1.28491	0.688742
258965_at	5.63698	7.25475	5.65691	7.22447	5.68582	5.57613	6.35638	6.43964		49.76	152.72	50.45	149.55	51.48	47.71	81.93	86.8		3.07	2.96	0.93	1.65	1.72		3.55839	5.1872	3.62282	5.19122	3.64784	3.5323	4.29052	4.35827		1.62881	1.5684	-0.115538	0.732129	0.735452		4.23301	3.99059	-0.496522	2.50776	2.30929		0.242419	1.03716
259908_at	5.78331	7.29104	5.64708	7.20753	5.67814	5.71666	6.44742	6.67198		55.07	156.61	50.11	147.8	51.2	52.59	87.27	101.97		2.84	2.95	1.03	1.58	2.03		3.70471	5.2235	3.61299	5.17428	3.64016	3.67283	4.38156	4.59061		1.51878	1.56128	0.0326695	0.676849	0.977622		3.94706	3.97247	0.140396	2.31841	3.0697		-0.0254139	0.962712
251665_at	5.72928	6.90972	5.67188	7.23043	5.74038	5.75168	6.59317	6.72442		53.05	120.24	50.98	150.17	53.46	53.88	96.55	105.74		2.27	2.95	1.01	1.82	2.07		3.65069	4.84217	3.63779	5.19718	3.7024	3.70785	4.52731	4.64305		1.19149	1.55939	0.00545284	0.876622	1.00526		3.09647	3.96765	0.0234334	3.00269	3.15649		-0.871177	0.769492
266956_at	3.12042	4.83251	3.06474	4.59713	3.15329	3.09117	3.73211	3.78296		8.7	28.49	8.37	24.2	8.9	8.52	13.29	13.77		3.28	2.89	0.96	1.53	1.65		1.04183	2.76497	1.03065	2.56388	1.11531	1.04734	1.66625	1.7016		1.72314	1.53324	-0.0679697	0.624427	0.670949		4.47815	3.90111	-0.292097	2.13885	2.10676		0.57704	1.13495
247497_at	5.90755	7.25203	5.73007	7.2449	5.73582	5.45631	6.50086	6.64763		60.03	152.43	53.08	151.68	53.29	43.9	90.56	100.26		2.54	2.86	0.82	1.51	1.89		3.82895	5.18448	3.69598	5.21165	3.69785	3.41248	4.43501	4.56626		1.35553	1.51568	-0.285363	0.606055	0.870288		3.5228	3.85643	-1.22634	2.07592	2.73267		-0.333633	0.888112
256288_at	4.82356	6.32913	4.75142	6.24216	4.79671	4.92808	5.64386	5.60533		28.32	80.4	26.94	75.7	27.79	30.44	50	48.68		2.84	2.81	1.1	1.77	1.81		2.74497	4.26159	2.71733	4.20891	2.75873	2.88425	3.578	3.52396		1.51662	1.49158	0.125516	0.833033	0.806636		3.94145	3.79513	0.539399	2.85339	2.53281		0.146316	1.01068
258957_at	4.76939	5.73634	4.03927	5.47058	4.40319	4.69399	6.15282	6.34694		27.27	53.31	16.44	44.34	21.16	25.88	71.15	81.4		1.95	2.7	1.22	2.61	4.95		2.6908	3.6688	2.00518	3.43733	2.36521	2.65016	4.08696	4.26557		0.978002	1.43215	0.284951	1.39617	2.26039		2.54166	3.64392	1.22457	4.78228	7.09756		-1.10226	0.722222
255450_at	3.86332	5.0811	3.23587	4.66715	4.40514	4.39189	5.03148	4.96555		14.55	33.85	9.42	25.41	21.19	20.99	32.71	31.24		2.33	2.7	0.99	2.25	3.32		1.78472	3.01356	1.20178	2.6339	2.36716	2.34806	2.96562	2.88418		1.22883	1.43212	-0.0191001	1.1809	1.68241		3.19353	3.64384	-0.0820818	4.04492	5.2827		-0.450312	0.862963
263255_at	3.68175	5.6034	4.04553	5.48667	4.16465	3.95612	4.70049	4.79165		12.83	48.62	16.51	44.84	17.93	15.52	26	27.7		3.79	2.72	0.87	2.03	1.68		1.60315	3.53586	2.01144	3.45342	2.12668	1.91229	2.63463	2.71028		1.9327	1.44198	-0.214388	1.03148	0.698843		5.02276	3.66892	-0.921323	3.53312	2.19434		1.35384	1.39338
265067_at	4.88589	6.05677	5.2215	6.61426	5.55276	5.78262	6.09895	6.09544		29.57	66.57	37.31	97.97	46.94	55.05	68.54	68.38		2.25	2.63	1.17	2.32	1.83		2.80729	3.98923	3.18741	4.58101	3.51479	3.7388	4.03309	4.01407		1.18194	1.3936	0.224008	1.2258	0.826663		3.07165	3.54583	0.962665	4.19872	2.59569		-0.474175	0.855513
258079_at	6.85402	8.08792	6.51143	7.92951	6.74353	6.38774	7.75189	7.29462		115.68	272.09	91.23	243.79	107.15	83.73	215.55	157		2.35	2.67	0.78	1.86	1.72		4.77542	6.02038	4.47734	5.89626	4.70556	4.34392	5.68603	5.21326		1.24496	1.41891	-0.361643	0.910609	0.735913		3.23543	3.61024	-1.55415	3.1191	2.31074		-0.374808	0.88015
264471_at	3.87981	5.02023	3.75292	5.13719	3.80842	3.6656	4.54816	4.57998		14.72	32.45	13.48	35.19	14.01	12.69	23.4	23.92		2.2	2.61	0.91	1.59	1.77		1.80122	2.95268	1.71883	3.10394	1.77044	1.62177	2.4823	2.49861		1.15147	1.38511	-0.148669	0.681085	0.779779		2.99247	3.52423	-0.6389	2.33292	2.44848		-0.531766	0.842912
253695_at	6.97226	8.46005	7.08064	8.46186	6.95117	7.10333	7.6093	7.77198		125.56	352.15	135.36	352.59	123.74	137.5	195.27	218.58		2.8	2.6	1.11	1.56	1.61		4.89366	6.39251	5.04655	6.42861	4.91319	5.0595	5.54344	5.69062		1.49885	1.38207	0.14631	0.649783	0.64407		3.89525	3.51648	0.628764	2.2257	2.02236		0.37877	1.07692
251355_at	6.55776	7.6695	6.51605	7.89464	6.82633	6.47022	7.31596	7.32072		94.21	203.59	91.52	237.97	113.48	88.66	159.34	159.87		2.16	2.6	0.78	1.69	1.75		4.47917	5.60196	4.48196	5.86139	4.78836	4.4264	5.2501	5.23935		1.12279	1.37943	-0.361963	0.770931	0.757398		2.91794	3.50978	-1.55552	2.64067	2.3782		-0.591847	0.830769
258009_at	3.58288	5.06668	3.64903	4.98746	3.88904	3.85728	4.36605	4.32854		11.98	33.51	12.54	31.72	14.82	14.49	20.62	20.09		2.8	2.53	0.98	1.72	1.6		1.50429	2.99914	1.61494	2.95421	1.85106	1.81345	2.30019	2.24717		1.49485	1.33927	-0.0376145	0.795901	0.632231		3.88486	3.40758	-0.161647	2.7262	1.98518		0.477278	1.10672
256069_at	4.65637	6.05603	4.5881	5.86638	4.81439	5.05884	5.61516	5.5444		25.22	66.53	24.05	58.34	28.14	33.33	49.02	46.67		2.64	2.43	1.18	1.94	1.94		2.57778	3.98849	2.55401	3.83313	2.77642	3.01502	3.5493	3.46303		1.41071	1.27912	0.238602	0.971519	0.90902		3.6662	3.25454	1.02538	3.32774	2.85429		0.411663	1.08642
263371_at	8.63919	9.61681	8.34492	9.59734	8.29479	8.33559	9.52727	9.04603		398.71	785.14	325.14	774.62	314.04	323.05	737.89	528.6		1.97	2.38	1.03	1.85	1.63		6.56059	7.54927	6.31083	7.56409	6.25681	6.29177	7.46141	6.96466		0.988677	1.25327	0.0349555	0.900817	0.653836		2.5694	3.18877	0.15022	3.08556	2.05302		-0.619363	0.827731
251281_at	5.1195	6.26477	4.97425	6.20713	4.98342	5.28483	6.08118	6.38619		34.76	76.89	31.43	73.88	31.63	38.98	67.7	83.64		2.21	2.35	1.23	1.95	2.66		3.04091	4.19723	2.94016	4.17388	2.94545	3.241	4.01532	4.30482		1.15632	1.23372	0.295555	0.974415	1.36466		3.00507	3.13903	1.27014	3.33766	4.28499		-0.133961	0.940426
247520_at	8.40893	9.27479	7.63725	8.86038	7.56989	7.78539	8.97697	8.59538		339.89	619.43	199.09	464.77	190	220.62	503.89	386.78		1.82	2.33	1.16	1.48	1.94		6.33033	7.20724	5.60316	6.82713	5.53191	5.74156	6.91111	6.51402		0.876912	1.22397	0.209647	0.580783	0.910855		2.27894	3.11423	0.900952	1.98935	2.86005		-0.835289	0.781116
251640_at	8.12172	9.14932	8.25907	9.43818	8.30883	8.64836	9.05244	9.03609		278.54	567.83	306.36	693.7	317.11	401.25	530.95	524.97		2.04	2.26	1.27	1.91	1.71		6.04312	7.08177	6.22498	7.40493	6.27086	6.60453	6.98658	6.95472		1.03865	1.17995	0.333673	0.94346	0.729741		2.69927	3.00221	1.43395	3.23163	2.29136		-0.302945	0.902655
257382_at	2.36173	3.15203	2.80653	3.97933	2.60318	3.03598	3.00277	3.5889		5.14	8.89	7	15.77	6.08	8.2	8.02	12.03		1.73	2.25	1.35	1.56	1.72		0.283138	1.08449	0.77244	1.94608	0.565205	0.992154	0.936911	1.50753		0.801349	1.17364	0.426949	0.653774	0.735091		2.08257	2.98616	1.8348	2.23937	2.30816		-0.903588	0.768889
258166_at	5.46939	6.67079	5.32891	6.49317	5.31038	5.23782	6.09103	6.08623		44.3	101.88	40.19	90.08	39.68	37.73	68.17	67.94		2.3	2.24	0.95	1.54	1.69		3.3908	4.60325	3.29482	4.45992	3.27241	3.194	4.02517	4.00487		1.21245	1.16511	-0.0784112	0.634372	0.710047		3.15095	2.96445	-0.336969	2.17291	2.22952		0.186493	1.02679
253396_at	6.72712	7.62645	6.68257	7.81005	6.60201	6.65561	7.2871	7.49989		105.94	197.6	102.72	224.42	97.14	100.82	156.18	181.01		1.87	2.18	1.04	1.47	1.76		4.64852	5.55891	4.64848	5.7768	4.56403	4.61178	5.22125	5.41852		0.910386	1.12832	0.047751	0.572726	0.770047		2.36594	2.87085	0.205208	1.96176	2.41792		-0.504916	0.857798
246094_at	4.54386	5.43582	4.3565	5.47494	4.51646	4.6926	5.19035	5.05368		23.33	43.29	20.49	44.48	22.89	25.86	36.51	33.21		1.86	2.17	1.13	1.57	1.62		2.46526	3.36827	2.32241	3.44169	2.47848	2.64877	3.12449	2.97231		0.903011	1.11928	0.17029	0.659231	0.649903		2.34677	2.84784	0.731814	2.25806	2.04067		-0.501072	0.857143
258468_at	4.66858	5.8006	4.87414	5.94779	5.20084	4.57716	5.34604	5.57667		25.43	55.74	29.33	61.73	36.78	23.87	40.67	47.72		2.19	2.1	0.65	1.6	1.63		2.58999	3.73306	2.84005	3.91454	3.16286	2.53334	3.28018	3.4953		1.14307	1.07449	-0.629525	0.690199	0.655251		2.97065	2.73389	-2.70536	2.36414	2.05747		0.236757	1.04286
262891_at	3.37159	4.18828	3.41205	4.24407	3.17222	3.36967	4.04928	4.23194		10.35	18.23	10.64	18.95	9.01	10.34	16.56	18.79		1.76	1.78	1.15	1.6	1.77		1.293	2.12073	1.37796	2.21082	1.13424	1.32584	1.98343	2.15058		0.827735	0.832863	0.191597	0.690426	0.772618		2.15114	2.11911	0.823383	2.36491	2.42599		0.0320353	0.988764
258397_at	4.01877	6.71166	4.47084	7.31828	4.46684	4.26661	5.7841	4.56804		16.21	104.81	22.17	159.6	22.11	19.25	55.1	23.72		6.47	7.2	0.87	3.4	1.07		1.94018	4.64411	2.43675	5.28503	2.42887	2.22278	3.71824	2.48667		2.70393	2.84829	-0.206082	1.77806	0.0499245		7.02707	7.24708	-0.885628	6.09038	0.156761		-0.220012	0.898611
263882_at	6.2368	8.05434	6.47458	8.37875	6.58869	6.30373	6.80847	6.79984		75.42	265.83	88.93	332.86	96.25	79	112.09	111.42		3.52	3.74	0.82	1.49	1.25		4.15821	5.98679	4.44049	6.3455	4.55072	4.2599	4.74261	4.71847		1.82859	1.90502	-0.290816	0.584408	0.277986		4.75219	4.84706	-1.24977	2.00177	0.872866		-0.094867	0.941176
248139_at	7.11821	8.53551	6.84053	8.51511	6.9094	7.1071	7.75369	7.36593		138.93	371.06	114.6	365.85	120.21	137.86	215.82	164.96		2.67	3.19	1.15	1.55	1.44		5.03962	6.46797	4.80644	6.48186	4.87143	5.06328	5.68783	5.28456		1.42835	1.67543	0.191846	0.648209	0.478126		3.71204	4.2629	0.824453	2.22031	1.5013		-0.550861	0.836991
263136_at	4.58208	6.14811	4.90191	6.55299	4.82671	4.72337	5.21046	5.07266		23.95	70.92	29.9	93.9	28.38	26.42	37.03	33.65		2.96	3.14	0.93	1.55	1.13		2.50349	4.08056	2.86783	4.51974	2.78873	2.67955	3.1446	2.99129		1.57707	1.65192	-0.109185	0.641112	0.12347		4.09854	4.20309	-0.469218	2.196	0.387691		-0.104545	0.942675
261130_at	6.8314	8.36133	7.06072	8.69851	7.06994	7.05656	7.4973	7.60393		113.88	328.86	133.5	415.44	134.36	133.12	180.68	194.54		2.89	3.11	0.99	1.59	1.46		4.75281	6.29378	5.02663	6.66526	5.03197	5.01273	5.43144	5.52256		1.54098	1.63863	-0.0192384	0.678633	0.495935		4.00474	4.16927	-0.0826762	2.32452	1.55722		-0.164528	0.92926
267162_s_at	4.75108	6.4333	5.13869	6.76392	4.98565	4.91246	5.31567	5.37525		26.93	86.42	35.23	108.68	31.68	30.12	39.83	41.51		3.21	3.08	0.95	1.48	1.18		2.67249	4.36576	3.1046	4.73067	2.94768	2.86863	3.24981	3.29388		1.69327	1.62607	-0.0790445	0.577321	0.189277		4.40052	4.13731	-0.339691	1.9775	0.594323		0.263209	1.04221
248891_at	5.94225	7.48401	5.97628	7.53495	6.24574	6.2113	6.55107	6.56044		61.49	179.02	62.96	185.46	75.88	74.09	93.77	94.38		2.91	2.95	0.98	1.53	1.5		3.86366	5.41646	3.94219	5.5017	4.20777	4.16747	4.48521	4.47907		1.55281	1.55951	-0.0402984	0.621553	0.536879		4.03548	3.96796	-0.173181	2.129	1.68578		0.0675118	0.986441
251830_at	5.8234	7.26232	5.85093	7.39699	6.20366	5.84176	6.50839	6.29548		56.63	153.52	57.72	168.55	73.7	57.35	91.04	78.55		2.71	2.92	0.78	1.61	1.36		3.7448	5.19477	3.81684	5.36374	4.16569	3.79793	4.44254	4.21411		1.44997	1.5469	-0.367754	0.697735	0.397264		3.76823	3.93588	-1.58041	2.38995	1.24739		-0.167645	0.928082
260753_at	3.09434	4.71943	3.60658	5.14588	3.78338	3.63391	3.72796	3.56264		8.54	26.34	12.18	35.41	13.77	12.41	13.25	11.82		3.08	2.91	0.9	1.55	0.97		1.01575	2.65189	1.57249	3.11263	1.74541	1.59008	1.6621	1.48127		1.63614	1.54015	-0.155325	0.646355	-0.0912153		4.25206	3.91869	-0.667503	2.21396	-0.286413		0.333366	1.05842
256661_at	6.13576	7.63682	6.38175	7.91818	6.23157	6.20553	6.78986	6.81268		70.32	199.03	83.39	241.89	75.14	73.8	110.65	112.41		2.83	2.9	0.98	1.57	1.35		4.05717	5.56928	4.34766	5.88493	4.19359	4.1617	4.724	4.73131		1.51211	1.53727	-0.0318925	0.666833	0.383659		3.92972	3.91139	-0.137057	2.2841	1.20468		0.0183323	0.975862
251538_at	5.55544	6.74701	5.53532	7.03856	5.32398	5.46306	6.11384	5.8772		47.03	107.41	46.38	131.47	40.06	44.11	69.25	58.78		2.28	2.83	1.1	1.47	1.27		3.47684	4.67947	3.50123	5.00531	3.286	3.41924	4.04799	3.79583		1.20263	1.50408	0.133233	0.571143	0.294595		3.12542	3.82692	0.572566	1.95633	0.925019		-0.701497	0.805654
250538_at	5.48775	6.87095	5.58388	7.08173	5.61157	5.59827	6.14472	6.11613		44.87	117.05	47.96	135.46	48.89	48.44	70.75	69.36		2.61	2.82	0.99	1.58	1.45		3.40915	4.80341	3.54979	5.04848	3.5736	3.55444	4.07886	4.03476		1.39425	1.49869	-0.0191599	0.669705	0.484971		3.62342	3.8132	-0.082339	2.29394	1.52279		-0.189783	0.925532
262953_at	4.31098	5.69365	4.48099	5.99883	4.24117	4.26387	4.8746	4.50809		19.85	51.76	22.33	63.95	18.91	19.21	29.34	22.75		2.61	2.86	1.02	1.48	1.02		2.23239	3.62611	2.4469	3.96558	2.2032	2.22005	2.80874	2.42672		1.39372	1.51868	0.0168493	0.576355	-0.0201774		3.62205	3.86409	0.0724092	1.97419	-0.0633564		-0.242042	0.912587
266253_at	6.38463	7.83059	7.05308	8.53039	6.8904	6.69071	7.26306	6.96957		83.55	227.64	132.8	369.75	118.64	103.3	153.6	125.33		2.72	2.78	0.87	1.84	0.94		4.30603	5.76304	5.01899	6.49714	4.85242	4.64689	5.1972	4.8882		1.45701	1.47816	-0.205538	0.891168	-0.130784		3.78653	3.76097	-0.88329	3.05251	-0.410658		0.025554	0.978417
256797_at	6.43729	7.98944	6.79704	8.27202	6.89054	6.73118	7.21757	7.15813		86.66	254.13	111.2	309.12	118.65	106.24	148.84	142.83		2.93	2.78	0.9	1.72	1.28		4.3587	5.92189	4.76295	6.23877	4.85256	4.68735	5.15171	5.07676		1.5632	1.47582	-0.165209	0.793019	0.313816		4.06248	3.75502	-0.709982	2.71632	0.985373		0.307462	1.05396
267309_at	5.99817	7.30546	6.06047	7.51443	5.75896	5.86669	6.5886	6.70998		63.92	158.18	66.74	182.84	54.15	58.35	96.24	104.69		2.47	2.74	1.08	1.51	1.57		3.91958	5.23792	4.02638	5.48118	3.72098	3.82286	4.52274	4.62862		1.31834	1.4548	0.10188	0.603165	0.602234		3.42615	3.70154	0.437825	2.06602	1.89099		-0.275388	0.90146
246559_at	5.00013	6.52922	5.38314	6.82747	5.23393	5.23785	5.8917	5.37446		32	92.36	41.73	113.57	37.63	37.74	59.37	41.48		2.89	2.72	1	1.86	0.99		2.92154	4.46168	3.34905	4.79422	3.19596	3.19402	3.82584	3.29309		1.54014	1.44517	-0.00193423	0.904302	-0.0559642		4.00256	3.67703	-0.00831227	3.0975	-0.175726		0.325529	1.0625
252442_at	6.2872	7.54977	6.43978	7.8773	6.45696	6.39823	7.03141	6.42072		78.1	187.37	86.81	235.13	87.85	84.35	130.82	85.67		2.4	2.71	0.96	1.68	0.99		4.20861	5.48222	4.40569	5.84405	4.41899	4.3544	4.96555	4.33935		1.27362	1.43836	-0.0645864	0.756947	-0.0663361		3.30992	3.65971	-0.277558	2.59277	-0.208293		-0.349793	0.885609
249427_at	4.62009	6.14073	4.77084	6.19935	4.53048	4.50293	5.28242	4.74696		24.59	70.56	27.3	73.48	23.11	22.67	38.92	26.85		2.87	2.69	0.98	1.58	0.98		2.54149	4.07318	2.73675	4.1661	2.49251	2.4591	3.21656	2.66559		1.53169	1.42935	-0.0334069	0.675063	-0.0711551		3.9806	3.63679	-0.143565	2.31229	-0.223424		0.34381	1.06691
266510_at	6.01358	7.41726	5.9277	7.35202	5.77688	5.7717	6.66802	6.30581		64.61	170.93	60.87	163.37	54.83	54.63	101.69	79.11		2.65	2.68	1	1.57	1.3		3.93498	5.34972	3.89361	5.31877	3.7389	3.72788	4.60216	4.22444		1.41473	1.42516	-0.0110276	0.66718	0.330834		3.67665	3.62613	-0.0473907	2.28529	1.03881		0.0505196	0.988806
267044_at	4.80558	6.19595	5.5542	6.95075	5.08664	5.04657	5.44593	5.55359		27.97	73.31	46.99	123.7	33.98	33.05	43.59	46.97		2.62	2.63	0.97	1.56	1		2.72699	4.12841	3.52011	4.9175	3.04867	3.00274	3.38007	3.47223		1.40142	1.39739	-0.0459284	0.65309	-0.0478799		3.64206	3.55547	-0.197376	2.23703	-0.150341		0.0865941	0.996198
250222_at	4.56534	6.09997	5.04049	6.41957	4.76106	4.56677	5.36214	5.26711		23.68	68.59	32.91	85.6	27.12	23.7	41.13	38.51		2.9	2.6	0.87	1.74	1.17		2.48675	4.03242	3.0064	4.38632	2.72309	2.52294	3.29629	3.18574		1.54568	1.37991	-0.200148	0.809538	0.17934		4.01695	3.511	-0.860129	2.77291	0.563121		0.505951	1.11538
250366_at	6.02336	7.26812	6.10776	7.46293	6.66764	6.55359	6.79694	6.62192		65.04	154.14	68.96	176.43	101.66	93.93	111.19	98.49		2.37	2.56	0.92	1.71	1.43		3.94477	5.20057	4.07367	5.42968	4.62967	4.50976	4.73108	4.54056		1.25581	1.35601	-0.119911	0.786313	0.466886		3.26363	3.45017	-0.515313	2.69335	1.46601		-0.186547	0.925781
266297_at	6.87778	8.2608	7.15974	8.48446	7.09074	7.13715	7.47436	7.20495		117.6	306.73	142.99	358.16	136.31	140.77	177.83	147.54		2.61	2.5	1.03	1.51	1.03		4.79918	6.19326	5.12565	6.45121	5.05277	5.09333	5.4085	5.12358		1.39407	1.32556	0.0405589	0.609318	-0.00207364		3.62296	3.3727	0.1743	2.08709	-0.00651116		0.250263	1.044
259347_at	7.21324	8.34299	7.24713	8.567	7.25261	7.41383	7.97729	7.62869		148.39	324.71	151.92	379.25	152.49	170.52	252	197.91		2.19	2.5	1.12	1.7	1.3		5.13465	6.27545	5.21304	6.53375	5.21464	5.37	5.91143	5.54732		1.1408	1.32071	0.155367	0.776782	0.334282		2.96476	3.36037	0.667686	2.66071	1.04963		-0.395618	0.876
265614_at	4.49195	6.06987	4.8008	6.10521	4.73936	4.62552	5.35907	5.06532		22.5	67.18	27.87	68.84	26.71	24.68	41.04	33.48		2.99	2.47	0.92	1.82	1.2		2.41335	4.00232	2.76671	4.07196	2.70139	2.5817	3.29321	2.98395		1.58897	1.30525	-0.119688	0.879853	0.217243		4.12946	3.32103	-0.514356	3.01376	0.682136		0.808428	1.21053
261664_s_at	5.76706	7.01146	5.96504	7.2693	5.8752	5.90362	6.34555	6.60002		54.46	129.02	62.47	154.27	58.7	59.86	81.32	97.01		2.37	2.47	1.02	1.49	1.55		3.68846	4.94392	3.93095	5.23605	3.83723	3.85979	4.2797	4.51866		1.25546	1.3051	0.0225619	0.591234	0.587704		3.26272	3.32064	0.0969589	2.02515	1.84537		-0.0579187	0.959514
251611_at	3.55107	5.03942	3.66386	4.96687	3.59967	3.5309	4.12441	4.08378		11.72	32.89	12.67	31.27	12.12	11.56	17.44	16.96		2.81	2.47	0.95	1.49	1.34		1.47247	2.97187	1.62977	2.93362	1.5617	1.48708	2.05855	2.00241		1.4994	1.30385	-0.0746225	0.586078	0.372642		3.89668	3.31746	-0.320688	2.00749	1.17008		0.579218	1.13765
263824_at	8.01422	9.67399	8.53265	9.83079	8.33556	8.35201	8.96027	8.93583		258.54	816.88	370.33	910.68	323.04	326.74	498.09	489.73		3.16	2.46	1.01	1.93	1.32		5.93563	7.60644	6.49856	7.79754	6.29759	6.30818	6.89441	6.85446		1.67082	1.29899	0.0105938	0.958786	0.355903		4.34217	3.30509	0.0455265	3.28412	1.11752		1.03707	1.28455
265947_at	5.90417	7.35447	6.30648	7.6041	6.28287	6.14983	6.56759	6.42049		59.89	163.65	79.15	194.56	77.86	71	94.85	85.66		2.73	2.46	0.91	1.58	1.08		3.82557	5.28693	4.27239	5.57085	4.2449	4.10601	4.50173	4.33912		1.46136	1.29846	-0.138894	0.676164	0.0667344		3.79781	3.30376	-0.596892	2.31606	0.209544		0.494054	1.10976
252625_at	8.40563	9.97676	8.90891	10.2009	8.63114	8.7318	9.24702	9.28062		339.12	1007.64	480.67	1176.99	396.49	425.14	607.62	621.94		2.97	2.45	1.07	1.79	1.29		6.32704	7.90921	6.87482	8.16763	6.59317	6.68797	7.18116	7.19926		1.58218	1.29282	0.0948043	0.85412	0.324437		4.11181	3.28939	0.407418	2.92561	1.01872		0.822414	1.21224
266237_at	6.97788	7.91452	6.56407	7.84171	6.6469	6.63558	7.9283	7.2218		126.05	241.27	94.62	229.4	100.21	99.43	243.59	149.27		1.91	2.42	0.99	1.93	1.58		4.89929	5.84697	4.52998	5.80846	4.60893	4.59176	5.86244	5.14043		0.947685	1.27848	-0.0171675	0.963155	0.610447		2.46287	3.25291	-0.0737769	3.29909	1.91678		-0.79004	0.789256
263599_at	3.59447	4.84447	3.54616	4.81928	3.78349	4.23677	4.22441	4.11191		12.08	28.73	11.68	28.23	13.77	18.85	18.69	17.29		2.38	2.42	1.37	1.55	1.48		1.51588	2.77692	1.51207	2.78603	1.74552	2.19295	2.15855	2.03054		1.26104	1.27396	0.447429	0.642677	0.51847		3.27724	3.24141	1.92281	2.20136	1.62798		0.0358277	0.983471
262094_at	8.30654	9.52652	8.22699	9.49556	8.14383	8.11474	8.93081	8.80077		316.6	737.51	299.62	721.85	282.84	277.19	488.02	445.96		2.33	2.41	0.98	1.54	1.49		6.22794	7.45898	6.1929	7.46231	6.10586	6.07091	6.86495	6.7194		1.23104	1.26941	-0.0349415	0.637008	0.526497		3.19926	3.22984	-0.15016	2.18194	1.65318		-0.0305871	0.966805
258549_at	4.18393	5.50477	4.35973	5.62662	4.58788	4.38723	4.94372	4.92277		18.18	45.4	20.53	49.41	24.05	20.93	30.78	30.33		2.5	2.41	0.87	1.69	1.48		2.10534	3.43723	2.32564	3.59337	2.5499	2.3434	2.87786	2.8414		1.33189	1.26773	-0.206499	0.772526	0.515754		3.46136	3.22557	-0.887424	2.64613	1.61945		0.235795	1.03734
249901_at	7.85202	9.30579	8.3001	9.53418	8.00177	8.17927	8.81657	8.56704		231.04	632.88	315.19	741.44	256.31	289.87	450.87	379.26		2.74	2.35	1.13	1.95	1.2		5.77343	7.23824	6.26601	7.50093	5.96379	6.13544	6.75071	6.48567		1.46482	1.23493	0.171645	0.977284	0.219663		3.80681	3.1421	0.737639	3.34748	0.689734		0.664706	1.16596
254079_at	5.56995	6.95595	5.97086	7.20477	5.73197	5.6348	6.47081	6.16935		47.5	124.15	62.72	147.52	53.15	49.69	88.7	71.97		2.61	2.35	0.93	1.87	1.15		3.49135	4.8884	3.93677	5.17152	3.694	3.59097	4.40496	4.08798		1.39705	1.23475	-0.103027	0.913604	0.151211		3.6307	3.14165	-0.442756	3.12936	0.474798		0.489048	1.11064
254238_at	3.40804	4.60067	3.50922	4.71856	3.22561	3.34266	3.97646	4.12435		10.62	24.26	11.39	26.33	9.35	10.14	15.74	17.44		2.29	2.31	1.08	1.48	1.53		1.32945	2.53312	1.47513	2.68531	1.18764	1.29883	1.91061	2.04298		1.20367	1.21018	0.111195	0.581157	0.567851		3.12814	3.07914	0.477856	1.99063	1.78303		0.0489969	0.991342
251657_at	6.98433	8.26239	7.6041	8.80297	7.41835	7.19678	7.55893	7.48419		126.62	307.06	194.56	446.64	171.06	146.71	188.57	179.05		2.43	2.3	0.86	1.49	0.92		4.90574	6.19484	5.57001	6.76972	5.38037	5.15296	5.49307	5.40282		1.2891	1.19971	-0.227415	0.587332	-0.167192		3.35016	3.0525	-0.977309	2.01179	-0.524977		0.29766	1.05652
247453_at	5.91694	6.95437	6.13047	7.32831	5.78731	6.06877	6.77789	6.60465		60.42	124.02	70.06	160.71	55.23	67.12	109.74	97.32		2.05	2.29	1.22	1.82	1.39		3.83834	4.88683	4.09638	5.29506	3.74933	4.02494	4.71203	4.52328		1.04848	1.19868	0.275606	0.873685	0.426902		2.72483	3.04987	1.18441	2.99263	1.34046		-0.32504	0.895197
250546_at	7.49837	8.64093	7.68333	8.87736	7.64213	7.63232	8.26221	7.74564		180.81	399.19	205.55	470.27	199.76	198.41	307.02	214.62		2.21	2.29	0.99	1.7	1.04		5.41977	6.57338	5.64924	6.84411	5.60416	5.58849	6.19635	5.66427		1.15361	1.19487	-0.0156637	0.776578	0.0150327		2.99804	3.04017	-0.067314	2.66001	0.0472021		-0.0421315	0.965066
259367_at	5.15554	6.29509	5.25663	6.44985	5.1423	5.39429	5.89269	5.80071		35.64	78.53	38.23	87.42	35.32	42.06	59.41	55.74		2.2	2.29	1.19	1.67	1.46		3.07694	4.22754	3.22254	4.4166	3.10432	3.35046	3.82683	3.71934		1.1506	1.19406	0.246136	0.749891	0.496795		2.99022	3.03811	1.05776	2.5686	1.55992		-0.0478979	0.960699
266093_at	7.02936	8.05021	7.25425	8.43643	7.25674	7.39576	7.64005	7.77485		130.63	265.07	152.67	346.43	152.93	168.4	199.47	219.01		2.03	2.27	1.1	1.53	1.43		4.95077	5.98267	5.22016	6.40318	5.21877	5.35194	5.57419	5.69348		1.0319	1.18302	0.133168	0.62342	0.47332		2.68173	3.01004	0.572283	2.1354	1.48621		-0.328311	0.894273
264591_at	4.9348	5.94547	5.04987	6.22389	5.13086	5.04878	5.52697	5.39333		30.59	61.63	33.13	74.74	35.04	33.1	46.11	42.03		2.01	2.26	0.94	1.51	1.27		2.8562	3.87793	3.01578	4.19064	3.09289	3.00496	3.46111	3.31196		1.02173	1.17486	-0.0879303	0.604905	0.296185		2.65529	2.98928	-0.377877	2.07198	0.930011		-0.333985	0.889381
260331_at	6.80941	8.18877	7.03244	8.2006	6.70518	7.0144	7.64662	7.45415		112.16	291.79	130.91	294.19	104.34	129.28	200.38	175.36		2.6	2.25	1.24	1.79	1.34		4.73081	6.12123	4.99835	6.16735	4.66721	4.97058	5.58076	5.37278		1.39041	1.169	0.303372	0.849953	0.374425		3.61345	2.97436	1.30373	2.91134	1.17568		0.639087	1.15556
260235_at	5.55141	6.83297	6.22449	7.36695	5.90552	5.94983	6.36708	6.3278		46.9	114.01	74.78	165.07	59.94	61.81	82.54	80.33		2.43	2.21	1.03	1.76	1.07		3.47281	4.76543	4.1904	5.3337	3.86754	3.90601	4.30122	4.24643		1.29261	1.1433	0.0384656	0.828403	0.0560358		3.35928	2.90897	0.165304	2.83752	0.17595		0.450312	1.09955
245392_at	5.45337	6.32749	5.77234	6.90663	5.4473	5.518	6.28967	5.72567		43.82	80.31	54.66	119.98	43.63	45.82	78.23	52.92		1.83	2.2	1.05	1.79	0.97		3.37477	4.25995	3.73825	4.87338	3.40932	3.47417	4.22381	3.6443		0.885175	1.13513	0.0648462	0.849042	-0.093952		2.30042	2.88819	0.278674	2.90822	-0.295006		-0.587773	0.831818
256910_at	5.50019	6.32289	5.5447	6.67241	5.61738	5.72837	6.20972	6.08972		45.26	80.05	46.68	102	49.09	53.02	74.01	68.11		1.77	2.19	1.08	1.64	1.46		3.4216	4.25534	3.51061	4.63916	3.57941	3.68454	4.14386	4.00835		0.833748	1.12855	0.10513	0.722265	0.497739		2.16677	2.87144	0.451792	2.47397	1.56288		-0.704669	0.808219
250845_at	6.35475	7.39021	6.89565	8.01898	6.80872	6.78675	6.99439	6.89785		81.84	167.75	119.07	259.39	112.11	110.41	127.5	119.25		2.05	2.18	0.98	1.56	1		4.27616	5.32266	4.86156	5.98573	4.77075	4.74292	4.92853	4.81648		1.0465	1.12416	-0.0278273	0.652372	-0.0450848		2.71968	2.86028	-0.119587	2.23457	-0.141565		-0.140594	0.940367
260547_at	7.91799	8.97427	8.00437	9.1265	8.07689	8.40921	8.80154	8.51453		241.85	502.95	256.78	558.92	270.01	339.96	446.2	365.7		2.08	2.18	1.26	1.84	1.42		5.8394	6.90673	5.97028	7.09325	6.03892	6.36539	6.73568	6.43316		1.06733	1.12297	0.326469	0.896281	0.462876		2.77381	2.85723	1.40299	3.07003	1.45341		-0.0834259	0.954128
253013_at	8.11064	9.22537	8.31605	9.43568	8.22984	8.33735	8.71062	8.75495		276.4	598.57	318.7	692.5	300.21	323.44	418.95	432.02		2.17	2.17	1.08	1.52	1.36		6.03204	7.15783	6.28196	7.40243	6.19187	6.29352	6.64477	6.67358		1.12579	1.12047	0.101653	0.612723	0.391622		2.92572	2.85088	0.43685	2.09876	1.22968		0.0748447	1
249938_at	4.74362	6.0098	5.29617	6.40875	5.30751	5.1611	5.34153	5.62375		26.79	64.44	39.29	84.96	39.6	35.78	40.55	49.31		2.41	2.16	0.9	1.51	1.25		2.66503	3.94225	3.26208	4.3755	3.26953	3.11727	3.27567	3.54238		1.27723	1.11342	-0.152263	0.610643	0.280301		3.31929	2.83295	-0.654343	2.09163	0.880135		0.486346	1.11574
256341_at	5.37156	6.54852	5.77176	6.88228	5.55363	5.52429	5.97262	5.8347		41.4	93.61	54.64	117.97	46.97	46.02	62.8	57.07		2.26	2.16	0.98	1.52	1.04		3.29297	4.48098	3.73767	4.84903	3.51565	3.48046	3.90676	3.75333		1.18801	1.11136	-0.0351934	0.613792	0.015659		3.08744	2.8277	-0.151242	2.10242	0.0491688		0.259738	1.0463
249528_at	5.24439	6.45058	5.55115	6.65558	5.37456	5.48154	5.88489	5.77498		37.91	87.46	46.89	100.82	41.49	44.68	59.09	54.76		2.31	2.15	1.08	1.56	1.17		3.16579	4.38304	3.51706	4.62233	3.33659	3.43772	3.81903	3.69361		1.21725	1.10527	0.101131	0.653235	0.176544		3.16342	2.8122	0.434607	2.23752	0.554343		0.351217	1.07442
259759_at	5.47182	6.64081	5.63143	6.72668	5.55996	5.65244	6.03295	6.24869		44.38	99.79	49.57	105.91	47.18	50.3	65.48	76.04		2.25	2.14	1.07	1.48	1.53		3.39322	4.57327	3.59734	4.69343	3.52199	3.60862	3.96709	4.16732		1.18004	1.09609	0.0866252	0.573871	0.569984		3.06674	2.78886	0.372269	1.96568	1.78973		0.277875	1.0514
262777_at	3.67868	5.10585	4.15614	5.24631	4.08607	3.92283	4.43153	4.04207		12.81	34.44	17.83	37.96	16.98	15.17	21.58	16.47		2.69	2.13	0.89	1.69	0.92		1.60008	3.03831	2.12205	3.21306	2.0481	1.87901	2.36567	1.96071		1.43822	1.09101	-0.169093	0.765588	-0.161345		3.7377	2.77592	-0.726669	2.62236	-0.506618		0.961783	1.26291
249354_at	6.60419	7.43584	6.56395	7.64901	6.56587	6.59822	7.19718	7.04817		97.29	173.15	94.61	200.72	94.74	96.89	146.75	132.35		1.78	2.12	1.02	1.51	1.4		4.52559	5.36829	4.52986	5.61576	4.52789	4.5544	5.13132	4.9668		0.842701	1.0859	0.0265034	0.605729	0.436941		2.19004	2.76293	0.113897	2.0748	1.37198		-0.572889	0.839623
251029_at	5.92816	6.99815	6.03296	7.10651	5.8073	6.02636	6.55637	6.38699		60.89	127.84	65.48	137.81	56	65.18	94.12	83.69		2.1	2.1	1.16	1.55	1.28		3.84957	4.9306	3.99887	5.07326	3.76933	3.98254	4.49051	4.30562		1.08104	1.0744	0.213205	0.640944	0.306756		2.80943	2.73366	0.916243	2.19542	0.963204		0.0757728	1
249874_at	5.74442	6.75655	6.05016	7.12341	5.93701	5.80733	6.58325	6.36382		53.61	108.12	66.26	139.43	61.27	56	95.89	82.36		2.02	2.1	0.91	1.79	1.24		3.66583	4.68901	4.01607	5.09016	3.89903	3.7635	4.5174	4.28246		1.02318	1.07409	-0.135535	0.851569	0.266383		2.65907	2.73288	-0.582458	2.91688	0.836435		-0.0738166	0.961905
261614_at	7.29774	8.43775	7.42455	8.49261	7.64615	7.46286	7.86745	7.663		157.34	346.75	171.8	360.19	200.32	176.42	233.53	202.67		2.2	2.1	0.88	1.48	1.18		5.21914	6.3702	5.39046	6.45936	5.60818	5.41903	5.80159	5.58163		1.15106	1.0689	-0.18915	0.58245	0.191168		2.9914	2.71967	-0.812865	1.99506	0.600261		0.271726	1.04762
257149_at	5.03421	6.02075	5.1436	6.21133	4.97921	5.1186	5.94304	5.6442		32.77	64.93	35.35	74.1	31.54	34.74	61.52	50.01		1.98	2.1	1.1	1.88	1.41		2.95562	3.9532	3.10951	4.17807	2.94124	3.07477	3.87718	3.56283		0.997584	1.06856	0.133533	0.921563	0.453315		2.59255	2.71881	0.573855	3.15662	1.42339		-0.126261	0.942857
249836_at	3.40592	4.52993	4.0178	5.08391	4.14847	4.18471	4.1434	3.76697		10.6	23.1	16.2	33.92	17.73	18.19	17.67	13.61		2.18	2.09	1.03	1.67	0.84		1.32733	2.46239	1.98371	3.05066	2.11049	2.14088	2.07755	1.6856		1.13506	1.06695	0.0303901	0.75022	-0.298113		2.94983	2.71471	0.1306	2.56972	-0.936064		0.235123	1.04306
263016_at	7.0189	8.16404	6.89079	7.95452	6.88238	6.73498	7.73684	7.16453		129.69	286.83	118.67	248.06	117.98	106.52	213.32	143.46		2.21	2.09	0.9	1.64	1.21		4.94031	6.09649	4.8567	5.92127	4.84441	4.69115	5.67099	5.08316		1.15618	1.06457	-0.153254	0.730676	0.226465		3.00472	2.70866	-0.658606	2.50278	0.711092		0.296055	1.05742
265730_at	6.28843	7.37636	6.65133	7.69426	6.44394	6.30436	7.13485	6.58745		78.16	166.15	100.52	207.11	87.06	79.03	140.54	96.17		2.13	2.06	0.91	1.8	0.96		4.20984	5.30881	4.61724	5.66101	4.40597	4.26054	5.06899	4.50609		1.09898	1.04377	-0.145433	0.859152	-0.111159		2.85606	2.65572	-0.624994	2.94285	-0.349036		0.200335	1.03398
266822_at	8.4432	9.57665	8.87662	9.91424	8.82934	8.76049	9.29926	8.84371		348.06	763.59	470.03	964.9	454.88	433.68	630.02	459.43		2.19	2.05	0.95	1.81	0.98		6.3646	7.5091	6.84253	7.88099	6.79137	6.71667	7.2334	6.76234		1.1445	1.03847	-0.074703	0.868797	-0.0801829		2.97436	2.64224	-0.321033	2.97589	-0.251772		0.332124	1.06829
254134_at	6.77751	7.8839	7.1807	8.21694	7.13234	7.21159	7.38445	7.24006		109.71	236.21	145.08	297.54	140.3	148.22	167.09	151.17		2.15	2.05	1.06	1.52	1.04		4.69892	5.81636	5.14661	6.18369	5.09437	5.16776	5.31859	5.15869		1.11744	1.03707	0.073398	0.619673	0.0120775		2.90405	2.63869	0.315425	2.12256	0.0379228		0.265353	1.04878
261439_at	6.28015	7.10912	6.46585	7.48613	6.54356	6.44056	7.14546	6.94342		77.72	138.06	88.39	179.29	93.28	86.86	141.58	123.08		1.78	2.03	0.93	1.82	1.39		4.20155	5.04158	4.43176	5.45288	4.50559	4.39673	5.0796	4.86205		0.840025	1.02112	-0.108851	0.878048	0.430293		2.18308	2.5981	-0.467784	3.00757	1.35111		-0.41502	0.876847
264895_at	5.72888	6.48906	5.55422	6.56015	5.26119	5.65708	6.49012	6.00321		53.04	89.83	46.99	94.36	38.35	50.46	89.89	64.14		1.69	2.01	1.32	1.69	1.37		3.65028	4.42152	3.52013	4.5269	3.22321	3.61326	4.42427	3.92184		0.771232	1.00677	0.390046	0.773982	0.401705		2.0043	2.56158	1.67621	2.65112	1.26134		-0.557278	0.840796
263435_at	5.14145	6.22722	5.23366	6.23601	5.41894	5.2484	5.70839	5.48227		35.3	74.92	37.63	75.37	42.78	38.01	52.29	44.7		2.12	2	0.89	1.48	1.19		3.06285	4.15967	3.19957	4.20276	3.38097	3.20457	3.64253	3.40091		1.09682	1.00319	-0.176396	0.579677	0.201336		2.85045	2.55247	-0.758053	1.98557	0.632187		0.297976	1.06
260323_at	4.92249	6.06017	5.02057	6.01897	5.01619	4.96327	5.66599	5.49918		30.33	66.73	32.46	64.85	32.36	31.2	50.77	45.23		2.2	2	0.96	1.67	1.39		2.84389	3.99262	2.98648	3.98572	2.97821	2.91944	3.60013	3.41781		1.14873	0.999243	-0.0587726	0.756239	0.431333		2.98536	2.54244	-0.252573	2.59034	1.35437		0.442919	1.1
253817_at	4.2529	5.16956	4.7833	5.78013	4.72179	4.67135	5.07942	4.35245		19.07	35.99	27.54	54.95	26.39	25.48	33.81	20.43		1.89	2	0.97	1.77	0.74		2.1743	3.10201	2.74921	3.74688	2.68382	2.62752	3.01356	2.27108		0.927715	0.997666	-0.0562956	0.839259	-0.478131		2.41097	2.53843	-0.241928	2.87471	-1.50132		-0.127453	0.945
259248_at	6.90554	8.04672	7.10111	8.09347	6.99611	7.0111	7.58624	7.43567		119.89	264.43	137.29	273.14	127.66	128.99	192.17	173.13		2.21	1.99	1.01	1.6	1.26		4.82694	5.97917	5.06702	6.06022	4.95814	4.96727	5.52038	5.3543		1.15223	0.993201	0.00913789	0.693443	0.287284		2.99445	2.52707	0.0392698	2.37525	0.902062		0.467388	1.11055
247491_at	4.33731	5.46134	4.58347	5.57097	4.58666	4.27752	5.04381	4.41917		20.21	44.06	23.98	47.54	24.03	19.39	32.99	21.39		2.18	1.98	0.81	1.63	0.89		2.25871	3.39379	2.54938	3.53772	2.54868	2.2337	2.97795	2.3378		1.13508	0.988333	-0.314985	0.71924	-0.211582		2.94988	2.51468	-1.35364	2.46361	-0.66436		0.4352	1.10101
265101_at	6.57737	7.51724	6.93268	7.91942	7.02301	6.91082	7.33736	6.90093		95.5	183.2	122.16	242.09	130.06	120.33	161.72	119.51		1.92	1.98	0.93	1.69	0.98		4.49878	5.4497	4.89859	5.88617	4.98504	4.86699	5.2715	4.81956		0.950917	0.987581	-0.118045	0.772725	-0.0790336		2.47127	2.51277	-0.507296	2.64681	-0.248163		-0.0414937	0.969697
258707_at	4.79659	5.77448	4.61638	5.59801	4.51725	4.73171	5.57034	5.05988		27.79	54.74	24.53	48.44	22.9	26.57	47.52	33.36		1.97	1.97	1.16	1.71	1.36		2.718	3.70693	2.58229	3.56476	2.47928	2.68789	3.50448	2.97851		0.988935	0.982474	0.208608	0.786483	0.396222		2.57007	2.49977	0.896485	2.69394	1.24412		0.0703022	1
258316_at	5.70297	6.94603	6.24093	7.21382	5.83776	5.88428	6.38559	5.95102		52.09	123.3	75.63	148.45	57.19	59.07	83.61	61.86		2.37	1.96	1.03	1.61	0.82		3.62438	4.87848	4.20684	5.18057	3.79979	3.84046	4.31973	3.86966		1.25411	0.973732	0.0406684	0.695349	-0.33718		3.25921	2.47753	0.174771	2.38178	-1.05873		0.781679	1.20918
262544_at	4.58029	5.66365	5.30685	6.2663	4.68225	4.85035	5.42794	4.95496		23.92	50.69	39.58	76.97	25.67	28.85	43.05	31.02		2.12	1.94	1.12	1.8	0.78		2.50169	3.5961	3.27276	4.23305	2.64428	2.80653	3.36208	2.87359		1.09441	0.960296	0.162252	0.860393	-0.399164		2.84419	2.44334	0.697273	2.9471	-1.25336		0.400851	1.09278
253005_at	6.37668	7.32953	6.66709	7.62435	6.47534	6.39522	6.98021	6.54596		83.09	160.85	101.62	197.31	88.98	84.17	126.26	93.44		1.94	1.94	0.95	1.52	0.92		4.29808	5.26199	4.633	5.5911	4.43737	4.35139	4.91436	4.46459		0.963905	0.958098	-0.0859754	0.616273	-0.168411		2.50503	2.43775	-0.369476	2.11092	-0.528804		0.0672766	1
248753_at	4.67713	5.61234	4.79918	5.748	4.93415	5.06141	5.60024	5.12529		25.58	48.92	27.84	53.74	30.57	33.39	48.51	34.9		1.91	1.93	1.09	1.9	1.25		2.59853	3.54479	2.76509	3.71475	2.89617	3.01759	3.53438	3.04392		0.94626	0.949664	0.121415	0.935847	0.278834		2.45917	2.41629	0.521776	3.20555	0.875529		0.0428778	0.989637
258922_at	8.38318	9.2702	8.6439	9.585	8.64703	8.5274	9.13287	8.71529		333.88	617.46	400.01	768.02	400.88	368.98	561.39	420.31		1.85	1.92	0.92	1.68	1.05		6.30459	7.20266	6.60981	7.55174	6.60906	6.48357	7.06701	6.63393		0.898073	0.941932	-0.125488	0.762427	0.0241131		2.33394	2.39662	-0.539279	2.61154	0.0757142		-0.0626804	0.963542
246103_at	3.53245	4.51885	3.81542	4.74017	3.79191	4.05451	4.47131	3.7534		11.57	22.92	14.08	26.73	13.85	16.62	22.18	13.49		1.98	1.9	1.2	1.92	0.96		1.45385	2.4513	1.78133	2.70692	1.75393	2.01068	2.40545	1.67203		0.997452	0.925591	0.256749	0.951598	-0.109293		2.59221	2.35504	1.10337	3.2595	-0.343176		0.237166	1.04211
264806_at	3.2934	4.35677	3.4445	4.36514	3.67525	3.47295	4.04738	3.712		9.8	20.49	10.89	20.61	12.77	11.1	16.53	13.1		2.09	1.89	0.87	1.69	1.2		1.21481	2.28923	1.41041	2.33189	1.63727	1.42912	1.98153	1.63063		1.07442	0.921475	-0.20815	0.766718	0.22022		2.79223	2.34457	-0.894516	2.62624	0.691484		0.447665	1.10582
254016_at	2.94135	3.85109	3.05385	3.9725	2.92986	2.64509	3.67015	3.1042		7.68	14.43	8.3	15.7	7.62	6.26	12.73	8.6		1.88	1.89	0.82	1.66	1.04		0.862754	1.78355	1.01976	1.93925	0.891891	0.601259	1.60429	1.02284		0.920794	0.919486	-0.290632	0.741539	0.00307324		2.39299	2.33951	-1.24898	2.53999	0.00964985		0.0534791	0.994709
263264_at	5.60297	6.50666	5.74723	6.66495	5.59217	5.54897	6.32785	5.97766		48.6	90.93	53.71	101.47	48.24	46.82	80.33	63.02		1.87	1.89	0.97	1.65	1.17		3.52438	4.43912	3.71314	4.6317	3.5542	3.50515	4.26199	3.8963		0.914739	0.918556	-0.0490481	0.737616	0.183154		2.37725	2.33714	-0.210783	2.52655	0.575096		0.0401113	0.989418
265442_at	4.2689	5.37269	4.77567	5.69278	4.51848	4.44938	5.15126	4.77458		19.28	41.43	27.39	51.72	22.92	21.85	35.54	27.37		2.15	1.89	0.95	1.84	1		2.1903	3.30515	2.74158	3.65953	2.4805	2.40555	3.08541	2.69322		1.11484	0.917947	-0.0749508	0.895102	-0.0483672		2.89728	2.33559	-0.322098	3.06599	-0.151871		0.561692	1.13757
249475_at	6.67345	7.47905	6.81884	7.72355	6.74679	6.60428	7.34019	6.99896		102.07	178.41	112.89	211.36	107.4	97.29	162.04	127.91		1.75	1.87	0.91	1.59	1.13		4.59486	5.41151	4.78475	5.6903	4.70882	4.56045	5.27433	4.9176		0.816647	0.905553	-0.148364	0.679476	0.13285		2.12233	2.30406	-0.63759	2.32741	0.417143		-0.18173	0.935829
261911_at	6.55489	7.40054	7.38613	8.28254	7.11908	7.03949	7.14659	6.94503		94.02	168.96	167.28	311.38	139.01	131.55	141.69	123.22		1.8	1.86	0.95	1.51	0.74		4.47629	5.333	5.35204	6.24929	5.0811	4.99566	5.08073	4.86367		0.856704	0.897253	-0.0854458	0.604442	-0.488375		2.22643	2.28294	-0.3672	2.07039	-1.53348		-0.0565114	0.967742
265895_at	4.44537	5.64189	4.78978	5.68601	4.5839	4.74736	5.39524	4.75174		21.79	49.93	27.66	51.48	23.98	26.86	42.09	26.94		2.29	1.86	1.12	1.93	0.97		2.36677	3.57434	2.75569	3.65276	2.54593	2.70353	3.32938	2.67038		1.20757	0.897064	0.157602	0.962608	-0.0853158		3.13827	2.28246	0.677291	3.29722	-0.267889		0.855808	1.23118
248757_at	5.49789	6.56201	6.05589	6.94843	6.0875	5.91761	6.29601	6.03051		45.19	94.48	66.53	123.51	68	60.45	78.58	65.37		2.09	1.86	0.89	1.74	0.98		3.41929	4.49446	4.0218	4.91518	4.04952	3.87379	4.23015	3.94914		1.07517	0.893387	-0.175733	0.810856	-0.0726536		2.79418	2.2731	-0.755207	2.77742	-0.22813		0.521078	1.12366
246088_at	4.88005	5.97005	5.35588	6.24503	5.0488	5.23422	5.50479	5.26775		29.45	62.69	40.95	75.85	33.1	37.64	45.41	38.53		2.13	1.85	1.14	1.54	0.94		2.80145	3.90251	3.32179	4.21178	3.01083	3.19039	3.43893	3.18638		1.10105	0.889992	0.179568	0.637478	-0.135402		2.86145	2.26446	0.771686	2.18355	-0.425159		0.59699	1.15135
257962_at	5.00693	6.03058	5.32165	6.20232	5.38764	5.37925	5.62458	5.40828		32.15	65.37	39.99	73.64	41.86	41.62	49.34	42.47		2.03	1.84	0.99	1.53	1.06		2.92833	3.96303	3.28756	4.16907	3.34967	3.33542	3.55872	3.32691		1.0347	0.881514	-0.0142443	0.630389	0.0393483		2.689	2.24289	-0.0612143	2.15927	0.123552		0.446112	1.10326
247010_at	9.05478	10.1452	9.58951	10.465	9.70408	9.43919	9.77818	9.33821		531.81	1132.43	770.43	1413.43	834.1	694.19	878.06	647.26		2.13	1.83	0.83	1.65	0.84		6.97618	8.07766	7.55542	8.43174	7.66611	7.39536	7.71232	7.25684		1.10148	0.876318	-0.270747	0.736141	-0.29858		2.86256	2.22967	-1.16353	2.5215	-0.937531		0.632888	1.16393
247454_at	4.23462	5.35379	5.14069	5.99815	4.8791	4.72248	4.95976	4.72826		18.83	40.89	35.28	63.92	29.43	26.4	31.12	26.51		2.17	1.81	0.9	1.65	0.75		2.15603	3.28625	3.1066	3.9649	2.84113	2.67866	2.8939	2.6469		1.13022	0.858301	-0.16247	0.737875	-0.459704		2.93724	2.18383	-0.69821	2.52744	-1.44345		0.753413	1.1989
266641_at	6.35488	7.23947	6.76083	7.60328	6.84531	6.68215	7.15367	6.32935		81.85	151.11	108.45	194.45	114.99	102.69	142.39	80.41		1.85	1.79	0.89	1.74	0.74		4.27628	5.17193	4.72674	5.57003	4.80734	4.63832	5.08781	4.24798		0.895646	0.843284	-0.169016	0.811526	-0.478762		2.32763	2.14562	-0.726342	2.77972	-1.5033		0.182009	1.03352
253202_at	5.99986	6.81125	5.99191	6.8105	6.10586	6.20143	6.7625	6.22446		63.99	112.3	63.64	112.24	68.87	73.59	108.57	74.77		1.75	1.76	1.07	1.7	1.17		3.92126	4.74371	3.95782	4.77725	4.06789	4.15761	4.69664	4.14309		0.822446	0.819423	0.0897191	0.775376	0.185268		2.1374	2.08491	0.385565	2.65589	0.581735		0.052486	0.994318
251288_at	4.75536	5.7172	5.04537	5.82826	5.14098	4.89999	5.43255	4.93546		27.01	52.61	33.02	56.82	35.28	29.86	43.19	30.6		1.95	1.72	0.85	1.6	0.93		2.67676	3.64966	3.01129	3.79501	3.103	2.85616	3.3667	2.85409		0.972895	0.783723	-0.246839	0.689932	-0.157192		2.52839	1.99408	-1.06078	2.36322	-0.493577		0.534313	1.13372
258410_at	7.46259	8.44903	8.19122	8.96615	8.19645	7.93381	8.17716	8.00133		176.39	349.47	292.28	500.13	293.34	244.52	289.45	256.24		1.98	1.71	0.83	1.64	0.88		5.38399	6.38149	6.15713	6.9329	6.15848	5.88999	6.1113	5.91996		0.997493	0.775769	-0.268494	0.727311	-0.23717		2.59231	1.97384	-1.15384	2.49125	-0.744706		0.618475	1.15789
256016_at	6.27858	7.13319	6.27285	7.04719	6.42508	6.42883	7.12813	6.72215		77.63	140.38	77.32	132.26	85.93	86.15	139.89	105.58		1.81	1.71	1	1.8	1.37		4.19998	5.06564	4.23876	5.01394	4.38711	4.38501	5.06227	4.64078		0.86566	0.775187	-0.00209862	0.862291	0.402028		2.2497	1.97236	-0.00901873	2.9536	1.26235		0.277346	1.05848
263251_at	4.79333	5.69665	5.63217	6.56173	5.63021	5.42549	5.63357	4.95804		27.73	51.86	49.6	94.47	49.53	42.98	49.64	31.08		1.87	1.9	0.87	1.79	0.63		2.71473	3.6291	3.59808	4.52848	3.59223	3.38166	3.56771	2.87667		0.914369	0.930401	-0.210573	0.852976	-0.721406		2.37629	2.36728	-0.904928	2.9217	-2.26519		0.00901215	0.984211
251740_at	6.98879	8.10229	7.82913	8.78575	7.6042	7.60525	8.14973	7.21906		127.01	274.81	227.41	441.34	194.58	194.72	284	148.99		2.16	1.94	1	2.24	0.66		4.91019	6.03475	5.79504	6.7525	5.56623	5.56142	6.08387	5.13769		1.12455	0.957464	-0.00480996	1.17368	-0.65735		2.92253	2.43614	-0.0206706	4.02021	-2.06406		0.486389	1.1134
247949_at	3.91225	6.48369	2.71827	6.64556	3.13028	3.59089	4.42555	4.25926		15.06	89.49	6.58	100.12	8.76	12.05	21.49	19.15		5.94	15.21	1.38	1.43	2.91		1.83366	4.41614	0.684185	4.61231	1.09231	1.54706	2.35969	2.17789		2.58249	3.92813	0.454754	0.526034	1.4937		6.71144	9.99459	1.95429	1.80182	4.69017		-3.28315	0.390533
263549_at	4.5892	7.47988	2.8215	6.58334	3.75079	4.10614	5.10717	3.80412		24.07	178.51	7.07	95.89	13.46	17.22	34.47	13.97		7.42	13.57	1.28	1.43	1.98		2.5106	5.41233	0.787412	4.55009	1.71281	2.06231	3.04131	1.72275		2.90173	3.76268	0.349496	0.530705	0.935343		7.5411	9.57363	1.50195	1.81782	2.93694		-2.03253	0.546794
253692_at	5.36247	7.40857	5.22424	7.29661	5.60639	5.58853	5.89075	5.95229		41.14	169.9	37.38	157.22	48.72	48.12	59.33	61.92		4.13	4.21	0.99	1.44	1.66		3.28387	5.34102	3.19015	5.26336	3.56841	3.5447	3.82489	3.87092		2.05715	2.07321	-0.0237117	0.541022	0.680774		5.34619	5.27501	-0.1019	1.85316	2.13761		0.0711796	0.980998
253245_at	6.71696	7.80822	5.74695	7.71207	6.06012	6.52202	7.2362	6.70045		105.2	224.13	53.7	209.68	66.72	91.9	150.77	104		2.13	3.9	1.38	1.43	1.94		4.63837	5.74068	3.71286	5.67882	4.02214	4.47819	5.17034	4.61908		1.10231	1.96596	0.456048	0.53197	0.906221		2.86471	5.00212	1.95985	1.82215	2.8455		-2.13741	0.546154
251476_at	4.31297	6.12154	4.50622	6.37133	4.36645	4.50575	4.85874	5.19945		19.88	69.63	22.73	82.79	20.63	22.72	29.02	36.74		3.5	3.64	1.1	1.46	1.62		2.23437	4.05399	2.47213	4.33808	2.32847	2.46193	2.79288	3.11809		1.81962	1.86595	0.133455	0.55851	0.64596		4.72889	4.74766	0.57352	1.91306	2.02829		-0.0187607	0.961538
264213_at	6.66501	8.29478	6.2506	8.06225	6.25629	6.27366	6.83414	7.00341		101.48	314.03	76.14	267.29	76.44	77.37	114.1	128.3		3.09	3.51	1.01	1.12	1.69		4.58642	6.22723	4.21651	6.029	4.21832	4.22984	4.76828	4.92204		1.64082	1.81249	0.0115171	0.181868	0.705538		4.2642	4.61165	0.0494944	0.62295	2.21536		-0.347443	0.880342
253975_at	3.25522	4.76141	3.24407	5.00726	3.09587	3.03395	3.78055	4.14382		9.55	27.12	9.47	32.16	8.55	8.19	13.74	17.68		2.84	3.39	0.96	1.44	1.87		1.17662	2.69386	1.20998	2.97401	1.0579	0.990121	1.71469	2.06245		1.51724	1.76403	-0.0677797	0.538067	0.852467		3.94305	4.48834	-0.291281	1.84304	2.67672		-0.545292	0.837758
258545_at	6.11247	6.9945	5.18299	6.88459	5.26576	5.27472	6.54133	6.43956		69.19	127.51	36.33	118.16	38.47	38.71	93.14	86.8		1.84	3.25	1.01	1.35	2.39		4.03388	4.92696	3.1489	4.85134	3.22778	3.23089	4.47547	4.35819		0.893079	1.70244	0.00310988	0.441591	1.20929		2.32096	4.33163	0.0133646	1.51258	3.79714		-2.01067	0.566154
264818_at	3.82772	4.97004	3.80353	5.47909	3.90562	3.97403	4.12605	4.52622		14.2	31.34	13.96	44.6	14.99	15.71	17.46	23.04		2.21	3.19	1.05	1.23	1.65		1.74913	2.9025	1.76944	3.44584	1.86765	1.9302	2.06019	2.44485		1.15337	1.6764	0.0625536	0.311063	0.675406		2.99741	4.26536	0.268822	1.06548	2.12075		-1.26795	0.69279
252175_at	3.50355	5.06043	3.27915	4.86891	3.20742	3.46967	4.06135	4.0461		11.34	33.37	9.71	29.22	9.24	11.08	16.7	16.52		2.94	3.01	1.2	1.47	1.7		1.42496	2.99288	1.24506	2.83566	1.16945	1.42584	1.9955	1.96473		1.56792	1.5906	0.256397	0.570536	0.719668		4.07477	4.04707	1.10186	1.95425	2.25973		0.0277007	0.976744
264357_at	6.28195	7.47841	6.02572	7.60409	6.19762	6.08754	6.68574	6.72171		77.81	178.33	65.15	194.56	73.4	68	102.95	105.54		2.29	2.99	0.93	1.32	1.62		4.20336	5.41086	3.99163	5.57084	4.15965	4.04372	4.61988	4.64035		1.2075	1.57921	-0.115932	0.416521	0.648718		3.1381	4.01809	-0.498213	1.42671	2.03695		-0.879993	0.765886
260904_at	2.57758	3.42321	2.61109	4.16771	2.58349	3.01807	2.77331	3.9666		5.97	10.73	6.11	17.97	5.99	8.1	6.84	15.63		1.8	2.94	1.35	1.15	2.56		0.498989	1.35566	0.576996	2.13446	0.545514	0.974247	0.70745	1.88524		0.856673	1.55747	0.428733	0.208461	1.30824		2.22635	3.96276	1.84247	0.714041	4.10783		-1.73641	0.612245
246457_at	4.69114	6.0829	4.78849	6.34395	4.72606	4.42747	5.11719	5.62135		25.83	67.79	27.64	81.23	26.47	21.52	34.71	49.23		2.62	2.94	0.81	1.34	1.78		2.61254	4.01535	2.7544	4.3107	2.68808	2.38364	3.05133	3.53998		1.40281	1.5563	-0.304441	0.438789	0.785583		3.64567	3.95979	-1.30833	1.50298	2.4667		-0.314121	0.891156
256881_at	5.09051	6.37437	4.83252	6.38748	4.94754	4.85905	5.39201	5.56083		34.07	82.96	28.49	83.72	30.86	29.02	41.99	47.2		2.43	2.94	0.94	1.23	1.66		3.01191	4.30682	2.79843	4.35423	2.90956	2.81522	3.32615	3.47946		1.29491	1.55581	-0.0943429	0.31424	0.681032		3.36526	3.95854	-0.405435	1.07636	2.13842		-0.593279	0.826531
259033_at	3.36687	5.17156	2.81075	4.29053	2.89019	2.95609	3.70434	3.88458		10.32	36.04	7.02	19.57	7.41	7.76	13.04	14.77		3.49	2.79	1.05	1.26	2.11		1.28827	3.10402	0.776665	2.25728	0.852218	0.912266	1.63848	1.80321		1.81574	1.48062	0.0600483	0.350204	1.02655		4.7188	3.76723	0.258055	1.19955	3.22332		0.951575	1.2509
246809_s_at	5.0206	6.01788	4.76822	6.2478	4.60993	4.71211	5.39614	5.76468		32.46	64.8	27.25	75.99	24.42	26.21	42.11	54.37		2	2.79	1.07	1.3	2		2.94201	3.95033	2.73413	4.21455	2.57195	2.66828	3.33028	3.68331		1.00832	1.48042	0.0963316	0.388273	0.949176		2.62046	3.76672	0.413982	1.32995	2.98038		-1.14626	0.716846
265154_at	4.76415	5.82433	4.56464	5.99156	4.37101	4.51074	5.32165	5.56447		27.17	56.66	23.66	63.63	20.69	22.8	39.99	47.32		2.09	2.69	1.1	1.47	2		2.68555	3.75679	2.53055	3.95831	2.33303	2.46691	3.2558	3.4831		1.07123	1.42776	0.133878	0.570242	0.952551		2.78395	3.63273	0.575337	1.95325	2.99098		-0.848779	0.776952
248614_at	3.99297	5.02322	3.66704	5.07997	4.05657	4.01802	4.50307	4.57594		15.92	32.52	12.7	33.82	16.64	16.2	22.68	23.85		2.04	2.66	0.97	1.42	1.88		1.91437	2.95568	1.63295	3.04672	2.01859	1.97419	2.43722	2.49457		1.04131	1.41376	-0.0444014	0.522845	0.861618		2.70619	3.59713	-0.190813	1.7909	2.70545		-0.890944	0.766917
250762_at	6.52052	7.50386	6.23508	7.64254	6.22107	6.28804	6.89597	7.02135		91.81	181.5	75.33	199.82	74.6	78.14	119.1	129.91		1.98	2.65	1.05	1.3	1.72		4.44192	5.43631	4.20099	5.60929	4.18309	4.24421	4.83011	4.93998		0.994394	1.4083	0.0611199	0.388192	0.738996		2.58426	3.58323	0.262661	1.32967	2.32042		-0.998965	0.74717
245770_at	5.35738	6.49816	5.00603	6.40153	5.09229	5.01462	5.70587	5.91584		41	90.39	32.13	84.54	34.11	32.33	52.2	60.37		2.2	2.63	0.95	1.27	1.88		3.27878	4.43061	2.97194	4.36828	3.05431	2.9708	3.64001	3.83447		1.15183	1.39634	-0.0835165	0.36123	0.862533		2.99341	3.5528	-0.358909	1.23732	2.70832		-0.559398	0.836502
248136_at	4.63763	5.54727	4.34787	5.73962	4.1711	4.2349	5.15049	5.15148		24.89	46.76	20.36	53.43	18.01	18.83	35.52	35.54		1.88	2.62	1.05	1.43	1.75		2.55903	3.47973	2.31378	3.70637	2.13312	2.19108	3.08463	3.07011		0.920696	1.39259	0.0579544	0.525599	0.756332		2.39273	3.54326	0.249057	1.80033	2.37486		-1.15053	0.717557
265326_at	5.95261	6.9825	5.62747	7.01612	5.26964	5.28035	6.25959	6.42108		61.93	126.46	49.44	129.44	38.58	38.86	76.62	85.69		2.04	2.62	1.01	1.24	1.73		3.87402	4.91495	3.59338	4.98287	3.23167	3.23653	4.19373	4.33971		1.04094	1.38949	0.00485761	0.319719	0.746326		2.70522	3.53536	0.0208754	1.09513	2.34344		-0.830139	0.778626
258701_at	4.25716	5.16372	3.83083	5.19651	4.2027	3.96667	4.49089	4.5102		19.12	35.85	14.23	36.67	18.41	15.63	22.48	22.79		1.87	2.58	0.85	1.18	1.6		2.17856	3.09618	1.79674	3.16326	2.16472	1.92284	2.42503	2.42883		0.917614	1.36652	-0.241879	0.246467	0.632093		2.38472	3.47692	-1.03947	0.844221	1.98475		-1.0922	0.724806
252361_at	5.52029	6.26302	4.70543	6.06423	5.04107	5.1161	5.86131	5.39559		45.9	76.8	26.09	66.91	32.92	34.68	58.13	42.1		1.67	2.56	1.05	1.27	1.61		3.44169	4.19547	2.67135	4.03098	3.0031	3.07227	3.79545	3.31422		0.753783	1.35964	0.0691744	0.35376	0.642876		1.95895	3.45942	0.297275	1.21173	2.01861		-1.50046	0.652344
252785_at	4.4674	5.32633	4.07822	5.35368	4.3007	4.0394	4.61675	4.8033		22.12	40.12	16.89	40.89	19.71	16.44	24.53	27.92		1.81	2.42	0.83	1.11	1.65		2.38881	3.25879	2.04414	3.32043	2.26273	1.99557	2.5509	2.72193		0.86998	1.2763	-0.267155	0.162088	0.677793		2.26093	3.24736	-1.14809	0.555201	2.12825		-0.986435	0.747934
260157_at	7.78522	8.88793	7.74699	8.97437	7.56504	7.72149	8.11481	8.47014		220.59	473.73	214.82	502.99	189.37	211.06	277.2	354.62		2.15	2.34	1.11	1.26	1.65		5.70662	6.82038	5.7129	6.94112	5.52707	5.67766	6.04895	6.38877		1.11376	1.22822	0.150592	0.342329	0.675868		2.89448	3.12505	0.647162	1.17258	2.1222		-0.230572	0.918803
259311_at	7.98701	8.90556	7.75321	8.95428	7.40684	7.59526	8.07055	8.52189		253.71	479.56	215.75	496.03	169.7	193.38	268.83	367.57		1.89	2.3	1.14	1.06	1.7		5.90841	6.83802	5.71912	6.92103	5.36887	5.55144	6.00469	6.44052		0.929604	1.20191	0.182565	0.0962793	0.721401		2.41588	3.0581	0.784569	0.329785	2.26517		-0.642214	0.821739
267312_at	6.99126	8.08886	6.64883	7.8002	7.03584	6.89747	7.41119	7.6218		127.23	272.26	100.35	222.89	131.22	119.22	170.21	196.97		2.14	2.22	0.91	1.34	1.96		4.91266	6.02132	4.61474	5.76695	4.99787	4.85364	5.34534	5.54043		1.10865	1.15221	-0.144223	0.432672	0.925691		2.88121	2.93164	-0.619795	1.48203	2.90664		-0.0504293	0.963964
264758_at	2.60087	3.58373	2.69054	3.74986	2.62563	2.62432	2.73956	3.46631		6.07	11.99	6.46	13.45	6.17	6.17	6.68	11.05		1.98	2.08	1	1.1	1.71		0.522278	1.51619	0.656449	1.71661	0.587656	0.580498	0.673705	1.38494		0.993911	1.06016	-0.00715816	0.151427	0.728493		2.58301	2.69744	-0.0307619	0.518682	2.28744		-0.114431	0.951923
250721_at	6.36155	7.10866	5.97886	6.9576	6.2031	6.07527	6.85659	6.66424		82.23	138.01	63.07	124.29	73.67	67.43	115.89	101.42		1.68	1.97	0.92	1.41	1.61		4.28295	5.04111	3.94477	4.92435	4.16513	4.03144	4.79073	4.58288		0.758161	0.979586	-0.133684	0.507781	0.638108		1.97033	2.49242	-0.574501	1.7393	2.00364		-0.522093	0.852792
246527_at	7.98589	8.82288	7.80688	8.75611	7.74133	7.82153	8.52291	8.51547		253.51	452.85	223.93	432.37	213.98	226.21	367.83	365.94		1.79	1.93	1.06	1.45	1.63		5.9073	6.75533	5.77279	6.72286	5.70336	5.7777	6.45705	6.4341		0.848034	0.950077	0.0743445	0.549751	0.661314		2.2039	2.41734	0.319493	1.88306	2.0765		-0.213447	0.927461
251667_at	8.52209	9.29695	8.32581	9.27438	7.95597	8.12304	8.97212	9.13748		367.63	629.02	320.86	619.25	248.3	278.79	502.2	563.19		1.71	1.93	1.12	1.37	1.76		6.4435	7.22941	6.29172	7.24113	5.91799	6.07921	6.90626	7.05611		0.78591	0.949409	0.161216	0.462764	0.764388		2.04245	2.41564	0.692821	1.5851	2.40015		-0.373196	0.88601
248921_at	6.81584	7.77752	7.14366	8.07425	7.2859	7.02375	7.19563	8.00762		112.66	219.42	141.4	269.52	156.05	130.12	146.59	257.36		1.95	1.91	0.83	1.3	1.82		4.73725	5.70998	5.10957	6.041	5.24793	4.97992	5.12978	5.92625		0.97273	0.931431	-0.268009	0.39253	0.816686		2.52796	2.3699	-1.15176	1.34453	2.56436		0.158061	1.02094
253803_at	5.86686	6.739	5.67777	6.60722	5.71295	5.65089	6.16985	6.45483		58.36	106.82	51.19	97.49	52.45	50.24	72	87.72		1.83	1.9	0.96	1.23	1.71		3.78826	4.67146	3.64368	4.57397	3.67497	3.60707	4.10399	4.37346		0.883194	0.93029	-0.0679082	0.315729	0.729777		2.29527	2.367	-0.291833	1.08146	2.29148		-0.0717255	0.963158
254926_at	4.87089	5.82187	5.20435	6.11825	5.19465	5.3616	5.08612	6.07574		29.26	56.57	36.87	69.47	36.62	41.12	33.97	67.45		1.93	1.88	1.12	1.16	1.83		2.79229	3.75433	3.17026	4.085	3.15667	3.31777	3.02026	3.99437		0.962032	0.914736	0.161097	0.227968	0.824111		2.50016	2.32742	0.692307	0.780858	2.58768		0.172736	1.0266
252305_at	3.68207	4.50283	3.47025	4.32848	3.48624	3.50445	4.2106	4.20455		12.84	22.67	11.08	20.09	11.21	11.35	18.51	18.44		1.77	1.81	1.01	1.44	1.66		1.60348	2.43529	1.43616	2.29523	1.44827	1.46062	2.14474	2.12318		0.831813	0.859068	0.0123495	0.541262	0.687017		2.16174	2.18578	0.0530714	1.85398	2.15721		-0.0240414	0.977901
246212_at	2.45088	3.94673	2.46305	4.66547	2.45997	2.48746	2.50598	2.43217		5.47	15.42	5.51	25.38	5.5	5.61	5.68	5.4		2.82	4.6	1.02	1.04	0.98		0.372284	1.87919	0.428958	2.63222	0.421992	0.443629	0.440123	0.350804		1.5069	2.20326	0.0216375	0.0678382	-0.0781541		3.91618	5.6059	0.0929865	0.232366	-0.245401		-1.68972	0.613043
261450_s_at	2.56219	4.01582	2.55468	4.72909	2.45444	2.99034	2.9659	3.02393		5.91	16.18	5.88	26.52	5.48	7.95	7.81	8.13		2.74	4.51	1.45	1.32	1.38		0.483598	1.94828	0.520589	2.69584	0.41647	0.946512	0.900041	0.942566		1.46468	2.17525	0.530043	0.416444	0.421977		3.80645	5.53463	2.27784	1.42644	1.32499		-1.72817	0.607539
263783_at	2.39348	3.72229	2.42588	4.39272	2.41681	2.3992	2.56453	2.84034		5.25	13.2	5.37	21.01	5.34	5.28	5.92	7.16		2.51	3.91	0.99	1.13	1.33		0.314883	1.65474	0.391787	2.35947	0.378832	0.355376	0.498674	0.758973		1.33986	1.96768	-0.0234562	0.183791	0.367185		3.48207	5.0065	-0.100802	0.629538	1.15295		-1.52443	0.641944
266992_at	2.69399	4.60084	3.10086	4.95417	2.74232	2.99795	3.14133	3.18905		6.47	24.27	8.58	31	6.69	7.99	8.82	9.12		3.75	3.61	1.19	1.36	1.06		0.615397	2.53329	1.06677	2.92092	0.704349	0.95412	1.07547	1.10768		1.91789	1.85415	0.249771	0.460077	0.040908		4.98428	4.71762	1.07338	1.5759	0.12845		0.266655	1.03878
266993_at	4.72202	6.11365	4.64437	6.46953	4.18017	4.58349	4.83862	5.07947		26.39	69.25	25.01	88.62	18.13	23.98	28.61	33.81		2.62	3.54	1.32	1.08	1.35		2.64343	4.04611	2.61028	4.43628	2.1422	2.53967	2.77276	2.9981		1.40268	1.826	0.397469	0.129331	0.387822		3.64533	4.64601	1.70811	0.442996	1.21775		-1.00068	0.740113
267361_at	4.86133	6.38487	4.45287	6.24951	4.42815	4.20194	4.64316	4.42539		29.07	83.57	21.9	76.08	21.53	18.4	24.99	21.49		2.87	3.47	0.85	0.86	0.98		2.78273	4.31733	2.41878	4.21626	2.39017	2.15811	2.5773	2.34402		1.5346	1.79748	-0.232063	-0.205428	-0.0747607		3.98816	4.57344	-0.997284	-0.703652	-0.234746		-0.585283	0.827089
259586_at	4.69745	6.62115	4.32328	6.11068	4.47558	4.68033	5.17838	4.7089		25.95	98.44	20.02	69.1	22.25	25.64	36.21	26.15		3.79	3.45	1.15	1.4	1.31		2.61886	4.55361	2.28919	4.07743	2.4376	2.6365	3.11252	2.62753		1.93475	1.78824	0.198897	0.493661	0.338343		5.02809	4.54993	0.854753	1.69093	1.06239		0.478153	1.09855
254524_at	2.45607	3.23457	2.45607	4.20506	2.54638	2.71059	2.50988	2.50988		5.49	9.41	5.49	18.44	5.84	6.55	5.7	5.7		1.72	3.36	1.12	1.04	1.04		0.37748	1.16703	0.421985	2.17181	0.508408	0.666763	0.444023	0.428513		0.78955	1.74983	0.158355	0.0665436	0.00652826		2.05191	4.45219	0.680526	0.227931	0.0204985		-2.40029	0.511905
260401_at	4.99561	6.24817	5.05975	6.76644	4.85969	5.11156	5.29529	5.54039		31.9	76.01	33.35	108.87	29.03	34.57	39.27	46.54		2.38	3.26	1.19	1.23	1.4		2.91701	4.18063	3.02566	4.73319	2.82172	3.06773	3.22943	3.45903		1.26362	1.70752	0.246009	0.312414	0.433365		3.28392	4.34456	1.05722	1.07011	1.36075		-1.06064	0.730061
257652_at	5.41274	6.6475	5.41519	7.09733	5.28597	5.30613	5.56049	6.08416		42.6	100.25	42.67	136.93	39.02	39.56	47.19	67.84		2.35	3.21	1.01	1.11	1.59		3.33415	4.57996	3.3811	5.06408	3.24799	3.2623	3.49463	4.00279		1.24581	1.68298	0.0143127	0.160482	0.621695		3.23765	4.28212	0.0615082	0.549699	1.9521		-1.04447	0.732087
249276_at	5.44249	6.90786	5.54026	7.21827	5.77656	5.46986	5.49846	5.77058		43.49	120.08	46.54	148.91	54.82	44.32	45.21	54.59		2.76	3.2	0.81	1.04	1.17		3.36389	4.84032	3.50617	5.18502	3.73858	3.42604	3.4326	3.68922		1.47642	1.67885	-0.312546	0.0687112	0.183044		3.83698	4.2716	-1.34315	0.235356	0.574753		-0.434625	0.8625
262177_at	3.28092	4.46577	3.2848	4.94855	3.32331	3.32344	3.37939	3.68878		9.72	22.1	9.75	30.88	10.01	10.01	10.41	12.9		2.27	3.17	1	1.07	1.32		1.20232	2.39822	1.25071	2.9153	1.28534	1.27961	1.31353	1.60741		1.1959	1.66459	-0.00572629	0.111209	0.356706		3.10793	4.23533	-0.0246085	0.380924	1.12004		-1.1274	0.716088
250287_at	3.22619	4.03348	3.10916	4.76983	2.86161	3.13419	3.65708	3.64045		9.36	16.38	8.63	27.28	7.27	8.78	12.62	12.47		1.75	3.16	1.21	1.35	1.45		1.1476	1.96594	1.07507	2.73658	0.823638	1.09036	1.59122	1.55908		0.818342	1.6615	0.266724	0.443626	0.484006		2.12673	4.22747	1.14623	1.51955	1.51976		-2.10074	0.553797
261330_at	3.24022	4.85708	3.75023	5.40462	3.74914	3.74736	3.5553	3.94086		9.45	28.98	13.46	42.36	13.45	13.43	11.76	15.36		3.07	3.15	1	1.24	1.14		1.16162	2.78954	1.71614	3.37137	1.71117	1.70354	1.48944	1.85949		1.62791	1.65523	-0.00763281	0.327817	0.143349		4.23067	4.2115	-0.0328017	1.12287	0.450112		0.0191719	0.974603
258202_at	4.67334	5.79523	4.8922	6.54561	4.81948	4.86319	5.21396	5.03254		25.52	55.53	29.7	93.42	28.24	29.1	37.12	32.73		2.18	3.15	1.03	1.45	1.1		2.59474	3.72769	2.85811	4.51236	2.78151	2.81937	3.1481	2.95117		1.13295	1.65425	0.0378602	0.553354	0.0930612		2.94433	4.20901	0.162703	1.8954	0.292209		-1.26467	0.692063
256675_at	3.55472	5.01172	3.71536	5.31073	3.63918	3.72253	3.99523	4.10072		11.75	32.26	13.14	39.69	12.46	13.2	15.95	17.16		2.75	3.02	1.06	1.36	1.31		1.47613	2.94417	1.68127	3.27748	1.6012	1.6787	1.92937	2.01935		1.46804	1.59621	0.0774958	0.45324	0.33808		3.8152	4.06135	0.333035	1.55248	1.06156		-0.246151	0.910596
259656_at	2.90492	3.97547	2.85456	4.41839	2.74343	2.65331	2.83078	2.77251		7.49	15.73	7.23	21.38	6.7	6.29	7.11	6.83		2.1	2.96	0.94	0.95	0.94		0.826329	1.90792	0.820468	2.38514	0.705457	0.609486	0.764918	0.691142		1.0816	1.56467	-0.0959712	-0.0614105	-0.129326		2.81088	3.98109	-0.412433	-0.210349	-0.406079		-1.17021	0.709459
262488_at	4.91984	5.82665	4.37585	5.93338	5.03587	4.87442	4.9999	4.71369		30.27	56.75	20.76	61.11	32.81	29.33	32	26.24		1.87	2.94	0.89	1.06	1.26		2.84124	3.7591	2.34176	3.90013	2.99789	2.83059	2.93404	2.63232		0.917861	1.55837	-0.167304	0.0928017	0.290557		2.38537	3.96506	-0.718984	0.317873	0.912337		-1.5797	0.636054
252076_at	6.33176	7.50913	5.80054	7.35356	4.87486	5.44181	6.60486	6.20966		80.55	182.17	55.74	163.55	29.34	43.47	97.33	74.01		2.26	2.93	1.48	1.21	1.33		4.25316	5.44159	3.76645	5.3203	2.83689	3.39798	4.539	4.12829		1.18843	1.55385	0.561093	0.285843	0.361838		3.08852	3.95357	2.41128	0.979096	1.13616		-0.865053	0.771331
261109_at	2.76594	3.99389	2.81651	4.35617	2.48134	2.6924	3.07635	3.02391		6.8	15.93	7.04	20.48	5.58	6.46	8.43	8.13		2.34	2.91	1.16	1.24	1.15		0.687347	1.92635	0.782423	2.32292	0.443364	0.648569	1.01049	0.942544		1.239	1.5405	0.205206	0.323144	0.160121		3.21995	3.91959	0.881864	1.10687	0.502775		-0.699642	0.804124
263612_at	4.20272	5.33005	4.09643	5.62202	3.87077	4.13109	4.35272	4.42892		18.41	40.23	17.11	49.25	14.63	17.52	20.43	21.54		2.18	2.88	1.2	1.11	1.26		2.12412	3.2625	2.06234	3.58877	1.8328	2.08726	2.28686	2.34755		1.13838	1.52643	0.254462	0.162737	0.285212		2.95845	3.88379	1.09354	0.557423	0.895554		-0.925337	0.756944
248889_at	5.26263	6.4664	5.7051	7.23006	5.44079	5.82477	5.51781	5.76709		38.39	88.43	52.17	150.13	43.44	56.68	45.82	54.46		2.3	2.88	1.3	1.19	1.04		3.18403	4.39886	3.67101	5.1968	3.40281	3.78094	3.45195	3.68572		1.21483	1.52579	0.378129	0.267921	0.0147091		3.15713	3.88217	1.625	0.917708	0.0461862		-0.725045	0.798611
251800_at	4.98518	6.66009	5.26449	6.77203	4.90264	5.29628	5.50334	5.59188		31.67	101.13	38.44	109.29	29.91	39.3	45.36	48.23		3.19	2.84	1.31	1.43	1.25		2.90659	4.59255	3.2304	4.73878	2.86467	3.25245	3.43749	3.51051		1.68596	1.50837	0.387788	0.530896	0.280107		4.38151	3.83785	1.66651	1.81847	0.879528		0.543661	1.12324
248961_at	4.73392	6.49354	3.88074	5.38614	4.38411	4.45151	4.45594	3.8054		26.61	90.11	14.73	41.82	20.88	21.88	21.95	13.98		3.39	2.84	1.05	0.82	0.95		2.65532	4.426	1.84665	3.35289	2.34613	2.40768	2.39009	1.72403		1.77068	1.50624	0.0615457	-0.265239	-0.122615		4.60168	3.83242	0.26449	-0.908521	-0.385006		0.769263	1.19366
246282_at	4.48778	5.7835	4.43973	5.92869	4.62397	4.61967	4.97365	5.03255		22.44	55.08	21.7	60.91	24.66	24.58	31.42	32.73		2.45	2.81	1	1.4	1.51		2.40918	3.71596	2.40564	3.89544	2.586	2.57584	2.9078	2.95118		1.30677	1.4898	-0.0101597	0.498612	0.545543		3.39608	3.79059	-0.0436608	1.70789	1.71299		-0.394516	0.871886
245784_at	3.64997	4.46208	3.35841	4.84118	3.25744	3.10303	3.6668	3.63218		12.55	22.04	10.26	28.66	9.56	8.59	12.7	12.4		1.76	2.79	0.9	1.01	1.21		1.57137	2.39454	1.32432	2.80793	1.21947	1.0592	1.60095	1.55081		0.823165	1.4836	-0.160265	0.0295727	0.226486		2.13927	3.77483	-0.688733	0.101295	0.711158		-1.63556	0.630824
259227_at	4.68932	5.84647	4.53144	6.01191	4.61032	4.75054	5.18883	5.04931		25.8	57.54	23.13	64.53	24.43	26.92	36.47	33.11		2.23	2.79	1.1	1.41	1.43		2.61073	3.77892	2.49735	3.97866	2.57235	2.70671	3.12297	2.96794		1.1682	1.48131	0.134367	0.51224	0.470597		3.03594	3.769	0.577436	1.75457	1.47766		-0.733053	0.799283
258794_at	3.72052	4.59792	3.86803	5.33708	4.13959	3.8641	4.04855	4.19684		13.18	24.22	14.6	40.42	17.63	14.56	16.55	18.34		1.84	2.77	0.83	1.26	1.26		1.64192	2.53038	1.83394	3.30383	2.10161	1.82027	1.9827	2.11547		0.888454	1.46989	-0.281344	0.340775	0.28153		2.30894	3.73994	-1.20906	1.16725	0.883993		-1.431	0.66426
266495_at	5.83702	7.13917	6.09575	7.56062	6.27424	6.1052	6.00887	5.95895		57.16	140.96	68.39	188.79	77.4	68.84	64.39	62.2		2.47	2.76	0.89	1.13	0.91		3.75843	5.07162	4.06166	5.52737	4.23626	4.06138	3.94301	3.87758		1.31319	1.46572	-0.174885	0.18458	-0.18408		3.41277	3.72931	-0.751562	0.63224	-0.578005		-0.316546	0.894928
246944_at	4.39341	5.52672	4.05317	5.51614	4.0221	4.14907	4.79521	4.43042		21.02	46.1	16.6	45.76	16.25	17.74	27.77	21.56		2.19	2.76	1.09	1.32	1.3		2.31481	3.45918	2.01908	3.48289	1.98413	2.10524	2.72935	2.34905		1.14436	1.4638	0.121117	0.414542	0.329963		2.97401	3.72445	0.520495	1.41993	1.03607		-0.750435	0.793478
266934_at	4.86993	6.35035	4.98935	6.44978	4.68608	4.67838	5.35148	5.51747		29.24	81.59	31.76	87.41	25.74	25.61	40.83	45.81		2.79	2.75	0.99	1.4	1.44		2.79134	4.28281	2.95526	4.41653	2.64811	2.63455	3.28562	3.4361		1.49147	1.46127	-0.013559	0.494281	0.480838		3.87607	3.718	-0.0582692	1.69306	1.50981		0.158066	1.01455
251593_at	3.54736	4.42414	3.62782	5.08349	3.48165	3.38143	3.57512	3.70393		11.69	21.47	12.36	33.91	11.17	10.42	11.92	13.03		1.84	2.74	0.93	1.02	1.05		1.46877	2.3566	1.59373	3.05024	1.44367	1.3376	1.50926	1.62256		0.88783	1.45651	-0.106071	0.0404897	0.0288311		2.30732	3.70589	-0.455838	0.138689	0.0905287		-1.39857	0.671533
264153_at	2.86246	3.91301	3.00505	4.45379	2.9419	3.00916	2.85314	2.85314		7.27	15.06	8.03	21.91	7.68	8.05	7.23	7.23		2.07	2.73	1.05	0.99	0.9		0.783869	1.84546	0.970959	2.42054	0.903921	0.965335	0.787283	0.771773		1.06159	1.44958	0.061414	0.00341391	-0.199186		2.7589	3.68826	0.263925	0.0116937	-0.625436		-0.929368	0.758242
262584_at	4.87078	6.05226	4.92614	6.36454	4.6626	4.76188	5.37712	5.34162		29.26	66.36	30.4	82.4	25.33	27.13	41.56	40.55		2.27	2.71	1.07	1.42	1.33		2.79219	3.98472	2.89205	4.33129	2.62462	2.71805	3.31126	3.26025		1.19253	1.43924	0.0934303	0.519073	0.368199		3.09919	3.66195	0.401513	1.77798	1.15613		-0.562761	0.837638
256070_at	4.15376	5.07091	3.92728	5.35629	4.10371	4.17527	4.26888	4.53048		17.8	33.61	15.21	40.96	17.19	18.07	19.28	23.11		1.89	2.69	1.05	1.08	1.52		2.07516	3.00336	1.89319	3.32304	2.06574	2.13144	2.20302	2.44911		0.928201	1.42985	0.0657013	0.127855	0.555924		2.41224	3.63805	0.282349	0.437942	1.74558		-1.22582	0.702602
250192_at	7.59497	9.01219	7.79554	9.21851	7.80749	7.78742	8.14176	8.30467		193.34	516.34	222.17	595.73	224.02	220.93	282.43	316.2		2.67	2.68	0.99	1.46	1.42		5.51637	6.94464	5.76145	7.18526	5.76952	5.74359	6.07591	6.22331		1.42827	1.42381	-0.0259251	0.559536	0.461859		3.71184	3.62269	-0.111412	1.91657	1.45022		0.0891422	0.996269
260294_at	7.43992	8.86034	7.61203	9.03227	7.64562	7.62832	7.99424	8.22592		173.64	464.76	195.64	523.58	200.24	197.86	254.98	299.4		2.68	2.68	0.99	1.47	1.53		5.36133	6.7928	5.57794	6.99902	5.60765	5.58449	5.92838	6.14455		1.43147	1.42107	-0.0231536	0.567049	0.566609		3.72014	3.61573	-0.0995018	1.94231	1.77913		0.104411	1
253737_at	3.24226	4.52893	3.23559	4.64869	2.70373	2.57955	3.36751	3.61357		9.46	23.09	9.42	25.08	6.51	5.98	10.32	12.24		2.44	2.66	0.92	1.09	1.3		1.16367	2.46139	1.2015	2.61544	0.665757	0.53572	1.30165	1.5322		1.29772	1.41394	-0.130037	0.137983	0.330706		3.37256	3.59759	-0.558828	0.472634	1.0384		-0.225028	0.917293
246265_at	6.78125	8.02257	7.02919	8.44136	7.24533	7.07413	7.27345	7.42579		109.99	260.04	130.62	347.62	151.73	134.75	154.71	171.94		2.36	2.66	0.89	1.41	1.32		4.70265	5.95503	4.9951	6.40811	5.20735	5.0303	5.20759	5.34442		1.25237	1.41301	-0.177051	0.504937	0.349317		3.2547	3.59522	-0.760871	1.72956	1.09684		-0.340519	0.887218
255685_s_at	5.08369	6.3572	5.17712	6.58481	4.83863	5.01321	5.51528	5.61785		33.91	81.98	36.18	95.99	28.61	32.29	45.74	49.11		2.42	2.65	1.13	1.35	1.36		3.00509	4.28966	3.14303	4.55156	2.80066	2.96938	3.44942	3.53649		1.28457	1.40853	0.168721	0.44433	0.393453		3.33838	3.58381	0.725073	1.52196	1.23543		-0.245438	0.913208
247926_at	4.98025	6.4357	5.27869	6.67892	5.14895	5.0645	5.45832	5.40591		31.56	86.56	38.82	102.46	35.48	33.46	43.97	42.4		2.74	2.64	0.94	1.39	1.09		2.90166	4.36815	3.2446	4.64567	3.11098	3.02068	3.39246	3.32454		1.4665	1.40107	-0.0902987	0.4908	0.0799419		3.81118	3.56484	-0.388056	1.68114	0.251015		0.246336	1.03788
264204_at	5.51865	6.7875	5.60542	6.99961	5.06151	5.39434	5.40488	5.31175		45.84	110.47	48.69	127.97	33.39	42.06	42.37	39.72		2.41	2.63	1.26	0.92	0.82		3.44005	4.71995	3.57133	4.96636	3.02353	3.35051	3.33902	3.23039		1.2799	1.39503	0.326978	-0.101034	-0.340941		3.32625	3.54947	1.40518	-0.346071	-1.07054		-0.223221	0.91635
257702_at	5.512	6.72831	5.79845	7.18825	5.82162	5.4849	5.71433	5.84886		45.63	106.03	55.66	145.84	56.56	44.78	52.5	57.63		2.32	2.62	0.79	1.15	1.04		3.4334	4.66077	3.76436	5.155	3.78364	3.44107	3.64847	3.76749		1.22737	1.39063	-0.342573	0.21507	0.00312719		3.18973	3.53828	-1.4722	0.736678	0.00981926		-0.348551	0.885496
255225_at	4.89026	6.31314	5.04143	6.42674	4.82991	4.77152	5.27887	5.20187		29.66	79.51	32.93	86.03	28.44	27.31	38.82	36.81		2.68	2.61	0.96	1.31	1.12		2.81166	4.2456	3.00734	4.39349	2.79194	2.7277	3.21301	3.1205		1.43393	1.38615	-0.0642405	0.401344	0.11316		3.72655	3.52688	-0.276071	1.37472	0.355318		0.19967	1.02682
262324_at	3.56987	5.11385	3.95469	5.33395	3.27076	3.60105	3.51981	3.64238		11.88	34.63	15.51	40.33	9.65	12.13	11.47	12.49		2.92	2.6	1.26	0.97	0.81		1.49128	3.04631	1.9206	3.3007	1.23279	1.55722	1.45395	1.56101		1.55503	1.3801	0.324436	-0.0373286	-0.359585		4.04125	3.51148	1.39425	-0.127862	-1.12908		0.529769	1.12308
259711_at	4.19952	5.33574	3.88333	5.24946	3.77473	3.75755	4.72237	4.03453		18.37	40.38	14.76	38.04	13.69	13.52	26.4	16.39		2.2	2.58	0.99	1.44	1.11		2.12092	3.26819	1.84924	3.21621	1.73676	1.71372	2.65651	1.95316		1.14727	1.36697	-0.0230362	0.535588	0.10392		2.98156	3.47806	-0.0989974	1.83455	0.326305		-0.496499	0.852713
255874_at	5.3165	6.6164	5.10859	6.47294	5.23543	5.21975	5.63838	5.47555		39.85	98.12	34.5	88.83	37.67	37.27	49.81	44.49		2.46	2.57	0.99	1.25	1.29		3.2379	4.54886	3.0745	4.43969	3.19746	3.17592	3.57252	3.39418		1.31096	1.36519	-0.021531	0.334621	0.319682		3.40696	3.47354	-0.0925287	1.14618	1.00379		-0.0665775	0.957198
247046_at	3.95429	5.39454	4.3501	5.7144	4.12191	4.21157	4.49232	4.66341		15.5	42.06	20.39	52.51	17.41	18.53	22.51	25.34		2.71	2.57	1.06	1.45	1.24		1.87569	3.327	2.31601	3.68115	2.08394	2.16774	2.42646	2.58205		1.45131	1.36514	0.0838058	0.550763	0.266039		3.7717	3.47342	0.360153	1.88653	0.835352		0.298274	1.05447
266076_at	3.80746	4.9836	3.67651	5.03292	3.68724	3.56795	4.14264	3.81146		14	31.64	12.79	32.74	12.88	11.86	17.66	14.04		2.26	2.56	0.92	1.26	1.1		1.72887	2.91605	1.64242	2.99967	1.64927	1.52412	2.07678	1.7301		1.18719	1.35725	-0.125143	0.347911	0.0876722		3.08529	3.45334	-0.537797	1.1917	0.275288		-0.368051	0.882812
247465_at	6.58096	7.67453	6.52435	7.87685	6.41444	6.40956	6.69507	7.00703		95.73	204.3	92.05	235.05	85.3	85.01	103.61	128.62		2.13	2.55	1	1.08	1.4		4.50237	5.60699	4.49026	5.8436	4.37646	4.36574	4.62921	4.92566		1.10462	1.35334	-0.0107274	0.126842	0.435396		2.87073	3.44339	-0.0461006	0.43447	1.36713		-0.57266	0.835294
255481_at	4.08229	5.22251	3.75006	5.09559	3.77557	3.96472	4.31233	4.16945		16.94	37.34	13.45	34.19	13.69	15.61	19.87	17.99		2.2	2.54	1.14	1.17	1.34		2.0037	3.15496	1.71597	3.06234	1.7376	1.92089	2.24647	2.08808		1.15127	1.34638	0.183294	0.242772	0.372119		2.99194	3.42568	0.787701	0.831567	1.16844		-0.433732	0.866142
262766_at	5.39527	6.49274	5.27031	6.6113	5.37562	5.16185	5.8747	5.78849		42.09	90.06	38.59	97.77	41.52	35.8	58.68	55.27		2.14	2.53	0.86	1.39	1.43		3.31667	4.4252	3.23622	4.57805	3.33764	3.11802	3.80884	3.70712		1.10853	1.34184	-0.21962	0.492166	0.470901		2.88087	3.41412	-0.943808	1.68581	1.47861		-0.533255	0.84585
258449_s_at	5.07844	6.20963	5.32398	6.65484	4.99489	5.04178	5.56678	5.79692		33.79	74.01	40.06	100.76	31.89	32.94	47.4	55.6		2.19	2.52	1.03	1.4	1.39		2.99985	4.14209	3.28989	4.62159	2.95691	2.99796	3.50093	3.71555		1.14224	1.3317	0.0410449	0.50108	0.425653		2.9685	3.38833	0.176389	1.71635	1.33654		-0.419833	0.869048
247277_at	5.8053	6.87976	6.022	7.34885	5.80893	5.80285	6.20482	6.38053		55.92	117.76	64.98	163.01	56.06	55.83	73.76	83.32		2.11	2.51	1	1.32	1.28		3.72671	4.81222	3.98791	5.3156	3.77096	3.75903	4.13896	4.29916		1.08551	1.32769	-0.0119311	0.41225	0.311251		2.82106	3.37813	-0.0512734	1.41208	0.977319		-0.557074	0.840637
259763_at	3.9998	4.96866	3.83219	5.14532	3.93076	3.92554	4.46971	4.30902		16	31.31	14.24	35.39	15.25	15.2	22.16	19.82		1.96	2.48	1	1.39	1.39		1.9212	2.90112	1.7981	3.11207	1.89279	1.88172	2.40385	2.22765		0.979912	1.31396	-0.0110712	0.482647	0.429545		2.54662	3.3432	-0.0475781	1.65321	1.34876		-0.796573	0.790323
259378_at	4.814	6.11245	5.01565	6.32488	5.09589	5.03939	5.29736	5.27126		28.13	69.19	32.35	80.16	34.2	32.89	39.32	38.62		2.46	2.48	0.96	1.4	1.19		2.7354	4.0449	2.98156	4.29163	3.05792	2.99556	3.2315	3.18989		1.3095	1.31007	-0.0623598	0.496094	0.208332		3.40317	3.33329	-0.267989	1.69927	0.654156		0.0698726	0.991935
263119_at	3.36672	4.52278	3.25648	4.55376	3.40691	3.34426	3.75459	3.65585		10.32	22.99	9.56	23.49	10.61	10.16	13.5	12.6		2.23	2.46	0.96	1.31	1.32		1.28813	2.45524	1.22239	2.52051	1.36894	1.30043	1.68874	1.57448		1.16711	1.29812	-0.0685038	0.400609	0.352085		3.03313	3.30288	-0.294393	1.3722	1.10554		-0.269751	0.906504
245702_at	3.98691	5.32342	3.56391	4.85086	3.25909	3.59122	3.55357	3.83473		15.86	40.04	11.83	28.86	9.57	12.05	11.74	14.27		2.53	2.44	1.26	0.74	1.21		1.90832	3.25588	1.52982	2.81761	1.22112	1.54739	1.48771	1.75336		1.34756	1.28779	0.326275	-0.420607	0.223542		3.50208	3.27661	1.40216	-1.4407	0.701913		0.225466	1.03689
250679_at	3.86761	5.01801	3.82655	5.10981	3.87365	3.83408	3.95749	4.16674		14.6	32.4	14.19	34.53	14.66	14.26	15.54	17.96		2.22	2.43	0.97	1.06	1.27		1.78902	2.95046	1.79246	3.07656	1.83568	1.79025	1.89163	2.08537		1.16145	1.2841	-0.04543	0.102617	0.292908		3.0184	3.26722	-0.195234	0.351494	0.919721		-0.248815	0.91358
251638_at	6.35661	7.34279	6.5951	7.87747	6.71886	6.64523	6.34417	6.75936		81.95	162.33	96.68	235.16	105.34	100.1	81.24	108.34		1.98	2.43	0.95	0.99	1.12		4.27802	5.27524	4.56101	5.84422	4.68088	4.6014	4.27831	4.67799		0.997226	1.28321	-0.0794819	0.000292416	0.116979		2.59162	3.26494	-0.341571	0.00100161	0.367311		-0.673321	0.814815
261377_at	5.43417	6.77308	5.77457	7.05482	5.4974	5.66434	5.79271	6.1542		43.24	109.37	54.74	132.96	45.17	50.71	55.43	71.22		2.53	2.43	1.12	1.28	1.3		3.35557	4.70554	3.74048	5.02157	3.45942	3.62051	3.72685	4.07283		1.34996	1.28109	0.161089	0.371279	0.33235		3.50833	3.25955	0.692276	1.27174	1.04357		0.248777	1.04115
252281_at	3.37259	4.46279	3.43102	4.70717	3.33681	3.52847	3.92894	3.89983		10.36	22.05	10.79	26.12	10.1	11.54	15.23	14.93		2.13	2.42	1.14	1.47	1.38		1.29399	2.39525	1.39693	2.67392	1.29884	1.48464	1.86309	1.81846		1.10126	1.27699	0.185802	0.569096	0.421527		2.86199	3.24914	0.798477	1.94932	1.32358		-0.387148	0.880165
261318_at	5.12793	6.20182	4.33364	5.59971	4.34208	4.65075	5.15575	4.5162		34.97	73.61	20.16	48.49	20.28	25.12	35.65	22.88		2.11	2.41	1.24	1.02	1.13		3.04933	4.13428	2.29955	3.56646	2.3041	2.60692	3.08989	2.43483		1.08494	1.26691	0.302818	0.0405605	0.135278		2.81958	3.22348	1.30135	0.138932	0.424769		-0.403895	0.875519
251371_at	5.68912	6.61051	5.7945	7.05815	5.67892	5.31006	6.12819	6.16376		51.59	97.71	55.5	133.26	51.23	39.67	69.95	71.69		1.89	2.4	0.77	1.36	1.29		3.61053	4.54296	3.76041	5.0249	3.64095	3.26623	4.06233	4.08239		0.932435	1.26449	-0.374716	0.451807	0.321986		2.42324	3.21732	-1.61033	1.54757	1.01103		-0.794084	0.7875
256268_at	4.68845	5.58927	4.90185	6.16096	5.07919	4.81478	4.61338	4.53452		25.78	48.14	29.9	71.55	33.81	28.14	24.48	23.18		1.87	2.39	0.83	0.95	0.78		2.60986	3.52172	2.86776	4.12771	3.04121	2.77095	2.54752	2.45315		0.911864	1.25995	-0.270261	-0.0623348	-0.414605		2.36978	3.20577	-1.16144	-0.213515	-1.30185		-0.835992	0.782427
245755_at	2.61523	3.42842	2.5503	3.80803	2.58793	2.59767	3.07107	2.98233		6.13	10.77	5.86	14.01	6.01	6.05	8.4	7.9		1.76	2.39	1.01	1.37	1.35		0.536638	1.36087	0.516211	1.77478	0.549952	0.553848	1.00521	0.900958		0.824233	1.25857	0.00389587	0.468575	0.384746		2.14204	3.20226	0.0167423	1.60501	1.20809		-1.06022	0.736402
250504_at	3.13094	4.38364	3.0243	4.28004	3.24073	3.13014	3.34312	3.31675		8.76	20.87	8.14	19.43	9.45	8.76	10.15	9.96		2.38	2.39	0.93	1.16	1.22		1.05235	2.31609	0.99021	2.24679	1.20276	1.08631	1.27727	1.23538		1.26375	1.25658	-0.11645	0.224918	0.245171		3.28426	3.1972	-0.50044	0.77041	0.769828		0.0870599	0.995816
255501_at	6.03776	7.17826	6.18635	7.43891	5.96019	6.15316	6.4917	6.43991		65.7	144.83	72.82	173.51	62.26	71.17	89.99	86.82		2.2	2.38	1.14	1.37	1.19		3.95916	5.11071	4.15226	5.40566	3.92222	4.10933	4.42585	4.35854		1.15155	1.25339	0.187109	0.466682	0.20628		2.99268	3.18909	0.804093	1.59852	0.647711		-0.196409	0.92437
253996_at	6.04729	6.83052	6.01857	7.27023	6.23824	6.18439	6.44239	6.55099		66.13	113.81	64.83	154.37	75.49	72.73	86.97	93.77		1.72	2.38	0.96	1.32	1.45		3.9687	4.76297	3.98448	5.23698	4.20027	4.14056	4.37654	4.46962		0.794273	1.25251	-0.0597084	0.407836	0.485144		2.06418	3.18684	-0.256595	1.39696	1.52333		-1.12266	0.722689
249830_at	3.8256	4.87845	3.98549	5.23247	4.18815	4.06414	4.31522	4.12098		14.18	29.41	15.84	37.6	18.23	16.73	19.91	17.4		2.07	2.37	0.92	1.4	1.1		1.747	2.81091	1.9514	3.19922	2.15017	2.02031	2.24936	2.03961		1.06391	1.24783	-0.129864	0.502359	0.0882153		2.76491	3.17493	-0.558087	1.72073	0.276993		-0.410016	0.873418
266903_at	4.52162	5.4443	4.39731	5.64	4.30179	4.50427	4.78784	4.86711		22.97	43.54	21.07	49.87	19.72	22.69	27.62	29.18		1.9	2.37	1.15	1.2	1.38		2.44302	3.37675	2.36322	3.60675	2.26382	2.46044	2.72198	2.78575		0.933732	1.24353	0.196621	0.278958	0.42253		2.42661	3.16399	0.84497	0.955514	1.32673		-0.737382	0.801688
260316_at	4.62697	5.68457	4.63159	5.86962	4.6414	4.4798	5.08593	5.14938		24.71	51.43	24.79	58.47	24.96	22.31	33.96	35.49		2.08	2.36	0.89	1.37	1.43		2.54837	3.61703	2.5975	3.83637	2.60342	2.43598	3.02007	3.06801		1.06865	1.23888	-0.167445	0.471694	0.470515		2.77724	3.15216	-0.719589	1.61569	1.4774		-0.374912	0.881356
247580_at	5.36606	6.31289	5.27304	6.50959	5.16301	5.24032	5.73011	5.76266		41.24	79.5	38.67	91.11	35.83	37.8	53.08	54.29		1.93	2.36	1.06	1.29	1.4		3.28747	4.24535	3.23895	4.47634	3.12503	3.1965	3.66425	3.6813		0.957881	1.23739	0.0714602	0.376784	0.442342		2.48937	3.14837	0.307098	1.2906	1.38894		-0.658997	0.817797
261080_at	5.85945	7.02405	6.08145	7.3142	5.91873	5.9865	6.27017	6.31585		58.06	130.15	67.72	159.15	60.49	63.4	77.18	79.66		2.24	2.35	1.05	1.33	1.18		3.78085	4.95651	4.04736	5.28095	3.88076	3.94267	4.20431	4.23448		1.17566	1.23359	0.0619111	0.42346	0.187121		3.05533	3.13869	0.266061	1.45048	0.587555		-0.0833649	0.953191
267371_at	4.16849	4.97638	4.08836	5.31834	3.86162	4.02656	4.48601	4.18242		17.98	31.48	17.01	39.9	14.54	16.3	22.41	18.16		1.75	2.35	1.12	1.25	1.07		2.08989	2.90883	2.05427	3.28509	1.82365	1.98273	2.42015	2.10105		0.818943	1.23081	0.159086	0.330259	0.0467765		2.12829	3.13164	0.683667	1.13123	0.146877		-1.00335	0.744681
250528_at	4.20336	5.15436	4.05741	5.27748	4.06041	3.76973	4.42276	4.24081		18.42	35.61	16.65	38.79	16.68	13.64	21.45	18.91		1.93	2.33	0.82	1.16	1.14		2.12477	3.08681	2.02332	3.24423	2.02244	1.72591	2.3569	2.15944		0.962044	1.22091	-0.296533	0.232135	0.13612		2.50019	3.10645	-1.27434	0.795132	0.427412		-0.606261	0.828326
252508_at	4.77225	5.94551	5.04434	6.26108	4.72326	4.71619	5.22358	4.87154		27.33	61.63	33	76.7	26.41	26.29	37.36	29.27		2.26	2.32	1	1.37	0.89		2.69365	3.87797	3.01025	4.22783	2.68529	2.67236	3.15772	2.79018		1.18432	1.21758	-0.0129297	0.46407	-0.22007		3.07784	3.09797	-0.0555647	1.58958	-0.691012		-0.0201382	0.974138
262706_at	3.99774	5.06239	4.2614	5.47287	4.04845	4.14501	4.2867	4.56543		15.97	33.41	19.18	44.41	16.55	17.69	19.52	23.68		2.09	2.32	1.07	1.22	1.23		1.91915	2.99484	2.22731	3.43962	2.01048	2.10119	2.22085	2.48406		1.0757	1.21231	0.0907091	0.3017	0.256744		2.79556	3.08455	0.389819	1.03341	0.806168		-0.288997	0.900862
258799_at	4.2567	5.56159	4.37463	5.58148	4.424	4.24773	4.6924	4.54167		19.12	47.23	20.74	47.88	21.47	19	25.86	23.29		2.47	2.31	0.88	1.35	1.12		2.1781	3.49405	2.34054	3.54823	2.38603	2.2039	2.62654	2.4603		1.31594	1.20769	-0.182125	0.448439	0.11976		3.41992	3.07281	-0.782677	1.53604	0.376041		0.347106	1.06926
246575_at	5.97774	7.40716	6.41116	7.61635	6.27443	6.2197	6.35355	6.75707		63.02	169.74	85.1	196.22	77.41	74.53	81.77	108.16		2.69	2.31	0.96	1.3	1.27		3.89914	5.33962	4.37707	5.5831	4.23645	4.17587	4.28769	4.6757		1.44048	1.20603	-0.0605844	0.388546	0.298633		3.74356	3.06858	-0.260359	1.33088	0.937696		0.674976	1.1645
256978_at	5.73591	6.76615	5.55674	6.75655	5.74266	5.68111	6.10397	6.19736		53.29	108.85	47.07	108.12	53.54	51.31	68.78	73.38		2.04	2.3	0.96	1.29	1.56		3.65732	4.69861	3.52265	4.7233	3.70469	3.63728	4.03811	4.11599		1.04129	1.20065	-0.0674072	0.380791	0.593337		2.70613	3.0549	-0.28968	1.30432	1.86306		-0.348769	0.886957
246821_at	2.3793	3.23287	2.38453	3.57791	2.37395	2.44371	2.46001	2.64168		5.2	9.4	5.22	11.94	5.18	5.44	5.5	6.24		1.81	2.29	1.05	1.06	1.2		0.3007	1.16533	0.350441	1.54466	0.33598	0.399885	0.394154	0.560308		0.864627	1.19422	0.0639055	0.0934544	0.209866		2.24702	3.03854	0.274631	0.320109	0.658973		-0.791517	0.790393
259278_at	5.14085	6.04498	5.12701	6.31749	5.0186	4.949	5.46651	5.38378		35.28	66.03	34.94	79.75	32.42	30.89	44.22	41.75		1.87	2.28	0.95	1.25	1.19		3.06226	3.97743	3.09292	4.28424	2.98062	2.90517	3.40065	3.30241		0.915177	1.19132	-0.0754515	0.338395	0.209486		2.37839	3.03115	-0.32425	1.1591	0.657779		-0.652757	0.820175
254824_s_at	2.7365	3.73539	2.73565	3.92607	2.60996	2.76263	2.92987	2.72876		6.66	13.32	6.66	15.2	6.1	6.79	7.62	6.63		2	2.28	1.11	1.14	1		0.657905	1.66784	0.701558	1.89282	0.571984	0.718808	0.864013	0.647391		1.00994	1.19126	0.146824	0.206108	-0.0541666		2.62466	3.03099	0.630971	0.705981	-0.170081		-0.406338	0.877193
263216_s_at	2.85414	3.64879	2.86189	4.05114	2.71108	2.99672	3.15114	3.28403		7.23	12.54	7.27	16.58	6.55	7.98	8.88	9.74		1.73	2.28	1.22	1.23	1.34		0.775548	1.58124	0.827803	2.01789	0.673111	0.952897	1.08528	1.20266		0.805697	1.19009	0.279786	0.309732	0.374859		2.09387	3.02802	1.20237	1.06092	1.17704		-0.934153	0.758772
252239_at	5.85541	6.7794	5.92872	7.11523	5.89684	5.87981	6.04686	6.01082		57.9	109.85	60.91	138.64	59.58	58.88	66.11	64.48		1.9	2.28	0.99	1.14	1.06		3.77681	4.71185	3.89463	5.08198	3.85887	3.83598	3.981	3.92945		0.935041	1.18735	-0.0228867	0.204185	0.0348206		2.43001	3.02105	-0.0983548	0.699395	0.109335		-0.591033	0.833333
254076_at	6.86025	8.01319	7.04652	8.23265	6.79031	6.63357	7.39737	7.51488		116.18	258.35	132.19	300.8	110.68	99.29	168.59	182.9		2.22	2.28	0.9	1.45	1.38		4.78165	5.94564	5.01243	6.1994	4.75233	4.58974	5.33152	5.43351		1.16399	1.18697	-0.162587	0.549862	0.421081		3.02501	3.02007	-0.698711	1.88344	1.32218		0.00493246	0.973684
256230_at	3.6777	4.56339	3.83987	5.02293	3.76699	3.6551	3.96532	3.94268		12.8	23.64	14.32	32.51	13.61	12.6	15.62	15.38		1.85	2.27	0.93	1.22	1.07		1.5991	2.49584	1.80578	2.98968	1.72901	1.61128	1.89946	1.86131		0.896737	1.18389	-0.117738	0.30036	0.055529		2.33047	3.01226	-0.505974	1.02882	0.174359		-0.68179	0.814978
248326_at	5.05475	6.27475	5.27357	6.45626	5.32863	5.32551	5.46746	5.84214		33.24	77.43	38.68	87.81	40.19	40.1	44.25	57.37		2.33	2.27	1	1.33	1.48		2.97615	4.2072	3.23948	4.423	3.29065	3.28168	3.40161	3.76077		1.23105	1.18353	-0.00897268	0.425454	0.521298		3.19929	3.01133	-0.0385598	1.45731	1.63686		0.187958	1.02643
255449_at	2.96161	3.98116	2.90834	4.09001	2.94871	2.79554	3.27212	3.02238		7.79	15.79	7.51	17.03	7.72	6.94	9.66	8.13		2.03	2.27	0.9	1.24	1.08		0.883011	1.91362	0.874252	2.05676	0.91074	0.75171	1.20626	0.941016		1.03061	1.18251	-0.15903	0.323246	0.0667635		2.67837	3.00874	-0.683426	1.10721	0.209635		-0.330372	0.894273
265695_at	4.69058	5.7702	4.73686	5.91138	4.82741	4.88144	4.87001	4.8826		25.82	54.58	26.66	60.19	28.39	29.48	29.24	29.5		2.11	2.26	1.04	1.13	1.11		2.61198	3.70266	2.70277	3.87813	2.78944	2.83762	2.80415	2.80123		1.09068	1.17536	0.0481797	0.192164	0.0984665		2.83448	2.99055	0.207051	0.658217	0.309181		-0.156066	0.933628
260773_at	2.37146	3.15033	2.37408	3.54054	2.3679	2.36484	2.37146	2.46905		5.17	8.88	5.18	11.64	5.16	5.15	5.17	5.54		1.72	2.24	1	1	1.07		0.292864	1.08278	0.339995	1.50729	0.329926	0.321018	0.305601	0.387679		0.789918	1.1673	-0.00890763	0.0127371	0.0476838		2.05286	2.97004	-0.0382802	0.0436282	0.149726		-0.917173	0.767857
261524_at	4.24462	5.41726	4.48125	5.63498	4.76923	4.53152	4.60525	4.36579		18.96	42.73	22.34	49.69	27.27	23.13	24.34	20.62		2.25	2.22	0.85	1.28	0.92		2.16603	3.34971	2.44716	3.60173	2.73125	2.4877	2.53939	2.28442		1.18369	1.15457	-0.243557	0.373366	-0.16274		3.0762	2.93764	-1.04668	1.27889	-0.510998		0.138556	1.01351
247168_at	6.47674	7.57299	6.40611	7.5566	6.43329	6.28738	6.70935	6.67399		89.06	190.41	84.81	188.26	86.42	78.11	104.64	102.11		2.14	2.22	0.9	1.17	1.2		4.39815	5.50545	4.37202	5.52335	4.39531	4.24356	4.64349	4.59262		1.1073	1.15133	-0.151755	0.245348	0.220603		2.87769	2.92942	-0.652162	0.840389	0.692685		-0.051722	0.963964
250711_at	5.93963	7.09018	6.2055	7.35516	5.89615	6.04647	6.41133	6.43043		61.38	136.26	73.8	163.73	59.56	66.1	85.11	86.25		2.22	2.22	1.11	1.39	1.17		3.86104	5.02263	4.17141	5.32191	3.85818	4.00264	4.34548	4.34906		1.1616	1.15051	0.144464	0.484439	0.177654		3.01879	2.92731	0.620828	1.65935	0.557827		0.0914855	1
257487_at	4.32969	5.58626	4.33398	5.48341	4.35895	4.29706	4.67879	4.61561		20.11	48.04	20.17	44.74	20.52	19.66	25.61	24.52		2.39	2.22	0.96	1.27	1.22		2.25109	3.51872	2.29989	3.45016	2.32097	2.25324	2.61294	2.53425		1.26763	1.15027	-0.0677337	0.361844	0.234359		3.29435	2.92671	-0.291083	1.23942	0.735878		0.36764	1.07658
258075_at	4.56919	5.73456	5.06818	6.21595	4.92498	5.2249	5.10022	5.64959		23.74	53.24	33.55	74.33	30.38	37.4	34.3	50.2		2.24	2.22	1.23	1.44	1.5		2.49059	3.66701	3.03409	4.1827	2.887	3.18107	3.03436	3.56823		1.17642	1.14861	0.294071	0.543767	0.534135		3.05731	2.92247	1.26376	1.86256	1.67717		0.134836	1.00901
260824_at	4.42746	5.62903	4.63353	5.77991	4.42692	4.4162	4.83991	4.98162		21.52	49.49	24.82	54.94	21.51	21.35	28.64	31.59		2.3	2.21	0.99	1.33	1.27		2.34887	3.56148	2.59944	3.74666	2.38894	2.37238	2.77405	2.90025		1.21261	1.14722	-0.0165655	0.425186	0.300812		3.15138	2.91894	-0.0711896	1.45639	0.944538		0.232437	1.04072
245925_at	5.67382	6.71102	5.99063	7.13701	6.16002	5.44498	6.07417	5.5217		51.05	104.77	63.59	140.75	71.51	43.56	67.38	45.94		2.05	2.21	0.61	1.32	0.72		3.59523	4.64348	3.95654	5.10376	4.12205	3.40115	4.00831	3.44033		1.04825	1.14722	-0.7209	0.41308	-0.516213		2.72421	2.91894	-3.09804	1.41492	-1.62089		-0.194726	0.927602
261000_at	2.66203	3.45354	2.63503	3.7739	2.68122	2.57867	2.8529	3.26045		6.33	10.96	6.21	13.68	6.41	5.97	7.22	9.58		1.73	2.2	0.93	1.14	1.54		0.58343	1.386	0.600945	1.74065	0.643249	0.534846	0.787043	1.17908		0.802567	1.13971	-0.108403	0.203614	0.578132		2.08573	2.89983	-0.465859	0.697437	1.81531		-0.814095	0.786364
246965_at	5.44591	6.33121	5.4056	6.54133	5.30983	5.44992	5.92264	5.57689		43.59	80.52	42.39	93.14	39.67	43.71	60.66	47.73		1.85	2.2	1.1	1.39	1.13		3.36732	4.26367	3.37151	4.50808	3.27186	3.40609	3.85678	3.49552		0.89635	1.13657	0.134233	0.489468	0.124015		2.32946	2.89184	0.57686	1.67657	0.389403		-0.562383	0.840909
255586_at	5.75394	6.97975	6.09025	7.22139	6.06097	5.75776	5.92391	6.12937		53.96	126.22	68.13	149.23	66.76	54.11	60.71	70		2.34	2.19	0.81	1.13	1.03		3.67534	4.9122	4.05616	5.18814	4.02299	3.71394	3.85805	4.048		1.23686	1.13198	-0.309054	0.182713	-0.0081581		3.21439	2.88018	-1.32815	0.625846	-0.0256161		0.334214	1.06849
258024_at	3.80549	4.90012	4.20221	5.32498	4.1522	4.01584	4.09649	4.10975		13.98	29.86	18.41	40.08	17.78	16.18	17.11	17.26		2.14	2.18	0.91	1.22	0.94		1.72689	2.83257	2.16812	3.29173	2.11423	1.97201	2.03064	2.02838		1.10568	1.12362	-0.142222	0.303742	-0.13974		2.87347	2.85889	-0.611193	1.0404	-0.43878		0.0145828	0.981651
253592_at	3.85085	5.09347	3.94474	5.06491	4.13958	4.14645	4.08011	4.17542		14.43	34.14	15.4	33.47	17.63	17.71	16.91	18.07		2.37	2.17	1	1.17	1.17		1.77226	3.02592	1.91065	3.03166	2.1016	2.10262	2.01425	2.09406		1.25366	1.12101	0.00101709	0.241993	0.183407		3.25806	2.85225	0.00437089	0.828898	0.575892		0.405804	1.09217
263334_at	5.15528	5.9759	5.13906	6.25878	5.15273	4.97414	5.26782	5.4339		35.64	62.94	35.24	76.57	35.57	31.43	38.53	43.23		1.77	2.17	0.88	1.08	1.23		3.07669	3.90835	3.10497	4.22553	3.11475	2.93031	3.20196	3.35253		0.831667	1.12057	-0.184442	0.125277	0.247561		2.16136	2.85113	-0.792633	0.429109	0.777332		-0.689769	0.815668
245512_at	8.37681	9.35702	8.27011	9.38165	8.16195	8.23383	8.77239	8.79375		332.41	655.76	308.71	667.05	286.41	301.04	437.27	443.8		1.97	2.16	1.05	1.32	1.44		6.29822	7.28948	6.23602	7.3484	6.12398	6.19	6.70654	6.71238		0.991261	1.11238	0.0660199	0.408321	0.476366		2.57612	2.8303	0.283718	1.39862	1.49577		-0.254182	0.912037
263766_at	5.93611	6.91929	6.07316	7.17808	5.98531	5.90331	6.28797	6.41964		61.23	121.04	67.33	144.82	63.35	59.85	78.14	85.61		1.98	2.15	0.94	1.28	1.27		3.85752	4.85175	4.03907	5.14483	3.94734	3.85949	4.22211	4.33828		0.994234	1.10576	-0.0878533	0.364592	0.299205		2.58385	2.81345	-0.377546	1.24884	0.939492		-0.229609	0.92093
258396_at	5.66349	6.99249	5.95468	7.05627	5.66427	5.79105	6.18483	6.17325		50.69	127.34	62.02	133.09	50.71	55.37	72.75	72.17		2.51	2.15	1.09	1.44	1.16		3.5849	4.92495	3.92059	5.02302	3.62629	3.74722	4.11897	4.09189		1.34005	1.10244	0.120928	0.534074	0.1713		3.48256	2.805	0.519685	1.82936	0.537875		0.677564	1.16744
250410_at	4.25605	5.18291	4.37015	5.46706	4.58339	4.3835	4.30956	4.71728		19.11	36.33	20.68	44.23	23.97	20.87	19.83	26.31		1.9	2.14	0.87	1.04	1.27		2.17745	3.11537	2.33606	3.43381	2.54542	2.33967	2.2437	2.63591		0.937914	1.09775	-0.205742	0.066248	0.299853		2.43748	2.79308	-0.88417	0.226919	0.941529		-0.355604	0.88785
257968_at	2.88874	3.7321	2.87986	3.97246	3.0231	3.07512	3.23141	3.36979		7.41	13.29	7.36	15.7	8.13	8.43	9.39	10.34		1.79	2.13	1.04	1.27	1.4		0.810149	1.66456	0.845772	1.93921	0.985122	1.03129	1.16555	1.28843		0.854409	1.09344	0.0461689	0.355405	0.442654		2.22046	2.7821	0.198409	1.21737	1.38992		-0.56164	0.840376
254493_at	3.62296	4.56982	3.89775	4.98928	3.87551	3.61637	3.86924	3.9253		12.32	23.75	14.91	31.76	14.68	12.26	14.61	15.19		1.93	2.13	0.84	1.19	1.02		1.54437	2.50228	1.86366	2.95603	1.83754	1.57254	1.80339	1.84393		0.957911	1.09237	-0.264992	0.259018	-0.0197355		2.48945	2.77939	-1.13879	0.887213	-0.0619687		-0.289937	0.906103
255508_at	3.70173	4.78484	3.89147	4.97787	3.60818	3.54754	4.07493	4.12312		13.01	27.57	14.84	31.51	12.19	11.69	16.85	17.43		2.12	2.12	0.96	1.3	1.17		1.62314	2.7173	1.85738	2.94462	1.57021	1.50372	2.00907	2.04175		1.09416	1.08724	-0.0664887	0.385934	0.184368		2.84354	2.76632	-0.285733	1.32194	0.578908		0.0772112	1
266262_at	4.83068	5.62101	4.60498	5.69107	4.66562	4.78847	5.08744	4.97486		28.46	49.21	24.34	51.66	25.38	27.64	34	31.45		1.73	2.12	1.09	1.19	1.29		2.75209	3.55347	2.57089	3.65782	2.62764	2.74464	3.02158	2.89349		0.801382	1.08693	0.116999	0.269495	0.322596		2.08265	2.76555	0.502797	0.923101	1.01294		-0.682896	0.816038
264969_at	5.04805	6.11513	5.21245	6.29223	5.20613	5.08922	5.39582	5.34121		33.08	69.32	37.08	78.37	36.91	34.04	42.1	40.54		2.1	2.11	0.92	1.27	1.09		2.96946	4.04758	3.17836	4.25898	3.16815	3.0454	3.32996	3.25984		1.07812	1.08062	-0.122757	0.360502	0.0814854		2.80185	2.7495	-0.527543	1.23483	0.255861		0.0523565	0.995261
251346_at	4.29112	5.12822	4.09917	5.17679	4.09307	4.17228	4.5919	4.69163		19.58	34.97	17.14	36.17	17.07	18.03	24.12	25.84		1.79	2.11	1.06	1.23	1.51		2.21252	3.06068	2.06508	3.14354	2.05509	2.12846	2.52605	2.61027		0.848157	1.07846	0.0733626	0.313526	0.545185		2.20422	2.74398	0.315273	1.07392	1.71186		-0.539769	0.848341
246521_at	5.49324	6.63181	5.73379	6.80782	5.7501	5.5325	5.65878	6.16731		45.04	99.17	53.22	112.04	53.82	46.29	50.52	71.87		2.2	2.11	0.86	1.12	1.35		3.41465	4.56427	3.6997	4.77457	3.71213	3.48868	3.59292	4.08594		1.14962	1.07487	-0.223453	0.178274	0.386235		2.98767	2.73486	-0.960282	0.610641	1.21277		0.252812	1.04265
262618_at	4.41346	5.75674	4.80332	5.87401	4.74665	4.72229	4.79343	4.94348		21.31	54.07	27.92	58.65	26.85	26.4	27.73	30.77		2.54	2.1	0.98	1.3	1.1		2.33487	3.6892	2.76923	3.84076	2.70867	2.67846	2.72757	2.86211		1.35433	1.07153	-0.0302093	0.392706	0.0928828		3.51967	2.72637	-0.129823	1.34513	0.291649		0.793305	1.20952
257571_at	4.56732	5.53426	4.59599	5.66215	4.48391	4.64862	4.91565	4.76473		23.71	46.34	24.18	50.64	22.38	25.08	30.18	27.18		1.95	2.09	1.12	1.27	1.12		2.48872	3.46672	2.5619	3.6289	2.44594	2.60479	2.84979	2.68336		0.977997	1.067	0.158854	0.361065	0.121462		2.54165	2.71484	0.682671	1.23676	0.381387		-0.173193	0.933014
263415_at	4.52098	5.34374	4.39131	5.45741	4.34356	4.56708	4.61353	4.98227		22.96	40.61	20.99	43.94	20.3	23.7	24.48	31.61		1.77	2.09	1.17	1.07	1.51		2.44238	3.2762	2.35722	3.42416	2.30558	2.52326	2.54767	2.90091		0.833814	1.06694	0.217672	0.105288	0.543685		2.16694	2.71468	0.935439	0.360643	1.70715		-0.547736	0.84689
258104_at	5.4341	6.38553	5.79105	6.85463	5.47707	5.76198	5.96238	6.08425		43.23	83.61	55.37	115.73	44.54	54.27	62.35	67.85		1.93	2.09	1.22	1.44	1.23		3.35551	4.31799	3.75696	4.82138	3.43909	3.71815	3.89652	4.00288		0.962481	1.06443	0.279061	0.541012	0.245925		2.50132	2.70829	1.19926	1.85313	0.772196		-0.206965	0.923445
252252_at	5.44999	6.26994	5.17726	6.24079	5.39041	5.30558	5.63641	5.82074		43.71	77.17	36.18	75.62	41.94	39.55	49.74	56.52		1.77	2.09	0.94	1.14	1.56		3.3714	4.20239	3.14317	4.20754	3.35244	3.26176	3.57055	3.73937		0.830996	1.06436	-0.0906832	0.199156	0.596196		2.15962	2.70813	-0.389708	0.682167	1.87203		-0.548514	0.84689
257188_at	3.48151	4.50351	3.329	4.3914	3.16501	3.31351	3.76301	3.67555		11.17	22.68	10.05	20.99	8.97	9.94	13.58	12.78		2.03	2.09	1.11	1.22	1.27		1.40292	2.43596	1.29491	2.35815	1.12704	1.26969	1.69715	1.59418		1.03305	1.06324	0.142649	0.294233	0.299275		2.68472	2.70527	0.613029	1.00783	0.939712		-0.0205507	0.971292
267173_at	3.3396	4.59806	3.26061	4.32293	3.29744	3.48306	3.61699	3.61463		10.12	24.22	9.58	20.01	9.83	11.18	12.27	12.25		2.39	2.09	1.14	1.21	1.28		1.261	2.53051	1.22652	2.28968	1.25947	1.43923	1.55113	1.53326		1.26951	1.06316	0.179763	0.290126	0.30674		3.29924	2.70507	0.772526	0.993768	0.963153		0.594171	1.14354
245639_at	7.22071	8.25554	7.65904	8.71713	7.59956	7.4603	7.52913	7.74657		149.16	305.61	202.12	420.84	193.95	176.11	184.71	214.76		2.05	2.08	0.91	1.24	1.06		5.14211	6.188	5.62495	6.68388	5.56159	5.41647	5.46327	5.6652		1.04588	1.05893	-0.145112	0.321155	0.0402503		2.71807	2.6943	-0.623615	1.10005	0.126385		0.0237678	0.985577
246031_at	3.8132	4.67422	3.78798	4.8451	3.63719	3.71141	3.59761	4.29522		14.06	25.53	13.81	28.74	12.44	13.1	12.11	19.63		1.82	2.08	1.05	0.86	1.42		1.7346	2.60668	1.75389	2.81185	1.59922	1.66759	1.53175	2.21385		0.872074	1.05796	0.0683701	-0.202855	0.459963		2.26637	2.69184	0.293818	-0.694837	1.44427		-0.425473	0.875
255513_at	5.13116	6.23646	4.99184	6.04837	5.02785	5.05905	5.41044	5.52246		35.05	75.4	31.82	66.18	32.62	33.34	42.53	45.96		2.15	2.08	1.02	1.21	1.44		3.05256	4.16891	2.95775	4.01512	2.98987	3.01522	3.34458	3.44109		1.11635	1.05737	0.0253446	0.292019	0.48334		2.9012	2.69033	0.108918	1.00025	1.51767		0.210873	1.03365
259406_at	4.9696	6.00515	5.157	6.21275	4.86491	4.82771	5.28067	5.50716		31.33	64.23	35.68	74.17	29.14	28.4	38.87	45.48		2.05	2.08	0.97	1.24	1.27		2.891	3.93761	3.12291	4.1795	2.82693	2.78388	3.21481	3.42579		1.0466	1.05659	-0.0430472	0.323807	0.302884		2.71995	2.68835	-0.184994	1.10913	0.951046		0.031597	0.985577
258996_at	3.39981	4.39058	3.61396	4.66905	3.70475	3.69349	3.83538	3.79408		10.55	20.97	12.24	25.44	13.04	12.94	14.27	13.87		1.99	2.08	0.99	1.35	1.13		1.32122	2.32303	1.57987	2.6358	1.66677	1.64966	1.76953	1.71271		1.00181	1.05592	-0.0171145	0.448308	0.132833		2.60355	2.68665	-0.0735491	1.53559	0.41709		-0.0831037	0.956731
259303_at	3.89328	4.70143	3.58123	4.6334	3.5212	3.49173	4.09092	3.85275		14.86	26.02	11.97	24.82	11.48	11.25	17.04	14.45		1.75	2.07	0.98	1.15	1.21		1.81468	2.63389	1.54714	2.60015	1.48323	1.4479	2.02506	1.77138		0.819207	1.053	-0.035328	0.21038	0.224237		2.12898	2.67923	-0.151821	0.720614	0.704096		-0.550245	0.845411
247972_at	4.12903	4.9294	4.05325	5.09851	4.08445	3.98341	3.99193	4.49792		17.5	30.47	16.6	34.26	16.96	15.82	15.91	22.59		1.74	2.06	0.93	0.91	1.36		2.05043	2.86186	2.01916	3.06526	2.04648	1.93959	1.92608	2.41655		0.811425	1.0461	-0.10689	-0.124357	0.397388		2.10876	2.66165	-0.459355	-0.425959	1.24778		-0.552896	0.84466
247014_at	4.01649	5.12011	4.37242	5.41581	4.22468	4.33609	4.47766	4.36501		16.18	34.78	20.71	42.69	18.7	20.2	22.28	20.61		2.15	2.06	1.08	1.38	0.99		1.9379	3.05256	2.33833	3.38256	2.1867	2.29227	2.4118	2.28364		1.11466	1.04423	0.105566	0.473906	-0.0546913		2.89682	2.6569	0.453667	1.62327	-0.171729		0.239919	1.04369
264600_at	3.35799	4.25193	3.47462	4.51397	3.64075	3.47619	3.64486	3.474		10.25	19.05	11.12	22.85	12.47	11.13	12.51	11.11		1.86	2.06	0.89	1.22	1		1.2794	2.18438	1.44053	2.48072	1.60277	1.43236	1.579	1.39263		0.904984	1.04019	-0.170411	0.299602	-0.0479025		2.3519	2.64661	-0.732334	1.02623	-0.150412		-0.29471	0.902913
251485_at	2.98144	3.76004	2.7831	3.819	3.01433	2.91824	3.02564	3.06919		7.9	13.55	6.88	14.11	8.08	7.56	8.14	8.39		1.72	2.05	0.94	1.03	1.22		0.902842	1.6925	0.749012	1.78575	0.976355	0.874416	0.959781	0.987818		0.789655	1.03674	-0.101939	0.0569387	0.238806		2.05218	2.63783	-0.438077	0.195032	0.749842		-0.585655	0.839024
248743_at	6.25702	7.04883	6.48356	7.51548	6.36539	6.34388	6.48337	6.58405		76.48	132.41	89.48	182.97	82.45	81.23	89.47	95.94		1.73	2.04	0.99	1.17	1.07		4.17843	4.98128	4.44947	5.48223	4.32742	4.30005	4.41751	4.50268		0.802852	1.03277	-0.0273678	0.239085	0.0532111		2.08648	2.62773	-0.117612	0.818936	0.167081		-0.541254	0.848039
248984_at	4.78375	5.77874	4.9501	5.97264	4.77292	4.80751	5.02242	5.17332		27.55	54.9	30.91	62.8	27.34	28	32.5	36.08		1.99	2.03	1.02	1.18	1.17		2.70515	3.7112	2.91601	3.93939	2.73495	2.76369	2.95656	3.09196		1.00604	1.02337	0.0287373	0.251405	0.175941		2.61454	2.60383	0.123497	0.861137	0.552447		0.0107082	0.980296
265383_at	4.05123	4.8708	4.01258	5.03052	4.10723	4.28353	4.48265	4.27563		16.58	29.26	16.14	32.68	17.23	19.47	22.36	19.37		1.76	2.03	1.13	1.35	1.2		1.97263	2.80325	1.97849	2.99727	2.06926	2.23971	2.41679	2.19427		0.830621	1.01878	0.170447	0.44416	0.215773		2.15864	2.59214	0.732491	1.52138	0.677521		-0.433501	0.866995
261406_at	4.59009	5.52707	4.95711	5.96984	4.8851	5.00992	4.97289	5.14574		24.09	46.11	31.06	62.68	29.55	32.22	31.4	35.4		1.91	2.02	1.09	1.3	1.14		2.51149	3.45953	2.92302	3.93659	2.84713	2.96609	2.90703	3.06437		0.948034	1.01356	0.118963	0.395535	0.141349		2.46378	2.57888	0.511241	1.35482	0.44383		-0.115098	0.945545
248306_at	2.85229	4.09155	2.5557	3.56825	2.7176	2.71019	2.79844	2.61663		7.22	17.05	5.88	11.86	6.58	6.54	6.96	6.13		2.36	2.02	0.99	0.96	1.04		0.773692	2.024	0.521614	1.535	0.679628	0.666361	0.732581	0.535262		1.25031	1.01338	-0.0132667	-0.041111	0.0136481		3.24935	2.57842	-0.0570134	-0.140817	0.0428545		0.670925	1.16832
261314_at	6.0305	6.80299	6.19919	7.20481	6.20531	5.89354	6.38139	6.24662		65.37	111.66	73.48	147.52	73.79	59.45	83.37	75.93		1.71	2.01	0.81	1.28	1.03		3.9519	4.73544	4.1651	5.17156	4.16733	3.84971	4.31553	4.16526		0.783541	1.00645	-0.317618	0.363633	0.000150859		2.03629	2.56078	-1.36495	1.24555	0.000473692		-0.524489	0.850746
254923_at	4.67232	5.69555	4.84114	5.84624	5.05625	4.8479	4.9937	5.13789		25.5	51.82	28.66	57.53	33.27	28.8	31.86	35.21		2.03	2.01	0.87	1.25	1.23		2.59373	3.628	2.80705	3.81299	3.01828	2.80407	2.92784	3.05652		1.03427	1.00594	-0.214207	0.334115	0.249478		2.6879	2.55948	-0.920545	1.14444	0.783351		0.128417	1.00995
266471_at	5.38905	6.13227	5.80203	6.80144	5.73085	5.50742	5.69323	5.72547		41.91	70.14	55.79	111.54	53.11	45.49	51.74	52.91		1.67	2	0.86	1.23	0.95		3.31046	4.06472	3.76794	4.76819	3.69288	3.46359	3.62737	3.6441		0.754264	1.00025	-0.229281	0.316911	-0.123839		1.9602	2.54501	-0.985329	1.08551	-0.38885		-0.584801	0.835
247818_at	3.50658	4.37111	3.53156	4.52978	3.5806	3.56985	3.7727	3.98586		11.37	20.69	11.56	23.1	11.96	11.87	13.67	15.84		1.82	2	0.99	1.2	1.37		1.42798	2.30357	1.49747	2.49653	1.54262	1.52603	1.70684	1.90449		0.875582	0.999052	-0.0165981	0.278858	0.407017		2.27549	2.54195	-0.0713297	0.955171	1.27802		-0.266463	0.91
260868_at	5.279	6.06862	5.19196	6.1878	5.03635	5.10774	5.18836	5.42668		38.83	67.12	36.55	72.9	32.82	34.48	36.46	43.01		1.73	1.99	1.05	0.94	1.18		3.2004	4.00108	3.15787	4.15455	2.99838	3.06391	3.12251	3.34531		0.800677	0.996679	0.0655377	-0.0778979	0.187438		2.08082	2.53592	0.281646	-0.266823	0.58855		-0.455092	0.869347
251982_at	5.44875	6.28188	5.43655	6.42618	5.38336	5.68683	5.89159	6.08013		43.68	77.81	43.31	85.99	41.74	51.51	59.37	67.66		1.78	1.99	1.23	1.36	1.56		3.37016	4.21434	3.40246	4.39293	3.34539	3.643	3.82573	3.99877		0.844178	0.990473	0.297617	0.45557	0.596308		2.19388	2.52012	1.279	1.56046	1.87239		-0.326249	0.894472
262272_at	4.70187	5.89657	4.97031	5.95919	4.92811	4.76433	5.12377	5.31285		26.03	59.57	31.35	62.21	30.44	27.18	34.87	39.75		2.29	1.98	0.89	1.34	1.27		2.62327	3.82903	2.93622	3.92594	2.89013	2.72051	3.05791	3.23148		1.20576	0.989715	-0.169627	0.434638	0.295258		3.13356	2.5182	-0.728965	1.48876	0.927099		0.61536	1.15657
257266_at	4.69682	5.66231	4.66619	5.65466	4.86453	4.64038	5.09184	4.81406		25.93	50.64	25.39	50.38	29.13	24.94	34.1	28.13		1.95	1.98	0.86	1.31	1.11		2.61822	3.59477	2.6321	3.62141	2.82656	2.59655	3.02599	2.73269		0.976541	0.989318	-0.230008	0.407761	0.100596		2.53787	2.51718	-0.988452	1.3967	0.315869		0.0206804	0.984848
253917_at	5.29569	6.04981	5.35289	6.33897	5.10007	5.32058	5.74698	5.60135		39.28	66.25	40.87	80.95	34.3	39.96	53.7	48.55		1.69	1.98	1.17	1.37	1.19		3.2171	3.98226	3.3188	4.30572	3.0621	3.27676	3.68112	3.51998		0.765166	0.986913	0.21466	0.464024	0.201179		1.98854	2.51107	0.922492	1.58942	0.631694		-0.522532	0.853535
259690_at	3.90684	4.86805	3.96139	4.94393	3.79531	4.03259	4.09626	4.41257		15	29.2	15.58	30.78	13.88	16.37	17.1	21.3		1.95	1.98	1.18	1.14	1.37		1.82824	2.80051	1.9273	2.91068	1.75734	1.98876	2.0304	2.3312		0.972265	0.983382	0.231421	0.202156	0.403905		2.52675	2.50208	0.994524	0.692443	1.26825		0.0246707	0.984848
255749_at	7.9506	8.75145	7.88016	8.85956	7.84181	7.71182	7.86842	8.30637		247.38	430.97	235.59	464.51	229.41	209.65	233.68	316.57		1.74	1.97	0.91	0.94	1.34		5.872	6.68391	5.84607	6.82631	5.80383	5.668	5.80256	6.22501		0.811906	0.980238	-0.135838	-0.0694455	0.378937		2.11	2.49408	-0.583757	-0.237871	1.18985		-0.384079	0.883249
249997_at	5.98953	6.94837	6.41267	7.39162	6.05312	6.0641	6.11209	6.08262		63.54	123.5	85.19	167.92	66.4	66.91	69.17	67.77		1.94	1.97	1.01	1.09	0.8		3.91094	4.88082	4.37858	5.35837	4.01515	4.02027	4.04623	4.00125		0.969883	0.97979	0.00512812	0.135294	-0.377329		2.52056	2.49294	0.0220379	0.463423	-1.1848		0.0276199	0.984772
262594_at	6.14721	7.1231	6.20973	7.18851	6.3249	6.17572	6.65651	6.47565		70.88	139.4	74.01	145.87	80.16	72.29	100.88	88.99		1.97	1.97	0.9	1.42	1.2		4.06861	5.05555	4.17564	5.15526	4.28693	4.13189	4.59066	4.39428		0.98694	0.979617	-0.155034	0.522041	0.21864		2.56489	2.4925	-0.666255	1.78814	0.686521		0.0723876	1
253129_at	6.46971	7.21243	6.54056	7.51882	6.45954	6.40312	6.74252	6.54593		88.63	148.31	93.09	183.4	88.01	84.63	107.08	93.44		1.67	1.97	0.96	1.21	1		4.39111	5.14488	4.50647	5.48557	4.42157	4.3593	4.67666	4.46456		0.753768	0.979103	-0.0622693	0.285547	-0.0419093		1.95891	2.4912	-0.2676	0.978082	-0.131594		-0.532281	0.847716
257648_at	5.26081	6.03803	5.32045	6.29582	5.29302	5.18569	5.34276	5.64389		38.34	65.71	39.96	78.57	39.21	36.4	40.58	50		1.71	1.97	0.93	1.06	1.25		3.18222	3.97049	3.28636	4.26257	3.25505	3.14187	3.27691	3.56253		0.788272	0.976207	-0.113184	0.094691	0.276164		2.04859	2.48383	-0.486405	0.324345	0.867146		-0.435242	0.86802
246623_at	9.01216	9.80229	9.01257	9.98363	8.90542	8.84579	9.32193	9.18903		516.33	892.86	516.48	1012.45	479.51	460.1	640	583.68		1.73	1.96	0.96	1.24	1.13		6.93356	7.73475	6.97848	7.95038	6.86744	6.80196	7.25607	7.10767		0.801186	0.971897	-0.0654783	0.322508	0.129182		2.08215	2.47286	-0.28139	1.10468	0.405627		-0.390715	0.882653
248841_at	3.92146	4.92819	3.81418	4.78523	4.15092	3.98124	4.16946	4.4143		15.15	30.45	14.07	27.57	17.76	15.79	17.99	21.32		2.01	1.96	0.89	1.19	1.52		1.84286	2.86065	1.78009	2.75198	2.11294	1.93741	2.1036	2.33293		1.01778	0.971889	-0.175527	0.260736	0.55284		2.64505	2.47284	-0.754319	0.893099	1.7359		0.172205	1.02551
257211_at	4.29553	5.51703	4.69727	5.66792	4.33871	4.37932	4.58208	4.98498		19.64	45.79	25.94	50.84	20.23	20.81	23.95	31.67		2.33	1.96	1.03	1.22	1.22		2.21693	3.44948	2.66318	3.63467	2.30073	2.3355	2.51622	2.90361		1.23255	0.97149	0.0347635	0.299288	0.240427		3.20319	2.47183	0.149395	1.02515	0.754932		0.731367	1.18878
247608_at	5.82933	6.75065	5.81957	6.78807	5.65601	5.55117	5.82079	6.04487		56.86	107.68	56.48	110.51	50.42	46.89	56.52	66.02		1.89	1.96	0.93	0.99	1.17		3.75074	4.6831	3.78548	4.75482	3.61803	3.50735	3.75493	3.9635		0.932367	0.969336	-0.110689	0.00419623	0.178021		2.42306	2.46634	-0.475682	0.0143733	0.558981		-0.0432797	0.964286
265831_at	6.84408	7.70741	6.62893	7.59585	6.73916	6.66382	7.33662	6.95854		114.89	209.01	98.97	193.45	106.83	101.39	161.64	124.37		1.82	1.95	0.95	1.41	1.26		4.76549	5.63987	4.59484	5.5626	4.70119	4.62	5.27076	4.87717		0.874378	0.967761	-0.0811932	0.505273	0.282333		2.27236	2.46234	-0.348925	1.73071	0.886515		-0.189976	0.933333
251271_at	2.95201	4.17381	3.03059	3.99581	3.04447	2.88655	3.23915	3.20964		7.74	18.05	8.17	15.95	8.25	7.4	9.44	9.25		2.33	1.95	0.9	1.22	1.13		0.873417	2.10627	0.996499	1.96256	1.0065	0.842723	1.17329	1.12827		1.23285	0.96606	-0.163777	0.299872	0.131772		3.20397	2.45801	-0.703827	1.02715	0.413761		0.745958	1.19487
253942_at	4.21548	5.27725	4.24435	5.20568	4.05145	4.1137	4.62337	4.76191		18.58	38.78	18.95	36.9	16.58	17.31	24.65	27.13		2.09	1.95	1.04	1.33	1.43		2.13688	3.2097	2.21026	3.17243	2.01348	2.06988	2.55751	2.68054		1.07282	0.962163	0.0564019	0.420629	0.470281		2.78808	2.44809	0.242385	1.44078	1.47666		0.339986	1.07179
258871_at	3.05679	4.04527	3.099	4.0582	3.0242	2.97854	3.21727	3.21074		8.32	16.51	8.57	16.66	8.14	7.88	9.3	9.26		1.98	1.94	0.97	1.12	1.08		0.978191	1.97773	1.06491	2.02495	0.986221	0.934715	1.15141	1.12937		0.999535	0.96004	-0.0515055	0.173218	0.0644607		2.59762	2.44269	-0.221343	0.593322	0.202404		0.154929	1.02062
256170_at	2.97776	3.73647	3.34602	4.30417	3.40678	3.45047	3.31066	2.92155		7.88	13.33	10.17	19.76	10.61	10.93	9.92	7.58		1.69	1.94	1.03	1.26	0.75		0.899163	1.66893	1.31193	2.27092	1.3688	1.40664	1.2448	0.840182		0.769763	0.95899	0.037839	0.345639	-0.471747		2.00048	2.44002	0.162612	1.18392	-1.48127		-0.439537	0.871134
246307_at	7.97534	8.97189	8.40884	9.36631	8.30608	8.27645	8.43496	8.52143		251.66	502.12	339.87	659.99	316.5	310.07	346.08	367.46		2	1.94	0.98	1.38	1.08		5.89674	6.90435	6.37475	7.33306	6.26811	6.23263	6.3691	6.44006		1.00761	0.95831	-0.0354796	0.472363	0.0653131		2.6186	2.43829	-0.152472	1.61798	0.205081		0.180311	1.03093
258868_at	4.27259	5.21636	4.39163	5.3489	4.32911	4.1864	4.51326	4.82778		19.33	37.18	20.99	40.75	20.1	18.21	22.84	28.4		1.92	1.94	0.91	1.18	1.35		2.19399	3.14881	2.35754	3.31565	2.29114	2.14258	2.4474	2.74642		0.95482	0.958111	-0.148562	0.25341	0.388875		2.48141	2.43778	-0.638439	0.868003	1.22105		0.0436311	0.989691
251149_at	6.62532	7.51565	6.69973	7.6555	6.70038	6.7866	6.92292	6.98112		98.72	182.99	103.95	201.62	104	110.4	121.34	126.34		1.85	1.94	1.06	1.23	1.22		4.54672	5.44811	4.66564	5.62225	4.66241	4.74277	4.85706	4.89975		0.901383	0.956614	0.0803633	0.310339	0.234113		2.34254	2.43397	0.345359	1.063	0.735106		-0.0914317	0.953608
256207_at	6.43523	7.28972	6.90609	7.86166	6.74494	6.38343	6.91791	6.73885		86.54	156.47	119.93	232.59	107.26	83.48	120.92	106.81		1.81	1.94	0.78	1.4	0.89		4.35664	5.22218	4.872	5.82841	4.70696	4.3396	4.85205	4.65748		0.86554	0.95641	-0.367359	0.495414	-0.214516		2.24939	2.43346	-1.57871	1.69694	-0.673572		-0.184064	0.93299
258318_at	5.84815	6.72528	5.6524	6.60668	6.05406	5.85153	6.28568	6.09176		57.61	105.81	50.3	97.46	66.44	57.74	78.01	68.2		1.84	1.94	0.87	1.35	1.36		3.76955	4.65774	3.61831	4.57343	4.01609	3.8077	4.21982	4.01039		0.888184	0.955112	-0.208385	0.450264	0.392073		2.30824	2.43015	-0.895528	1.54229	1.2311		-0.121913	0.948454
248607_at	7.87957	8.78978	7.94002	8.893	7.61042	7.8508	7.86347	7.85575		235.5	442.57	245.57	475.4	195.42	230.85	232.89	231.64		1.88	1.94	1.18	0.99	0.94		5.80098	6.72223	5.90593	6.85975	5.57245	5.80697	5.79762	5.77438		0.921255	0.953826	0.234524	-0.00336091	-0.131548		2.39418	2.42688	1.00786	-0.0115121	-0.413057		-0.0326954	0.969072
265340_at	4.34397	5.13622	4.49581	5.44687	4.19784	4.28197	4.62258	4.69597		20.31	35.17	22.56	43.62	18.35	19.45	24.63	25.92		1.73	1.93	1.06	1.21	1.15		2.26537	3.06868	2.46172	3.41362	2.15987	2.23815	2.55672	2.6146		0.803303	0.951903	0.078278	0.291347	0.152884		2.08765	2.42199	0.336397	0.997949	0.48005		-0.334341	0.896373
264731_at	4.36676	5.44359	4.34868	5.30459	4.28041	4.35375	4.60606	4.69925		20.63	43.52	20.37	39.52	19.43	20.45	24.35	25.98		2.11	1.94	1.05	1.18	1.28		2.28817	3.37604	2.31459	3.27134	2.24244	2.30992	2.54021	2.61789		1.08788	0.95675	0.0674837	0.25204	0.303294		2.82721	2.43432	0.290009	0.863312	0.952331		0.392886	1.08763
249315_at	5.49423	6.4408	5.76219	6.71042	5.56983	5.50017	5.81678	5.70222		45.07	86.87	54.27	104.72	47.5	45.26	56.37	52.06		1.93	1.93	0.95	1.25	0.96		3.41564	4.37326	3.7281	4.67717	3.53186	3.45634	3.75092	3.62085		0.957621	0.949073	-0.0755163	0.335287	-0.107253		2.48869	2.41479	-0.324528	1.14846	-0.336772		0.0739071	1
257164_at	3.87266	5.01328	3.94564	4.88949	3.86208	3.7795	4.20778	4.39562		14.65	32.3	15.41	29.64	14.54	13.73	18.48	21.05		2.2	1.92	0.94	1.26	1.37		1.79407	2.94573	1.91155	2.85624	1.8241	1.73567	2.14192	2.31425		1.15166	0.944689	-0.0884313	0.347854	0.402693		2.99298	2.40363	-0.380031	1.1915	1.26444		0.589349	1.14583
250758_at	4.01731	4.90688	3.73513	4.67807	3.94506	4.01197	4.24229	4.25426		16.19	30	13.32	25.6	15.4	16.13	18.93	19.08		1.85	1.92	1.05	1.17	1.43		1.93871	2.83934	1.70104	2.64482	1.90709	1.96815	2.17643	2.1729		0.90062	0.943782	0.0610607	0.237719	0.47186		2.34056	2.40132	0.262406	0.814259	1.48162		-0.060765	0.963542
265274_at	6.08758	7.03983	6.08842	7.02655	5.83211	5.95693	6.29613	6.73543		68.01	131.58	68.04	130.38	56.97	62.12	78.58	106.55		1.93	1.92	1.09	1.16	1.57		4.00899	4.97228	4.05433	4.9933	3.79413	3.9131	4.23028	4.65407		0.963298	0.938969	0.118968	0.22129	0.599738		2.50345	2.38908	0.511262	0.757982	1.88316		0.114369	1.00521
264490_at	4.5566	5.35945	4.76758	5.70546	4.64131	4.7561	5.019	4.6501		23.53	41.05	27.24	52.18	24.96	27.02	32.42	25.11		1.74	1.92	1.08	1.38	0.92		2.47801	3.29191	2.73349	3.67221	2.60333	2.71228	2.95314	2.56873		0.813902	0.938713	0.108942	0.475136	-0.164759		2.11519	2.38843	0.468175	1.62748	-0.517337		-0.273235	0.90625
250703_at	6.16238	6.94962	6.81637	7.74508	6.68073	6.54235	6.55629	6.6384		71.62	123.61	112.7	214.54	102.59	93.21	94.11	99.62		1.73	1.9	0.91	1.31	0.88		4.08379	4.88208	4.78228	5.71183	4.64275	4.49853	4.49043	4.55703		0.79829	0.929555	-0.144227	0.406642	-0.225249		2.07462	2.36513	-0.61981	1.39287	-0.707274		-0.290506	0.910526
263686_at	6.70474	7.60784	7.22559	8.1496	7.27114	7.12611	7.03438	6.65626		104.31	195.07	149.67	283.97	154.47	139.69	131.09	100.86		1.87	1.9	0.9	1.26	0.67		4.62615	5.5403	5.19151	6.11635	5.23316	5.08228	4.96853	4.57489		0.91415	0.924841	-0.150878	0.34238	-0.616617		2.37572	2.35313	-0.648394	1.17275	-1.93616		0.0225865	0.984211
262193_at	5.79102	6.62437	6.0983	7.02209	6.22618	5.99467	5.98335	6.06405		55.37	98.66	68.51	129.98	74.86	63.76	63.27	66.91		1.78	1.9	0.85	1.14	0.98		3.71243	4.55682	4.06421	4.98884	4.1882	3.95084	3.9175	3.98268		0.844397	0.924634	-0.237357	0.20507	-0.0815286		2.19444	2.35261	-1.02003	0.702424	-0.255997		-0.158162	0.936842
248357_at	4.17617	5.23469	4.47376	5.39689	3.96636	3.9704	4.3122	4.62794		18.08	37.65	22.22	42.13	15.63	15.68	19.87	24.73		2.08	1.9	1	1.1	1.11		2.09758	3.16715	2.43967	3.36364	1.92838	1.92657	2.24634	2.54657		1.06957	0.923971	-0.00181031	0.148763	0.106903		2.77963	2.35092	-0.00777973	0.509556	0.335671		0.428712	1.09474
267580_at	2.93724	4.14263	2.87277	3.7929	2.87349	2.71565	2.94482	2.92977		7.66	17.66	7.32	13.86	7.33	6.57	7.7	7.62		2.31	1.89	0.9	1.01	1.04		0.858648	2.07508	0.838676	1.75965	0.835518	0.671826	0.878963	0.848402		1.21643	0.920975	-0.163692	0.0203146	0.00972652		3.1613	2.3433	-0.703459	0.0695833	0.0305409		0.818004	1.22222
257608_at	6.74194	7.56838	6.99395	7.9136	7.02646	6.87465	6.97988	7.16835		107.04	189.81	127.46	241.12	130.37	117.35	126.23	143.84		1.77	1.89	0.9	1.18	1.13		4.66335	5.50084	4.95986	5.88035	4.98849	4.83083	4.91403	5.08698		0.837491	0.920487	-0.15766	0.250679	0.127122		2.1765	2.34205	-0.67754	0.858651	0.399159		-0.165556	0.936508
260596_at	5.7763	6.70742	6.04245	6.96142	5.96868	6.01105	6.32571	6.16451		54.81	104.5	65.91	124.62	62.63	64.49	80.21	71.73		1.91	1.89	1.03	1.46	1.09		3.69771	4.63987	4.00836	4.92817	3.9307	3.96722	4.25985	4.08314		0.942167	0.919814	0.0365169	0.562141	0.0747837		2.44853	2.34034	0.15693	1.9255	0.234818		0.108189	1.01058
254527_at	5.08083	5.91458	5.23047	6.14758	5.00961	4.89796	5.22148	5.37395		33.84	60.32	37.54	70.89	32.21	29.81	37.31	41.47		1.78	1.89	0.93	1.1	1.1		3.00224	3.84704	3.19638	4.11433	2.97163	2.85414	3.15563	3.29258		0.844799	0.917943	-0.117496	0.15339	0.0961953		2.19549	2.33558	-0.504934	0.525407	0.30205		-0.140093	0.941799
259743_at	3.31488	4.47295	3.31439	4.22428	2.52747	2.72406	3.31847	3.31488		9.95	22.21	9.95	18.69	5.77	6.61	9.98	9.95		2.23	1.88	1.15	1	1		1.23629	2.4054	1.2803	2.19103	0.489492	0.680229	1.25261	1.23351		1.16911	0.910731	0.190736	0.016325	-0.0467817		3.03833	2.31723	0.819683	0.0559179	-0.146893		0.721097	1.18617
267349_at	4.0323	5.09739	4.17466	5.08395	4.39488	4.11386	4.4453	4.26786		16.36	34.23	18.06	33.92	21.04	17.31	21.79	19.26		2.09	1.88	0.82	1.33	1.07		1.9537	3.02985	2.14057	3.0507	2.3569	2.07003	2.37945	2.18649		1.07614	0.910135	-0.28687	0.425741	0.0459191		2.79671	2.31571	-1.23281	1.45829	0.144184		0.480997	1.1117
245502_at	5.04874	6.04469	5.41721	6.32546	5.13524	5.12023	5.46268	5.62457		33.1	66.01	42.73	80.2	35.14	34.78	44.1	49.34		1.99	1.88	0.99	1.33	1.15		2.97014	3.97715	3.38312	4.29221	3.09726	3.07641	3.39682	3.5432		1.00701	0.909087	-0.0208566	0.426679	0.160082		2.61704	2.31305	-0.0896304	1.4615	0.502651		0.303995	1.05851
250147_at	3.64889	4.44384	3.38369	4.29112	3.52277	3.57408	3.85026	3.83441		12.54	21.76	10.44	19.58	11.49	11.91	14.42	14.26		1.74	1.88	1.04	1.15	1.37		1.57029	2.3763	1.3496	2.25787	1.4848	1.53026	1.7844	1.75304		0.806006	0.908268	0.0454613	0.214112	0.403434		2.09467	2.31097	0.195369	0.733398	1.26677		-0.216292	0.925532
259123_at	5.90409	6.67931	6.07624	6.9826	6.2594	6.2655	5.68001	6.37411		59.88	102.49	67.47	126.47	76.61	76.93	51.27	82.95		1.71	1.87	1	0.86	1.23		3.82549	4.61177	4.04215	4.94935	4.22143	4.22167	3.61415	4.29274		0.786274	0.907203	0.000245921	-0.211344	0.250591		2.04339	2.30826	0.00105684	-0.723915	0.786848		-0.264865	0.914439
250560_at	4.62503	5.5519	4.8702	5.77577	4.92209	4.90573	4.81887	4.87773		24.68	46.91	29.25	54.79	30.32	29.98	28.22	29.4		1.9	1.87	0.99	1.14	1.01		2.54643	3.48435	2.83611	3.74252	2.88412	2.8619	2.75301	2.79636		0.937921	0.906414	-0.0222178	0.206579	-0.03975		2.4375	2.30625	-0.0954804	0.707594	-0.124814		0.131252	1.01604
261168_at	3.18966	4.01072	3.3959	4.3	3.24486	3.24936	3.27207	3.27485		9.12	16.12	10.53	19.7	9.48	9.51	9.66	9.68		1.77	1.87	1	1.06	0.92		1.11106	1.94318	1.36181	2.26675	1.20689	1.20553	1.20621	1.19348		0.832119	0.904937	-0.00135718	0.0951508	-0.168335		2.16254	2.30249	-0.00583244	0.325919	-0.528565		-0.139955	0.946524
252968_at	5.89479	6.81186	6.1809	7.08295	6.30401	6.20271	6.31194	6.34107		59.5	112.35	72.55	135.57	79.01	73.65	79.45	81.07		1.89	1.87	0.93	1.34	1.12		3.8162	4.74431	4.14681	5.0497	4.26603	4.15888	4.24608	4.2597		0.928116	0.90289	-0.10715	0.429889	0.112892		2.41201	2.29728	-0.460473	1.4725	0.354476		0.114732	1.0107
261810_at	5.87269	6.82719	5.86311	6.76478	5.89048	5.8324	6.21293	6.2964		58.59	113.55	58.21	108.74	59.32	56.98	74.18	78.6		1.94	1.87	0.96	1.27	1.35		3.7941	4.75964	3.82902	4.73153	3.85251	3.78857	4.14708	4.21503		0.965542	0.902504	-0.0639406	0.352977	0.38601		2.50928	2.2963	-0.274783	1.20905	1.21206		0.212982	1.03743
253490_at	4.63181	5.44274	4.92246	5.82176	4.8689	4.73419	5.13778	5.0123		24.79	43.49	30.33	56.56	29.22	26.62	35.21	32.27		1.75	1.87	0.91	1.42	1.06		2.55321	3.37519	2.88837	3.78851	2.83093	2.69036	3.07192	2.93093		0.821977	0.900135	-0.140567	0.51871	0.0425578		2.13618	2.29027	-0.604081	1.77673	0.13363		-0.154092	0.935829
264107_s_at	4.05793	4.80414	4.05941	4.95778	3.84411	3.99087	4.13177	4.47861		16.66	27.94	16.67	31.08	14.36	15.9	17.53	22.29		1.68	1.86	1.11	1.05	1.34		1.97934	2.73659	2.02532	2.92453	1.80614	1.94705	2.06591	2.39725		0.757258	0.89921	0.140911	0.0865766	0.371924		1.96798	2.28792	0.605561	0.29655	1.16783		-0.319934	0.903226
248362_at	9.81281	10.7655	9.90021	10.7943	9.81178	9.83218	10.2427	10.2421		899.4	1740.73	955.57	1775.9	898.75	911.55	1211.56	1211.1		1.94	1.86	1.01	1.35	1.27		7.73422	8.69793	7.86612	8.76108	7.7738	7.78835	8.17679	8.16073		0.963717	0.89496	0.014552	0.442576	0.294611		2.50454	2.27711	0.0625367	1.51595	0.925068		0.227431	1.04301
265097_at	6.16676	6.94926	5.88064	6.77278	6.19081	6.12542	6.12573	6.44717		71.84	123.58	58.92	109.35	73.05	69.81	69.83	87.25		1.72	1.86	0.96	0.97	1.48		4.08816	4.88172	3.84655	4.73953	4.15283	4.08159	4.05987	4.3658		0.793552	0.892979	-0.0712401	-0.0282914	0.519244		2.06231	2.27206	-0.306152	-0.0969063	1.63041		-0.209757	0.924731
256599_at	3.16838	3.99673	3.52009	4.41024	3.53526	3.16155	2.92492	3.21181		8.99	15.96	11.47	21.26	11.59	8.95	7.59	9.27		1.78	1.85	0.77	0.84	0.81		1.08978	1.92919	1.486	2.37699	1.49729	1.11772	0.859058	1.13044		0.839407	0.890982	-0.379563	-0.230724	-0.355566		2.18148	2.26698	-1.63116	-0.790297	-1.11647		-0.0855082	0.962162
266057_at	6.00462	6.91452	6.23743	7.12157	6.25145	6.1167	6.49429	6.44163		64.21	120.64	75.45	139.25	76.19	69.39	90.15	86.92		1.88	1.85	0.91	1.4	1.15		3.92603	4.84697	4.20334	5.08831	4.21347	4.07288	4.42843	4.36026		0.920946	0.884973	-0.140597	0.502406	0.15692		2.39338	2.25169	-0.60421	1.72089	0.492723		0.141689	1.01622
248612_at	5.17962	6.20254	5.31682	6.20087	5.32234	5.37707	5.42394	5.71228		36.24	73.65	39.86	73.56	40.01	41.56	42.93	52.43		2.03	1.85	1.04	1.18	1.32		3.10103	4.13499	3.28273	4.16762	3.28436	3.33325	3.35808	3.63091		1.03397	0.884898	0.0488814	0.257056	0.348188		2.68711	2.2515	0.210066	0.880493	1.0933		0.435607	1.0973
253286_at	5.28826	6.07515	5.4234	6.30724	5.65305	5.61116	5.76163	5.91623		39.08	67.42	42.91	79.19	50.32	48.88	54.25	60.39		1.73	1.85	0.97	1.39	1.41		3.20966	4.00761	3.38931	4.27399	3.61507	3.56734	3.69578	3.83486		0.797945	0.884676	-0.0477385	0.486114	0.445548		2.07372	2.25094	-0.205155	1.66508	1.399		-0.177214	0.935135
253213_at	4.27567	5.15411	4.44371	5.32678	4.0262	4.09912	4.63656	4.56999		19.37	35.61	21.76	40.13	16.29	17.14	24.87	23.75		1.84	1.84	1.05	1.28	1.09		2.19707	3.08656	2.40962	3.29353	1.98822	2.05529	2.5707	2.48862		0.889491	0.883914	0.0670698	0.373627	0.079007		2.31164	2.249	0.28823	1.27978	0.248079		0.0626342	1
262066_at	5.80173	6.62222	5.62348	6.50332	5.40812	5.36003	5.91699	5.99622		55.78	98.51	49.3	90.72	42.46	41.07	60.42	63.83		1.77	1.84	0.97	1.08	1.29		3.72313	4.55468	3.58939	4.47007	3.37014	3.3162	3.85113	3.91485		0.831543	0.880678	-0.0539377	0.128	0.325458		2.16104	2.24077	-0.231796	0.438436	1.02193		-0.079728	0.961957
252031_at	4.33453	5.54094	4.93248	5.81072	4.8677	4.45683	4.70981	4.82359		20.18	46.56	30.54	56.13	29.2	21.96	26.17	28.32		2.31	1.84	0.75	1.3	0.93		2.25594	3.47339	2.89839	3.77747	2.82973	2.41301	2.64395	2.74222		1.21745	0.879079	-0.41672	0.388011	-0.156165		3.16396	2.2367	-1.79084	1.32905	-0.490353		0.92726	1.25543
264048_at	6.34988	7.26585	6.47013	7.34697	6.68748	6.54499	6.83529	6.73436		81.57	153.9	88.65	162.8	103.07	93.38	114.19	106.47		1.89	1.84	0.91	1.4	1.2		4.27128	5.19831	4.43604	5.31372	4.6495	4.50116	4.76943	4.653		0.927021	0.877683	-0.148343	0.498144	0.216957		2.40917	2.23315	-0.637497	1.70629	0.681237		0.176023	1.02717
253438_at	6.13515	7.03575	6.29536	7.17192	6.34469	6.30961	6.38515	6.45694		70.29	131.21	78.54	144.2	81.27	79.32	83.58	87.85		1.87	1.84	0.98	1.19	1.12		4.05655	4.96821	4.26127	5.13867	4.30672	4.26579	4.31929	4.37557		0.911654	0.877408	-0.04093	0.262738	0.114309		2.36923	2.23245	-0.175895	0.899956	0.358925		0.136788	1.0163
245631_at	7.06435	7.81685	7.25277	8.12255	7.164	7.30108	7.42632	7.32785		133.84	225.48	152.51	278.7	143.41	157.7	172.01	160.66		1.68	1.83	1.1	1.29	1.05		4.98576	5.7493	5.21868	6.0893	5.12603	5.25725	5.36046	5.24649		0.763543	0.870617	0.131223	0.374702	0.0278028		1.98432	2.21517	0.563928	1.28347	0.0872997		-0.230848	0.918033
266466_at	6.67508	7.56287	6.67912	7.54768	6.65004	6.67376	6.98299	7.08079		102.19	189.08	102.47	187.1	100.43	102.09	126.5	135.37		1.85	1.83	1.02	1.24	1.32		4.59648	5.49533	4.64503	5.51443	4.61207	4.62993	4.91713	4.99943		0.898842	0.869397	0.017866	0.320647	0.354395		2.33594	2.21206	0.0767783	1.09831	1.11279		0.123876	1.01093
259503_at	3.14261	3.90887	3.10455	3.97184	3.01257	3.09033	3.33166	3.43268		8.83	15.02	8.6	15.69	8.07	8.52	10.07	10.8		1.7	1.82	1.06	1.14	1.26		1.06401	1.84133	1.07046	1.93859	0.974595	1.0465	1.2658	1.35131		0.777317	0.868129	0.0719073	0.201785	0.280847		2.02011	2.20884	0.309019	0.691174	0.881849		-0.188722	0.934066
256204_at	5.12273	5.96038	5.5315	6.39287	5.54062	5.4896	5.52941	5.54141		34.84	62.27	46.25	84.03	46.55	44.93	46.19	46.57		1.79	1.82	0.97	1.33	1.01		3.04413	3.89284	3.49741	4.35962	3.50265	3.44578	3.46355	3.46004		0.848708	0.86221	-0.0568716	0.419417	-0.037374		2.20565	2.19378	-0.244404	1.43663	-0.117353		0.0118694	0.983516
250250_at	5.14734	6.14351	5.29557	6.15506	5.29005	5.32285	5.58197	5.54689		35.44	70.69	39.28	71.26	39.13	40.03	47.9	46.75		1.99	1.81	1.02	1.35	1.19		3.06874	4.07597	3.26148	4.12181	3.25207	3.27902	3.51611	3.46552		1.00723	0.860324	0.0269458	0.447372	0.20404		2.61761	2.18898	0.115798	1.53238	0.640678		0.428628	1.09945
253357_at	4.94416	5.84049	4.91659	5.77502	4.81703	5.08386	5.0813	5.22686		30.79	57.3	30.2	54.76	28.19	33.92	33.86	37.45		1.86	1.81	1.2	1.1	1.24		2.86557	3.77294	2.8825	3.74177	2.77906	3.04004	3.01544	3.1455		0.90738	0.859279	0.260976	0.149879	0.263		2.35813	2.18632	1.12153	0.513378	0.825812		0.171807	1.02762
262010_at	4.13577	5.03345	4.48369	5.34111	3.95247	3.98391	4.35852	4.32369		17.58	32.75	22.37	40.54	15.48	15.82	20.51	20.02		1.86	1.81	1.02	1.17	0.9		2.05717	2.96591	2.4496	3.30786	1.9145	1.94008	2.29266	2.24232		0.908734	0.858261	0.0255817	0.235488	-0.207274		2.36165	2.18373	0.109936	0.806617	-0.650832		0.177917	1.02762
249360_at	4.85034	5.68427	5.02909	5.88525	5.14068	4.90767	5.00289	5.10449		28.85	51.42	32.65	59.11	35.28	30.02	32.06	34.4		1.78	1.81	0.85	1.11	1.05		2.77175	3.61672	2.995	3.852	3.1027	2.86384	2.93703	3.02313		0.844975	0.856998	-0.238861	0.165284	0.0281243		2.19595	2.18051	-1.0265	0.566146	0.0883092		0.0154319	0.983425
267546_at	2.7573	4.005	2.62301	3.47913	2.60661	2.64517	3.19846	2.84112		6.76	16.06	6.16	11.15	6.09	6.26	9.18	7.17		2.37	1.81	1.03	1.36	1.16		0.678707	1.93746	0.588916	1.44588	0.568632	0.60134	1.13261	0.759752		1.25875	0.856962	0.0327087	0.453899	0.170837		3.27129	2.18042	0.140564	1.55474	0.536421		1.09086	1.30939
260937_at	4.45096	5.32696	4.31217	5.16279	4.29579	4.44047	3.83147	4.45962		21.87	40.14	19.87	35.82	19.64	21.71	14.24	22		1.84	1.8	1.11	0.65	1.11		2.37237	3.25941	2.27808	3.12954	2.25782	2.39665	1.76561	2.37826		0.887045	0.85146	0.138827	-0.606757	0.100175		2.30528	2.16643	0.596603	-2.07832	0.314546		0.138853	1.02222
261603_at	4.46873	5.37098	4.92001	5.76724	4.99261	4.9699	4.64543	4.87463		22.14	41.38	30.27	54.46	31.84	31.34	25.03	29.34		1.87	1.8	0.98	1.13	0.97		2.39014	3.30343	2.88592	3.73399	2.95464	2.92607	2.57957	2.79326		0.913297	0.848061	-0.0285697	0.189437	-0.0926674		2.3735	2.15778	-0.122777	0.648876	-0.290972		0.215727	1.03889
253643_at	2.71854	3.59645	2.48152	3.32333	2.78179	2.78381	2.79632	2.94265		6.58	12.1	5.58	10.01	6.88	6.89	6.95	7.69		1.84	1.79	1	1.06	1.38		0.639941	1.5289	0.447429	1.29008	0.743817	0.739984	0.730461	0.86128		0.88896	0.842653	-0.0038332	0.0905202	0.413851		2.31026	2.14402	-0.016473	0.310058	1.29948		0.166241	1.02793
249434_at	3.34818	4.1704	3.47159	4.31189	3.14398	3.60301	3.56311	3.71674		10.18	18.01	11.09	19.86	8.84	12.15	11.82	13.15		1.77	1.79	1.37	1.16	1.19		1.26958	2.10285	1.4375	2.27864	1.10601	1.55918	1.49725	1.63537		0.833267	0.841136	0.453178	0.227665	0.197865		2.16552	2.14016	1.94752	0.779819	0.62129		0.0253614	0.988827
245941_at	4.85074	5.73023	5.17449	6.01411	4.90737	4.90753	5.00301	5.18955		28.85	53.08	36.11	64.63	30.01	30.01	32.07	36.49		1.84	1.79	1	1.11	1.01		2.77214	3.66268	3.1404	3.98086	2.8694	2.8637	2.93715	3.10819		0.890543	0.840466	-0.00569814	0.165007	-0.0322127		2.31437	2.13845	-0.0244875	0.565199	-0.101147		0.175916	1.02793
259770_s_at	5.59979	6.40489	5.36178	6.19988	5.27808	5.22273	5.74988	5.52205		48.5	84.74	41.12	73.51	38.8	37.34	53.81	45.95		1.75	1.79	0.96	1.11	1.12		3.52119	4.33734	3.32769	4.16663	3.2401	3.1789	3.68402	3.44069		0.816148	0.838941	-0.0612024	0.162825	0.113		2.12103	2.13457	-0.263015	0.557722	0.354817		-0.0135422	0.977654
251432_at	5.96857	6.78379	5.92956	6.76548	5.8041	6.07009	6.46625	6.53308		62.62	110.19	60.95	108.8	55.87	67.19	88.42	92.61		1.76	1.78	1.2	1.41	1.52		3.88997	4.71625	3.89547	4.73223	3.76613	4.02627	4.40039	4.45171		0.826273	0.836756	0.26014	0.510421	0.556235		2.14734	2.12901	1.11794	1.74834	1.74656		0.0183301	0.988764
260817_at	5.26082	6.01461	5.45522	6.28485	5.56312	5.38007	5.41731	5.48992		38.34	64.65	43.87	77.97	47.28	41.65	42.73	44.94		1.69	1.78	0.88	1.11	1.02		3.18223	3.94707	3.42113	4.2516	3.52514	3.33625	3.35146	3.40855		0.764836	0.830468	-0.188898	0.169227	-0.0125813		1.98768	2.11301	-0.811782	0.579652	-0.0395049		-0.125335	0.949438
264211_at	4.99951	6.02757	5.04386	5.87208	5.2459	5.16053	4.73541	4.77105		31.99	65.23	32.99	58.57	37.95	35.77	26.64	27.3		2.04	1.78	0.94	0.83	0.83		2.92092	3.96002	3.00977	3.83883	3.20793	3.11671	2.66955	2.68968		1.03911	0.829057	-0.0912194	-0.251367	-0.32009		2.70046	2.10942	-0.392012	-0.861006	-1.00507		0.591037	1.14607
256077_at	5.23089	6.14062	5.05876	5.88564	5.19137	5.30583	5.48511	5.39151		37.55	70.55	33.33	59.12	36.54	39.56	44.79	41.98		1.88	1.77	1.08	1.19	1.26		3.15229	4.07308	3.02467	3.85239	3.1534	3.26201	3.41925	3.31014		0.920787	0.827725	0.10861	0.266961	0.285472		2.39297	2.10603	0.466749	0.914419	0.896372		0.286937	1.06215
263844_at	6.68077	7.74638	7.01674	7.8414	6.96635	6.75026	7.10434	6.9911		102.59	214.73	129.49	229.35	125.05	107.65	137.6	127.21		2.09	1.77	0.86	1.34	0.98		4.60218	5.67883	4.98265	5.80815	4.92838	4.70643	5.03848	4.90973		1.07666	0.825502	-0.221945	0.436306	-0.0729214		2.79805	2.10038	-0.953801	1.49448	-0.228971		0.697673	1.18079
251776_at	7.23931	8.24667	7.54781	8.37209	7.4231	7.46884	7.61609	7.7423		151.09	303.73	187.12	331.32	171.62	177.15	196.19	214.12		2.01	1.77	1.03	1.3	1.14		5.16071	6.17912	5.51372	6.33884	5.38513	5.42502	5.55024	5.66093		1.01841	0.825126	0.0398893	0.389521	0.147214		2.64667	2.09942	0.171423	1.33423	0.462246		0.547253	1.13559
254778_at	4.1291	4.97048	4.18188	5.00069	4.19528	4.16873	4.3158	4.50888		17.5	31.35	18.15	32.02	18.32	17.99	19.92	22.77		1.79	1.76	0.98	1.14	1.25		2.0505	2.90293	2.14779	2.96744	2.15731	2.12491	2.24994	2.42752		0.852431	0.819647	-0.0324024	0.199441	0.279727		2.21532	2.08548	-0.139248	0.683144	0.878332		0.129842	1.01705
254705_at	5.53297	6.30306	5.85064	6.66763	5.91472	5.63718	5.64632	5.50651		46.3	78.96	57.71	101.66	60.33	49.77	50.09	45.46		1.71	1.76	0.82	1.08	0.79		3.45437	4.23551	3.81655	4.63438	3.87675	3.59335	3.58046	3.42514		0.781143	0.817832	-0.2834	0.126094	-0.391403		2.03006	2.08086	-1.2179	0.43191	-1.22899		-0.050805	0.971591
262433_s_at	7.56005	8.42248	7.85308	8.67005	7.77218	7.75574	7.79389	7.75226		188.71	343.1	231.21	407.33	218.61	216.13	221.92	215.61		1.82	1.76	0.99	1.18	0.93		5.48146	6.35493	5.81899	6.6368	5.73421	5.71191	5.72803	5.67089		0.873475	0.817817	-0.0223007	0.246579	-0.148096		2.27001	2.08082	-0.0958365	0.844605	-0.465018		0.18919	1.03409
262738_at	4.19877	5.24686	4.29771	5.106	4.60871	4.28079	4.54126	4.84908		18.36	37.97	19.67	34.44	24.4	19.44	23.28	28.82		2.07	1.75	0.8	1.27	1.47		2.12017	3.17932	2.26362	3.07275	2.57074	2.23697	2.4754	2.76771		1.05914	0.809122	-0.333773	0.355227	0.504091		2.75253	2.0587	-1.43438	1.21676	1.58283		0.693832	1.18286
262713_at	3.8055	4.57267	3.97329	4.78102	4.21371	4.01233	3.92579	3.92544		13.98	23.8	15.71	27.49	18.55	16.14	15.2	15.19		1.7	1.75	0.87	1.09	0.97		1.72691	2.50513	1.9392	2.74777	2.17574	1.96851	1.85993	1.84407		0.778218	0.808572	-0.207231	0.133021	-0.0951285		2.02246	2.0573	-0.890566	0.455636	-0.2987		-0.0348455	0.971429
264664_at	5.627	6.4297	5.69372	6.50047	5.85015	5.57116	5.65483	5.9061		49.42	86.21	51.76	90.54	57.69	47.54	50.38	59.97		1.74	1.75	0.82	1.02	1.16		3.5484	4.36216	3.65963	4.46722	3.81217	3.52733	3.58897	3.82473		0.813753	0.807591	-0.284839	0.0405702	0.165101		2.1148	2.05481	-1.22409	0.138965	0.518411		0.059999	0.994286
260338_at	5.03042	6.03649	5.2163	6.02268	5.30166	5.16463	5.18709	5.4374		32.68	65.64	37.18	65.01	39.44	35.87	36.43	43.33		2.01	1.75	0.91	1.11	1.17		2.95182	3.96895	3.18221	3.98943	3.26369	3.1208	3.12123	3.35604		1.01712	0.807222	-0.142885	0.16941	0.173825		2.64333	2.05387	-0.614044	0.580278	0.545803		0.589466	1.14857
264615_at	5.41172	6.19163	5.70964	6.51536	5.72998	5.8071	5.82556	5.6872		42.57	73.09	52.33	91.48	53.08	55.99	56.71	51.52		1.72	1.75	1.05	1.33	0.98		3.33312	4.12409	3.67555	4.48211	3.692	3.76328	3.7597	3.60583		0.790968	0.806557	0.0712743	0.426581	-0.0697174		2.05559	2.05218	0.306299	1.46117	-0.21891		0.00341476	0.982857
266846_at	4.84374	5.67776	5.10412	5.90937	4.98754	4.98515	4.81034	5.34861		28.72	51.19	34.39	60.1	31.72	31.67	28.06	40.75		1.78	1.75	1	0.98	1.18		2.76515	3.61021	3.07003	3.87612	2.94956	2.94132	2.74448	3.26724		0.845068	0.806089	-0.00823803	-0.020666	0.197208		2.19619	2.05098	-0.0354026	-0.070787	0.619227		0.145204	1.01714
246196_at	4.40674	5.19073	4.62762	5.43225	4.26483	4.41164	4.56642	4.81995		21.21	36.52	24.72	43.18	19.22	21.28	23.69	28.25		1.72	1.75	1.11	1.12	1.14		2.32814	3.12318	2.59353	3.399	2.22685	2.36781	2.50056	2.73858		0.795039	0.805464	0.140954	0.172415	0.14505		2.06617	2.04939	0.605746	0.590571	0.455453		0.0167784	0.982857
264913_at	4.93233	5.74697	5.31335	6.11693	5.2646	5.15778	5.34272	5.19767		30.53	53.7	39.76	69.4	38.44	35.7	40.58	36.7		1.76	1.75	0.93	1.33	0.92		2.85374	3.67943	3.27926	4.08368	3.22663	3.11395	3.27686	3.1163		0.825689	0.804413	-0.112675	0.423119	-0.162963		2.14582	2.04672	-0.484217	1.44931	-0.511697		0.0991033	1.00571
263802_at	6.6653	7.54505	6.78881	7.59176	6.65874	6.70095	7.02513	7.00842		101.5	186.76	110.57	192.91	101.04	104.04	130.25	128.75		1.84	1.74	1.03	1.28	1.16		4.5867	5.47751	4.75472	5.55851	4.62077	4.65712	4.95927	4.92705		0.890807	0.803787	0.0363584	0.372568	0.172325		2.31505	2.04513	0.156249	1.27615	0.541096		0.269928	1.05747
260417_at	4.02979	4.86615	4.34762	5.14301	4.02269	4.12454	4.39924	4.36981		16.33	29.16	20.36	35.33	16.25	17.44	21.1	20.67		1.79	1.74	1.07	1.29	1.02		1.9512	2.79861	2.31353	3.10976	1.98471	2.08071	2.33338	2.28844		0.847411	0.79623	0.0959951	0.382183	-0.0250931		2.20228	2.0259	0.412536	1.30909	-0.0787915		0.176377	1.02874
254991_at	4.98606	5.90565	5.05733	5.85008	4.8429	5.14769	5.40863	5.43037		31.69	59.95	33.3	57.68	28.7	35.45	42.48	43.12		1.89	1.73	1.24	1.34	1.3		2.90746	3.8381	3.02324	3.81683	2.80492	3.10386	3.34277	3.349		0.93064	0.793584	0.298937	0.435313	0.325762		2.41857	2.01917	1.28467	1.49108	1.02288		0.399408	1.09249
247849_at	5.21886	5.96828	5.27431	6.06218	5.24854	5.22219	5.50829	5.58412		37.24	62.61	38.7	66.82	38.02	37.33	45.52	47.97		1.68	1.73	0.98	1.22	1.24		3.14026	3.90073	3.24022	4.02893	3.21057	3.17837	3.44244	3.50275		0.760474	0.78871	-0.0322004	0.302175	0.262531		1.97634	2.00677	-0.13838	1.03504	0.824338		-0.0304239	0.971098
259835_at	4.1234	4.93563	4.21545	5.00014	3.90423	3.90624	4.39201	4.12495		17.43	30.6	18.58	32	14.97	14.99	21	17.45		1.76	1.72	1	1.2	0.94		2.04481	2.86809	2.18136	2.96689	1.86625	1.86241	2.32616	2.04358		0.823279	0.785525	-0.00383836	0.281347	-0.137777		2.13956	1.99866	-0.0164952	0.963697	-0.432616		0.1409	1.02326
252287_at	5.05819	5.92685	5.77643	6.55682	5.76571	5.59246	5.56329	5.53508		33.32	60.84	54.81	94.15	54.41	48.25	47.28	46.37		1.83	1.72	0.89	1.42	0.85		2.97959	3.8593	3.74234	4.52357	3.72774	3.54863	3.49744	3.45372		0.87971	0.781233	-0.179105	0.517843	-0.28862		2.28622	1.98774	-0.769696	1.77377	-0.906258		0.298475	1.06395
260046_at	2.6821	3.43142	2.80777	3.57978	2.70519	2.74964	2.96814	2.75813		6.42	10.79	7	11.96	6.52	6.73	7.83	6.77		1.68	1.71	1.03	1.22	0.97		0.603509	1.36387	0.773681	1.54653	0.667214	0.705815	0.902286	0.676758		0.760363	0.772853	0.0386005	0.298777	-0.0969231		1.97606	1.96642	0.165884	1.0234	-0.304335		0.00963522	0.982456
249419_s_at	2.36173	3.12204	2.36173	3.13342	2.36173	2.36173	2.36173	2.36173		5.14	8.71	5.14	8.78	5.14	5.14	5.14	5.14		1.69	1.71	1	1	1		0.283138	1.0545	0.327643	1.10017	0.323759	0.317906	0.295875	0.280365		0.771359	0.772526	-0.00585269	0.0127371	-0.0472783		2.00463	1.96559	-0.0251517	0.0436282	-0.148452		0.0390426	0.988304
258612_at	3.71953	4.82644	3.80714	4.57654	4.04888	3.87696	4.05073	4.13496		13.17	28.37	14	23.86	16.55	14.69	16.57	17.57		2.15	1.7	0.89	1.26	1.26		1.64094	2.7589	1.77305	2.54329	2.01091	1.83313	1.98488	2.05359		1.11796	0.770243	-0.177779	0.343938	0.280543		2.90538	1.95978	-0.763999	1.17809	0.880894		0.945602	1.26471
247215_at	3.0415	4.37595	2.85105	3.53476	2.84491	2.95353	3.76496	3.80543		8.23	20.76	7.22	11.59	7.18	7.75	13.59	13.98		2.52	1.61	1.08	1.65	1.94		0.962903	2.30841	0.816965	1.50151	0.80694	0.909707	1.6991	1.72406		1.3455	0.684542	0.102766	0.7362	0.907096		3.49673	1.74172	0.441635	2.5217	2.84825		1.75501	1.56522
258792_at	3.12205	3.90121	3.24948	3.88372	3.31868	3.75022	3.93489	4.17162		8.71	14.94	9.51	14.76	9.98	13.46	15.29	18.02		1.72	1.55	1.35	1.76	1.89		1.04346	1.83366	1.21539	1.85047	1.28071	1.70639	1.86903	2.09026		0.790202	0.635083	0.425686	0.825574	0.874865		2.0536	1.61588	1.82937	2.82783	2.74704		0.437717	1.10968
261972_at	3.64018	4.88264	3.76599	4.49754	3.3213	3.31309	4.21194	4.08333		12.47	29.5	13.6	22.59	10	9.94	18.53	16.95		2.37	1.66	0.99	1.49	1.25		1.56159	2.8151	1.7319	2.46429	1.28333	1.26926	2.14608	2.00196		1.25351	0.732387	-0.0140683	0.584491	0.270059		3.25765	1.86346	-0.060458	2.00205	0.847976		1.39419	1.42771
260781_at	5.20353	6.24133	5.85998	6.58776	5.39712	5.63182	5.86622	5.75449		36.85	75.65	58.08	96.19	42.14	49.58	58.33	53.99		2.05	1.66	1.18	1.58	0.93		3.12493	4.17378	3.82589	4.55451	3.35914	3.588	3.80037	3.67312		1.04885	0.728615	0.228853	0.675434	-0.152774		2.72578	1.85386	0.983488	2.31356	-0.479705		0.871917	1.23494
256299_at	6.13855	7.31649	7.05197	7.77759	6.83296	6.64016	6.73224	7.0431		70.45	159.4	132.69	219.43	114.01	99.74	106.32	131.88		2.26	1.65	0.87	1.51	0.99		4.05996	5.24895	5.01788	5.74434	4.79499	4.59634	4.66638	4.96173		1.18899	0.726463	-0.198652	0.606421	-0.0561479		3.08999	1.84839	-0.853702	2.07717	-0.176303		1.2416	1.3697
247444_at	4.7244	5.64733	5.20768	5.92114	4.92333	5.33426	5.47564	5.66858		26.44	50.12	36.95	60.6	30.34	40.34	44.5	50.86		1.9	1.64	1.33	1.68	1.38		2.64581	3.57978	3.17359	3.88789	2.88535	3.29043	3.40978	3.58721		0.933978	0.714298	0.405076	0.763978	0.413621		2.42725	1.81743	1.7408	2.61685	1.29876		0.609816	1.15854
253728_at	9.2217	10.3436	9.76994	10.4753	9.74306	9.65372	10.1632	9.49622		597.05	1299.37	873.06	1423.6	856.95	805.49	1146.66	722.18		2.18	1.63	0.94	1.92	0.83		7.14311	8.27605	7.73585	8.44208	7.70509	7.60989	8.09736	7.41485		1.13294	0.706224	-0.0951954	0.95425	-0.321004		2.94432	1.79689	-0.409099	3.26859	-1.00794		1.14743	1.33742
260895_at	9.77571	10.5495	10.1006	10.7607	10.0643	10.0125	10.4093	10.1006		876.56	1498.73	1097.97	1735	1070.69	1032.91	1359.9	1097.96		1.71	1.58	0.96	1.55	1		7.69712	8.48198	8.06654	8.72747	8.02636	7.96867	8.34342	8.01924		0.784862	0.660933	-0.0576891	0.646303	-0.0473016		2.03972	1.68165	-0.247917	2.21378	-0.148525		0.358069	1.08228
252942_at	6.2765	7.27955	6.55194	7.21061	6.72492	6.40798	7.12877	6.41846		77.52	155.37	93.83	148.12	105.78	84.92	139.95	85.54		2	1.58	0.8	1.81	0.91		4.19791	5.21201	4.51785	5.17736	4.68695	4.36415	5.06291	4.33709		1.0141	0.659506	-0.322795	0.865004	-0.180762		2.63548	1.67802	-1.3872	2.96289	-0.567586		0.957454	1.26582
259942_at	5.4889	6.39524	5.85207	6.49974	5.67916	5.77473	6.14058	5.98407		44.91	84.17	57.76	90.49	51.24	54.75	70.55	63.3		1.87	1.57	1.07	1.57	1.1		3.4103	4.32769	3.81798	4.46649	3.64118	3.73091	4.07472	3.9027		0.91739	0.648502	0.0897206	0.664418	0.0847203		2.38414	1.65002	0.385571	2.27583	0.266019		0.734116	1.19108
252831_at	7.31256	8.06269	7.71623	8.36158	7.72364	7.85704	7.8962	7.76424		158.96	267.37	210.29	328.92	211.37	231.85	238.23	217.41		1.68	1.56	1.1	1.5	1.03		5.23396	5.99514	5.68214	6.32833	5.68566	5.81321	5.83034	5.68288		0.761178	0.646194	0.127545	0.596375	0.000736878		1.97817	1.64415	0.548122	2.04276	0.00231377		0.334019	1.07692
250353_at	5.70946	6.46453	5.94204	6.57201	5.96493	5.99164	6.4393	5.87328		52.33	88.31	61.48	95.14	62.46	63.63	86.78	58.62		1.69	1.55	1.02	1.66	0.95		3.63087	4.39698	3.90795	4.53876	3.92696	3.94781	4.37344	3.79191		0.766113	0.630814	0.0208482	0.742574	-0.116042		1.991	1.60502	0.0895944	2.54354	-0.364369		0.385976	1.09032
251483_at	6.28428	7.05656	6.87135	7.49153	6.75659	6.86706	7.20127	6.67987		77.94	133.12	117.08	179.96	108.13	116.73	147.16	102.53		1.71	1.54	1.08	1.89	0.88		4.20569	4.98902	4.83726	5.45828	4.71862	4.82323	5.13541	4.5985		0.783332	0.621022	0.104615	0.929722	-0.238762		2.03575	1.58011	0.449581	3.18457	-0.749703		0.455641	1.11039
254228_at	4.42191	5.32093	4.61159	5.22496	4.77967	4.78194	5.01021	4.67942		21.44	39.97	24.45	37.4	27.47	27.51	32.23	25.62		1.86	1.53	1	1.5	1.05		2.34331	3.25338	2.5775	3.19171	2.7417	2.73812	2.94435	2.59805		0.910067	0.614203	-0.00358091	0.601041	0.0205513		2.36511	1.56276	-0.0153888	2.05874	0.0645303		0.802352	1.21569
264239_at	5.55261	6.51166	6.24924	6.86003	6.35627	6.35914	6.27711	6.14136		46.94	91.24	76.07	116.16	81.93	82.09	77.55	70.59		1.94	1.53	1	1.65	0.93		3.47402	4.44411	4.21515	4.82678	4.31829	4.31532	4.21126	4.05999		0.970096	0.611629	-0.00297833	0.73724	-0.155159		2.52112	1.55621	-0.0127993	2.52526	-0.487193		0.964908	1.26797
264188_at	7.26424	8.06026	7.61823	8.20884	7.51557	7.40416	8.00074	7.6124		153.73	266.92	196.48	295.88	182.98	169.39	256.13	195.69		1.74	1.51	0.93	1.67	1		5.18564	5.99272	5.58414	6.17559	5.4776	5.36034	5.93488	5.53103		0.807074	0.591452	-0.117263	0.74924	-0.0531087		2.09745	1.50487	-0.503934	2.56637	-0.166759		0.592577	1.15232
261019_at	7.35361	8.30868	7.7538	8.34434	7.79849	7.61174	8.16136	7.74051		163.55	317.08	215.84	325.01	222.63	195.6	286.29	213.86		1.94	1.51	0.88	1.75	0.99		5.27502	6.24114	5.71972	6.31109	5.76052	5.56791	6.0955	5.65914		0.96612	0.591371	-0.192603	0.820485	-0.0605734		2.51078	1.50466	-0.827703	2.8104	-0.190198		1.00612	1.28477
248655_at	6.30313	7.24986	6.95579	7.4754	6.81899	6.71549	7.07942	6.57839		78.96	152.2	124.14	177.96	112.91	105.09	135.24	95.56		1.93	1.43	0.93	1.71	0.77		4.22453	5.18231	4.9217	5.44215	4.78101	4.67167	5.01356	4.49702		0.957778	0.520443	-0.109347	0.789029	-0.424684		2.4891	1.3242	-0.469914	2.70266	-1.33349		1.1649	1.34965
258514_at	6.21055	6.96538	6.54984	7.05335	6.62345	6.47214	7.01741	6.33979		74.06	124.97	93.69	132.82	98.6	88.78	129.55	81		1.69	1.42	0.9	1.75	0.86		4.13195	4.89784	4.51575	5.0201	4.58548	4.42831	4.95156	4.25842		0.765889	0.504347	-0.157163	0.819604	-0.257337		1.99041	1.28324	-0.675401	2.80739	-0.808029		0.707172	1.19014
252643_at	9.26665	10.0324	9.59974	10.0942	9.63195	9.46729	9.95282	9.30895		615.94	1047.23	775.91	1093.12	793.42	707.84	991.06	634.27		1.7	1.41	0.89	1.61	0.82		7.18806	7.96482	7.56565	8.06098	7.59397	7.42346	7.88697	7.22758		0.776765	0.495337	-0.170515	0.698906	-0.338067		2.01868	1.26032	-0.732781	2.39396	-1.06152		0.758363	1.20567
259788_at	8.09173	8.83912	8.48617	8.95656	8.92775	8.87187	8.73335	8.94954		272.81	457.97	358.58	496.81	486.99	468.49	425.6	494.4		1.68	1.39	0.96	1.56	1.38		6.01313	6.77158	6.45208	6.92331	6.88978	6.82805	6.66749	6.86817		0.758446	0.471234	-0.0617336	0.654356	0.41609		1.97107	1.19899	-0.265298	2.24136	1.30651		0.772082	1.20863
250837_at	3.93012	4.70892	4.16902	4.58241	4.50906	4.28103	4.54071	4.3123		15.24	26.15	17.99	23.96	22.77	19.44	23.28	19.87		1.72	1.33	0.85	1.53	1.1		1.85153	2.64137	2.13493	2.54916	2.47109	2.2372	2.47485	2.23093		0.789848	0.414233	-0.233888	0.623325	0.0960003		2.05268	1.05396	-1.00513	2.13507	0.301437		0.998722	1.29323
250390_at	5.86804	6.62979	6.30758	6.71896	6.03986	6.20622	6.52166	6.21128		58.41	99.03	79.21	105.34	65.79	73.83	91.88	74.09		1.7	1.33	1.12	1.57	0.94		3.78944	4.56225	4.27349	4.68571	4.00189	4.1624	4.4558	4.12992		0.772804	0.412225	0.16051	0.66636	-0.143571		2.00839	1.04885	0.689786	2.28248	-0.450806		0.959535	1.2782
253138_at	6.55445	7.33502	7.05016	7.43996	6.90039	6.87202	7.25317	6.7788		93.99	161.46	132.53	173.64	119.46	117.13	152.55	109.8		1.72	1.31	0.98	1.62	0.83		4.47585	5.26748	5.01607	5.40671	4.86242	4.82819	5.18732	4.69743		0.791625	0.390642	-0.0342304	0.711466	-0.318644		2.0573	0.993936	-0.147104	2.43698	-1.00053		1.06336	1.31298
258657_at	3.27373	4.15313	4.07762	4.45496	3.99617	4.10635	3.96535	3.54901		9.67	17.79	16.88	21.93	15.96	17.22	15.62	11.7		1.84	1.3	1.08	1.62	0.69		1.19513	2.08558	2.04353	2.42171	1.95819	2.06253	1.89949	1.46764		0.890453	0.378183	0.104334	0.704362	-0.575891		2.31414	0.962234	0.448372	2.41265	-1.80828		1.3519	1.41538
261418_at	5.88391	6.64335	6.14691	6.46373	6.27543	6.09972	6.57555	6.20473		59.05	99.96	70.86	88.26	77.46	68.58	95.38	73.76		1.69	1.25	0.89	1.62	1.04		3.80531	4.57581	4.11282	4.43048	4.23746	4.0559	4.50969	4.12336		0.770493	0.317654	-0.181565	0.704379	0.0105412		2.00238	0.808229	-0.780267	2.41271	0.033099		1.19415	1.352
250110_at	6.74189	7.63749	7.85922	8.62398	8.12107	7.70624	7.36114	7.08733		107.03	199.12	232.2	394.53	278.41	208.84	164.41	135.99		1.86	1.7	0.75	1.54	0.59		4.66329	5.56994	5.82513	6.59073	6.0831	5.66241	5.29528	5.00596		0.906649	0.765596	-0.42069	0.631987	-0.819172		2.35623	1.94795	-1.8079	2.16474	-2.57217		0.408272	1.09412
263286_at	8.88865	9.63706	9.40028	10.0587	9.40913	9.36756	9.58041	8.77061		473.97	796.24	675.72	1066.52	679.88	660.57	765.58	436.73		1.68	1.58	0.97	1.62	0.65		6.81006	7.56952	7.36619	8.02545	7.37116	7.32373	7.51455	6.68924		0.759458	0.659257	-0.0474207	0.704492	-0.676955		1.9737	1.67739	-0.203789	2.41309	-2.12561		0.296311	1.06329
253536_at	4.26668	5.23961	5.20823	5.86644	5.01176	4.97601	5.22889	4.61183		19.25	37.78	36.97	58.34	32.26	31.47	37.5	24.45		1.96	1.58	0.98	1.95	0.66		2.18809	3.17207	3.17414	3.83319	2.97379	2.93219	3.16303	2.53046		0.98398	0.659049	-0.0416025	0.97494	-0.643678		2.5572	1.67686	-0.178785	3.33946	-2.02113		0.880337	1.24051
253775_at	5.41571	6.27221	6.17099	6.76607	6.06856	5.96998	6.20336	5.55291		42.69	77.29	72.05	108.84	67.11	62.68	73.69	46.95		1.81	1.51	0.93	1.73	0.65		3.33712	4.20466	4.1369	4.73282	4.03059	3.92615	4.1375	3.47154		0.867548	0.595921	-0.104435	0.800382	-0.665361		2.25461	1.51624	-0.448807	2.74154	-2.08921		0.738371	1.19868
262415_at	3.78409	4.75318	4.89171	5.46681	4.58126	4.58194	4.53227	4.16438		13.78	26.97	29.69	44.23	23.94	23.95	23.14	17.93		1.96	1.49	1	1.68	0.6		1.7055	2.68563	2.85762	3.43356	2.54329	2.53811	2.46642	2.08301		0.980134	0.575939	-0.00517383	0.760918	-0.774607		2.5472	1.4654	-0.0222344	2.60637	-2.43224		1.0818	1.31544
258090_at	7.9644	8.77776	8.77825	9.35265	8.66952	8.47286	8.70789	8.18285		249.76	438.9	439.05	653.78	407.18	355.29	418.15	290.59		1.76	1.49	0.87	1.67	0.66		5.88581	6.71021	6.74416	7.3194	6.63154	6.42903	6.64203	6.10148		0.824406	0.575243	-0.202515	0.756219	-0.642681		2.14249	1.46363	-0.8703	2.59027	-2.018		0.678865	1.18121
265480_at	4.94071	6.05507	6.29331	6.86683	6.19557	6.25362	5.84805	5.39631		30.71	66.49	78.43	116.71	73.29	76.3	57.6	42.12		2.16	1.49	1.04	1.88	0.54		2.86211	3.98753	4.25922	4.83358	4.1576	4.2098	3.78219	3.31494		1.12541	0.574355	0.0521954	0.920074	-0.944285		2.92475	1.46137	0.224308	3.15152	-2.96502		1.46339	1.44966
255520_at	7.54083	8.54513	8.48578	9.02836	8.39881	8.28761	8.38143	7.80063		186.22	373.54	358.49	522.16	337.52	312.48	333.47	222.96		2.01	1.46	0.93	1.79	0.62		5.46223	6.47758	6.45169	6.99511	6.36084	6.24379	6.31557	5.71926		1.01535	0.543422	-0.117049	0.853336	-0.732427		2.63871	1.38266	-0.503013	2.92293	-2.2998		1.25605	1.37671
245121_at	7.65369	8.39983	8.79234	9.17949	8.59408	8.4683	8.29118	8.14905		201.37	337.75	443.36	579.83	386.43	354.17	313.25	283.86		1.68	1.31	0.92	1.56	0.64		5.57509	6.33229	6.75825	7.14624	6.5561	6.42447	6.22532	6.06769		0.757195	0.387989	-0.131634	0.650232	-0.690561		1.96782	0.987186	-0.565691	2.22724	-2.16834		0.980636	1.28244
266256_at	9.99445	10.8146	10.8558	11.0148	10.8193	10.6797	10.8147	10.1391		1020.07	1801.08	1853.23	2069.08	1806.87	1640.22	1801.14	1127.61		1.77	1.12	0.91	1.77	0.61		7.91586	8.7471	8.82173	8.98153	8.7813	8.63584	8.74884	8.05768		0.831245	0.159792	-0.14546	0.832977	-0.764048		2.16026	0.40657	-0.625107	2.85319	-2.39908		1.75369	1.58036
258130_at	2.7313	3.50085	2.66183	3.3656	2.49352	2.55105	3.10319	3.44632		6.64	11.32	6.33	10.31	5.63	5.86	8.59	10.9		1.7	1.63	1.04	1.29	1.72		0.652704	1.43331	0.627739	1.33234	0.455546	0.507224	1.03733	1.36495		0.780603	0.704606	0.0516775	0.384624	0.737216		2.02866	1.79277	0.222082	1.31745	2.31483		0.23588	1.04294
262881_at	4.3931	5.19474	4.02122	4.42596	4.27606	4.70192	4.74502	4.8769		21.01	36.62	16.24	21.5	19.37	26.03	26.82	29.38		1.74	1.32	1.34	1.28	1.81		2.31451	3.12719	1.98713	2.39271	2.23809	2.65809	2.67916	2.79553		0.812686	0.405586	0.420005	0.364652	0.808401		2.11203	1.03196	1.80496	1.24904	2.53835		1.08007	1.31818
254873_at	5.04877	5.97712	5.96776	6.46924	5.71495	5.55877	5.5829	5.33308		33.1	62.99	62.59	88.6	52.53	47.14	47.93	40.31		1.9	1.42	0.9	1.45	0.64		2.97017	3.90957	3.93367	4.43599	3.67698	3.51494	3.51704	3.25171		0.939402	0.502318	-0.162041	0.54687	-0.681958		2.44135	1.27808	-0.696365	1.87319	-2.14133		1.16327	1.33803
265037_at	5.78791	6.57205	6.74013	7.20585	6.59314	6.49781	6.28619	5.81129		55.25	95.14	106.9	147.63	96.55	90.37	78.04	56.15		1.72	1.38	0.94	1.41	0.53		3.70931	4.5045	4.70604	5.1726	4.55516	4.45398	4.22033	3.72992		0.79519	0.466559	-0.10118	0.511013	-0.976117		2.06656	1.1871	-0.434819	1.75037	-3.06497		0.879467	1.24638
262054_s_at	5.58977	6.47229	6.44622	6.82105	6.21259	6.06605	5.71954	5.85104		48.16	88.79	87.2	113.07	74.16	67	52.69	57.72		1.84	1.3	0.9	1.09	0.66		3.51117	4.40474	4.41213	4.7878	4.17462	4.02223	3.65368	3.76968		0.893568	0.375668	-0.152388	0.142503	-0.642456		2.32223	0.955837	-0.654884	0.488116	-2.01729		1.36639	1.41538
267446_s_at	4.18569	4.95041	4.10651	4.86934	4.05503	4.22419	4.46909	4.7699		18.2	30.92	17.23	29.23	16.62	18.69	22.15	27.28		1.7	1.7	1.12	1.22	1.58		2.10709	2.88286	2.07242	2.83609	2.01706	2.18036	2.40323	2.68853		0.775766	0.763674	0.163303	0.296135	0.616112		2.01609	1.94306	0.70179	1.01435	1.93457		0.0730208	1
246865_s_at	5.75304	6.6219	6.10134	6.86119	6.07707	6.0995	5.96128	5.9773		53.93	98.49	68.66	116.26	67.51	68.57	62.31	63		1.83	1.69	1.02	1.16	0.92		3.67445	4.55435	4.06725	4.82794	4.03909	4.05567	3.89543	3.89594		0.879907	0.760685	0.0165775	0.22098	-0.171318		2.28673	1.93546	0.071241	0.756922	-0.537932		0.351269	1.08284
249119_at	4.6802	5.62068	4.93556	5.6872	4.93867	4.99235	4.8646	4.84407		25.64	49.2	30.6	51.52	30.67	31.83	29.13	28.72		1.92	1.68	1.04	1.14	0.94		2.60161	3.55313	2.90147	3.65395	2.90069	2.94853	2.79874	2.7627		0.951526	0.752478	0.0478312	0.197134	-0.138769		2.47286	1.91458	0.205553	0.675243	-0.43573		0.558277	1.14286
265032_at	5.32951	6.28325	5.76787	6.51828	5.9639	5.51732	5.85372	5.76417		40.21	77.88	54.49	91.66	62.42	45.8	57.83	54.35		1.94	1.68	0.73	1.44	1		3.25092	4.21571	3.73378	4.48503	3.92592	3.47349	3.78787	3.6828		0.964789	0.75125	-0.452433	0.536946	-0.0509726		2.50732	1.91145	-1.94431	1.8392	-0.160052		0.595869	1.15476
253429_at	3.82128	4.69527	4.16787	4.91776	4.26994	4.01453	3.86439	4.26449		14.14	25.91	17.97	30.23	19.29	16.16	14.56	19.22		1.83	1.68	0.84	1.03	1.07		1.74268	2.62772	2.13378	2.88451	2.23197	1.9707	1.79854	2.18312		0.885041	0.750734	-0.26127	0.0558535	0.0493438		2.30007	1.91014	-1.1228	0.191315	0.154938		0.389931	1.08929
250227_at	2.42058	3.18943	2.42134	3.16421	2.44983	2.43419	2.59847	2.4372		5.35	9.12	5.36	8.96	5.46	5.4	6.06	5.42		1.7	1.67	0.99	1.13	1.01		0.341988	1.12188	0.387252	1.13096	0.411858	0.390368	0.532611	0.355829		0.779896	0.743704	-0.0214896	0.190623	-0.0314228		2.02682	1.89225	-0.0923508	0.652939	-0.0986666		0.134564	1.01796
245437_at	3.29822	4.19947	3.14686	3.88954	3.17475	2.98996	3.48073	3.74837		9.84	18.37	8.86	14.82	9.03	7.94	11.16	13.44		1.87	1.67	0.88	1.13	1.52		1.21962	2.13193	1.11277	1.85629	1.13677	0.946137	1.41487	1.667		0.912307	0.743523	-0.190638	0.195254	0.554229		2.37093	1.89179	-0.819259	0.668803	1.74026		0.479137	1.11976
261011_at	5.45595	6.37067	5.78757	6.52336	5.87034	5.69978	5.82901	5.71342		43.89	82.75	55.24	91.99	58.5	51.98	56.85	52.47		1.89	1.67	0.89	1.3	0.95		3.37736	4.30312	3.75349	4.49011	3.83237	3.65596	3.76315	3.63205		0.925767	0.736629	-0.176409	0.385795	-0.121434		2.40591	1.87425	-0.75811	1.32146	-0.381298		0.53166	1.13174
246564_at	6.50809	7.36449	6.37223	7.10688	6.58909	6.50241	6.78248	6.8822		91.02	164.79	82.84	137.84	96.28	90.66	110.09	117.96		1.81	1.66	0.94	1.21	1.42		4.42949	5.29695	4.33814	5.07363	4.55112	4.45858	4.71662	4.80083		0.867451	0.73549	-0.0925382	0.287122	0.462699		2.25436	1.87136	-0.39768	0.983479	1.45286		0.383003	1.09036
258966_at	5.71494	6.73401	6.17659	6.90471	6.20227	5.96117	5.94059	6.08208		52.53	106.45	72.33	119.82	73.63	62.3	61.42	67.75		2.03	1.66	0.85	1.17	0.94		3.63634	4.66646	4.1425	4.87146	4.1643	3.91734	3.87473	4.00071		1.03012	0.728961	-0.246958	0.238389	-0.141789		2.67711	1.85474	-1.06129	0.816552	-0.445211		0.822372	1.22289
253558_at	6.74066	7.76074	6.95456	7.67982	6.82814	6.95442	7.21636	7.2036		106.94	216.88	124.03	205.05	113.63	124.02	148.71	147.4		2.03	1.65	1.09	1.39	1.19		4.66206	5.6932	4.92047	5.64657	4.79017	4.9106	5.1505	5.12224		1.03113	0.726096	0.120429	0.488433	0.201763		2.67974	1.84745	0.517538	1.67303	0.633528		0.83229	1.2303
259732_at	3.78433	4.75773	3.91632	4.63975	3.85463	3.85571	3.95065	4.00102		13.78	27.05	15.1	24.93	14.47	14.48	15.46	16.01		1.96	1.65	1	1.12	1.06		1.70573	2.69019	1.88223	2.6065	1.81666	1.81188	1.8848	1.91965		0.984455	0.724274	-0.00477583	0.179065	0.0374251		2.55843	1.84282	-0.020524	0.613351	0.117513		0.715615	1.18788
249815_at	8.45485	9.26847	8.88201	9.60292	8.78624	8.73603	8.7537	8.81771		350.88	616.72	471.79	777.62	441.49	426.39	431.64	451.23		1.76	1.65	0.97	1.23	0.96		6.37626	7.20093	6.84792	7.56967	6.74826	6.6922	6.68784	6.73634		0.824669	0.721755	-0.056063	0.311584	-0.111577		2.14317	1.83641	-0.240929	1.06727	-0.350348		0.306767	1.06667
245145_at	5.34909	6.37644	5.61322	6.33224	5.41062	5.6252	5.73828	5.74167		40.76	83.08	48.95	80.57	42.54	49.36	53.38	53.51		2.04	1.65	1.16	1.31	1.09		3.27049	4.30889	3.57913	4.29899	3.37264	3.58138	3.67242	3.6603		1.0384	0.719861	0.208731	0.401932	0.0811739		2.69862	1.83159	0.897015	1.37674	0.254883		0.867035	1.23636
261301_at	6.26452	7.2807	6.82112	7.53857	6.72613	6.43399	6.73578	6.94071		76.88	155.49	113.07	185.92	105.87	86.46	106.58	122.85		2.02	1.64	0.82	1.39	1.09		4.18592	5.21316	4.78703	5.50532	4.68815	4.39016	4.66992	4.85934		1.02724	0.71829	-0.297993	0.483998	0.0723136		2.66962	1.82759	-1.28061	1.65784	0.227062		0.842025	1.23171
263039_at	4.7054	5.82967	5.20064	5.91793	4.71783	4.69287	5.17075	5.2377		26.09	56.87	36.77	60.46	26.32	25.86	36.02	37.73		2.18	1.64	0.98	1.38	1.03		2.6268	3.76213	3.16655	3.88468	2.67985	2.64904	3.10489	3.15633		1.13532	0.718126	-0.0308107	0.478092	-0.0102222		2.95052	1.82717	-0.132408	1.63761	-0.0320975		1.12334	1.32927
253566_at	5.85688	6.70746	6.01445	6.72918	6.24762	5.9622	5.91353	6.23511		57.96	104.51	64.64	106.09	75.98	62.34	60.28	75.33		1.8	1.64	0.82	1.04	1.17		3.77829	4.63992	3.98036	4.69593	4.20964	3.91837	3.84767	4.15374		0.861632	0.715574	-0.291275	0.0693866	0.173385		2.23924	1.82068	-1.25174	0.23767	0.544423		0.418556	1.09756
250484_at	5.39876	6.15713	5.45576	6.16866	5.33582	5.56521	5.79587	5.84567		42.19	71.36	43.89	71.94	40.39	47.35	55.56	57.51		1.69	1.64	1.17	1.32	1.31		3.32017	4.08959	3.42167	4.13541	3.29784	3.52138	3.73001	3.7643		0.769421	0.713738	0.223537	0.409846	0.342623		1.99959	1.81601	0.960642	1.40384	1.07583		0.183585	1.03049
247555_at	6.70274	7.48095	6.81108	7.52346	6.76801	6.55281	7.16058	7.08005		104.17	178.64	112.29	183.99	108.99	93.88	143.07	135.3		1.72	1.64	0.86	1.37	1.2		4.62415	5.41341	4.77699	5.49021	4.73004	4.50898	5.09472	4.99868		0.78926	0.71322	-0.221058	0.470579	0.221684		2.05115	1.81469	-0.949991	1.61187	0.69608		0.236462	1.04878
258045_at	5.45734	6.20961	5.65111	6.35888	5.61869	5.54593	5.69955	5.62418		43.94	74.01	50.25	82.08	49.14	46.72	51.97	49.32		1.68	1.63	0.95	1.18	0.98		3.37875	4.14207	3.61702	4.32563	3.58072	3.5021	3.63369	3.54281		0.763323	0.708614	-0.0786178	0.254942	-0.0742084		1.98375	1.80297	-0.337857	0.87325	-0.233012		0.180776	1.03067
264452_at	2.95811	3.78175	3.22496	3.92985	3.01961	2.93568	3.43634	3.43221		7.77	13.75	9.35	15.24	8.11	7.65	10.83	10.79		1.77	1.63	0.94	1.39	1.15		0.879515	1.71421	1.19087	1.8966	0.981637	0.891856	1.37048	1.35084		0.834692	0.705728	-0.0897807	0.490966	0.159966		2.16922	1.79563	-0.385829	1.6817	0.502288		0.373594	1.08589
265770_at	4.74158	5.52844	4.95491	5.65914	5.1839	4.75589	4.76602	4.99536		26.75	46.16	31.02	50.53	36.35	27.02	27.21	31.9		1.73	1.63	0.74	1.02	1.03		2.66299	3.4609	2.92082	3.62589	3.14592	2.71207	2.70016	2.914		0.797909	0.705062	-0.433856	0.0371746	-0.00682777		2.07363	1.79394	-1.86448	0.127334	-0.0214389		0.279695	1.06135
254452_at	5.18345	6.00034	5.56734	6.25627	5.37573	5.26579	5.3204	5.27725		36.34	64.02	47.42	76.44	41.52	38.47	39.96	38.78		1.76	1.61	0.93	1.1	0.82		3.10486	3.9328	3.53325	4.22302	3.33775	3.22196	3.25454	3.19588		0.827937	0.689773	-0.115792	0.149685	-0.337361		2.15167	1.75503	-0.497611	0.512715	-1.0593		0.396635	1.09317
254453_at	2.71657	3.64842	2.72701	3.41076	2.59622	2.77878	2.77289	2.77878		6.57	12.54	6.62	10.64	6.05	6.86	6.83	6.86		1.91	1.61	1.13	1.04	1.04		0.63797	1.58088	0.692918	1.37751	0.558246	0.734951	0.70703	0.69741		0.942906	0.684594	0.176705	0.0690594	0.00449198		2.45045	1.74186	0.759385	0.236549	0.0141046		0.708597	1.18634
267102_at	3.98022	4.91585	4.32202	5.00549	4.03416	4.25054	4.27372	4.64967		15.78	30.19	20	32.12	16.38	19.03	19.34	25.1		1.91	1.61	1.16	1.23	1.25		1.90162	2.8483	2.28793	2.97224	1.99618	2.20671	2.20786	2.5683		0.946679	0.684315	0.210531	0.30624	0.280375		2.46026	1.74115	0.904749	1.04896	0.880366		0.719109	1.18634
245180_at	5.10743	5.9073	5.64632	6.32119	5.60072	5.55112	5.60605	5.35394		34.47	60.02	50.09	79.96	48.53	46.89	48.71	40.9		1.74	1.6	0.97	1.41	0.82		3.02883	3.83976	3.61223	4.28794	3.56274	3.50729	3.54019	3.27257		0.810924	0.675713	-0.0554528	0.511354	-0.33966		2.10746	1.71926	-0.238307	1.75154	-1.06652		0.388194	1.0875
247839_at	6.52461	7.32513	6.87441	7.54444	6.82584	6.677	6.50191	6.90892		92.07	160.36	117.33	186.68	113.44	102.32	90.63	120.17		1.74	1.59	0.9	0.98	1.02		4.44601	5.25758	4.84032	5.51119	4.78787	4.63317	4.43606	4.82755		0.811572	0.670868	-0.154697	-0.00995572	-0.012777		2.10914	1.70693	-0.664805	-0.0341013	-0.0401194		0.402204	1.09434
251139_at	4.52498	5.3954	4.47783	5.14018	4.35762	4.62925	4.70992	5.03872		23.02	42.09	22.28	35.27	20.5	24.75	26.17	32.87		1.83	1.58	1.21	1.14	1.48		2.44638	3.32785	2.44375	3.10693	2.31964	2.58543	2.64406	2.95736		0.881466	0.663187	0.265785	0.197676	0.513611		2.29078	1.68739	1.1422	0.677099	1.61272		0.603391	1.15823
254004_at	6.5588	7.31949	6.96671	7.62739	6.99435	6.79188	6.55525	6.64649		94.27	159.73	125.08	197.73	127.5	110.81	94.04	100.18		1.69	1.58	0.87	1	0.8		4.4802	5.25194	4.93262	5.59414	4.95638	4.74806	4.48939	4.56512		0.771738	0.661514	-0.208321	0.00918467	-0.367499		2.00562	1.68313	-0.895253	0.0314602	-1.15393		0.322483	1.06962
260398_at	4.52375	5.43717	4.75909	5.41165	4.53793	4.52406	4.79296	5.2779		23	43.33	27.08	42.57	23.23	23.01	27.72	38.8		1.88	1.57	0.99	1.21	1.43		2.44515	3.36962	2.725	3.3784	2.49996	2.48024	2.7271	3.19653		0.924471	0.653395	-0.0197192	0.281947	0.471529		2.40254	1.66247	-0.0847427	0.965751	1.48058		0.740069	1.19745
248108_at	4.14722	4.95819	3.97153	4.61671	4.04115	4.1643	4.25819	4.36626		17.72	31.09	15.69	24.53	16.46	17.93	19.14	20.62		1.75	1.56	1.09	1.08	1.31		2.06862	2.89064	1.93744	2.58346	2.00318	2.12047	2.19233	2.28489		0.822021	0.646019	0.117294	0.123708	0.34745		2.13629	1.64371	0.504065	0.423738	1.09098		0.492587	1.12179
259238_at	6.8136	7.55485	7.43757	8.07788	7.40435	7.21663	7.14741	7.04622		112.49	188.03	173.35	270.2	169.41	148.74	141.77	132.17		1.67	1.56	0.88	1.26	0.76		4.73501	5.48731	5.40348	6.04463	5.36638	5.17281	5.08155	4.96485		0.752299	0.641149	-0.193569	0.346547	-0.438632		1.9551	1.63132	-0.831856	1.18702	-1.37729		0.323782	1.07051
258776_at	6.51225	7.29723	6.7625	7.40273	6.64995	6.74048	6.85269	7.12035		91.28	157.28	108.57	169.22	100.42	106.93	115.58	139.14		1.72	1.56	1.06	1.27	1.28		4.43365	5.22969	4.72841	5.36948	4.61198	4.69665	4.78684	5.03898		0.796033	0.641068	0.0846723	0.353181	0.310569		2.06875	1.63111	0.363876	1.20975	0.975175		0.437643	1.10256
261296_at	5.47108	6.47305	5.38	6.01464	5.45122	5.25626	5.32477	5.8158		44.36	88.83	41.64	64.65	43.75	38.22	40.08	56.33		2	1.55	0.87	0.9	1.35		3.39248	4.40551	3.34591	3.98139	3.41324	3.21243	3.25891	3.73443		1.01303	0.635483	-0.200816	-0.133572	0.388521		2.63268	1.6169	-0.862999	-0.457523	1.21994		1.01578	1.29032
247325_at	3.8172	4.64676	3.81101	4.43432	3.65082	3.84896	4.07202	3.81438		14.1	25.05	14.04	21.62	12.56	14.41	16.82	14.07		1.78	1.54	1.15	1.19	1		1.7386	2.57921	1.77692	2.40107	1.61285	1.80513	2.00617	1.73301		0.84061	0.624159	0.192288	0.267563	-0.0439031		2.1846	1.58809	0.826351	0.916481	-0.137854		0.596514	1.15584
254615_at	6.34674	7.20611	6.82263	7.44094	6.82723	6.81157	6.60043	6.66001		81.39	147.66	113.19	173.76	113.55	112.33	97.04	101.13		1.81	1.54	0.99	1.19	0.89		4.26815	5.13856	4.78854	5.40769	4.78926	4.76775	4.53458	4.57864		0.870416	0.619155	-0.0215088	0.266429	-0.209895		2.26206	1.57536	-0.0924332	0.912598	-0.659062		0.686708	1.17532
264722_at	3.79468	4.58451	4.00485	4.62293	3.90197	4.03186	4.33375	4.00809		13.88	23.99	16.05	24.64	14.95	16.36	20.16	16.09		1.73	1.53	1.09	1.45	1		1.71608	2.51696	1.97076	2.58968	1.864	1.98804	2.2679	1.92673		0.80088	0.618918	0.124038	0.551812	-0.0440315		2.08135	1.57475	0.533048	1.89012	-0.138257		0.506596	1.13072
250403_at	5.79616	6.59154	5.95914	6.57666	5.96768	5.86708	5.90036	6.04948		55.57	96.44	62.21	95.45	62.58	58.37	59.73	66.23		1.74	1.53	0.93	1.07	1.06		3.71756	4.524	3.92505	4.54341	3.92971	3.82326	3.8345	3.96812		0.806435	0.618363	-0.10645	0.116935	0.0430638		2.09579	1.57334	-0.457466	0.400536	0.135219		0.522448	1.13725
245729_at	7.15501	7.93281	7.39216	8.00451	7.39613	7.24998	7.31302	7.33272		142.52	244.35	167.98	256.8	168.44	152.22	159.02	161.2		1.71	1.53	0.9	1.12	0.96		5.07642	5.86526	5.35807	5.97126	5.35816	5.20615	5.24717	5.25135		0.788847	0.613188	-0.152005	0.170749	-0.106721		2.05008	1.56017	-0.653237	0.584864	-0.335101		0.489906	1.11765
259519_at	6.46198	7.29429	6.9724	7.57977	7.00551	6.97378	6.95753	6.81886		88.16	156.96	125.57	191.31	128.49	125.69	124.29	112.9		1.78	1.52	0.98	1.41	0.9		4.38339	5.22674	4.93831	5.54652	4.96753	4.92995	4.89167	4.73749		0.843356	0.608214	-0.0375789	0.508281	-0.200823		2.19174	1.54752	-0.161494	1.74101	-0.630576		0.644221	1.17105
258242_at	3.71061	4.74999	3.9837	4.58953	3.89104	4.05485	4.22888	4.31751		13.09	26.91	15.82	24.08	14.84	16.62	18.75	19.94		2.06	1.52	1.12	1.43	1.26		1.63201	2.68245	1.94961	2.55628	1.85307	2.01102	2.16302	2.23614		1.05044	0.606668	0.157954	0.531013	0.286534		2.72991	1.54358	0.6788	1.81888	0.899706		1.18632	1.35526
259550_at	2.51518	3.38472	2.50429	3.10964	2.60147	2.56525	2.74419	2.82467		5.72	10.44	5.67	8.63	6.07	5.92	6.7	7.08		1.83	1.52	0.98	1.17	1.25		0.436583	1.31718	0.470204	1.07639	0.563492	0.521418	0.67833	0.743306		0.880595	0.606188	-0.0420735	0.241747	0.273102		2.28852	1.54236	-0.180809	0.828056	0.857532		0.746154	1.20395
264293_at	3.34749	4.36069	3.67313	4.27344	3.36967	3.28182	3.63004	3.42436		10.18	20.54	12.76	19.34	10.34	9.73	12.38	10.74		2.02	1.52	0.94	1.22	0.84		1.26889	2.29314	1.63904	2.24019	1.3317	1.23799	1.56418	1.343		1.02425	0.601145	-0.0937069	0.295285	-0.296048		2.66186	1.52953	-0.402702	1.01144	-0.929579		1.13232	1.32895
247550_at	2.88692	3.70515	2.83822	3.43677	2.94825	2.77541	3.38064	3.22194		7.4	13.04	7.15	10.83	7.72	6.85	10.42	9.33		1.76	1.51	0.89	1.41	1.3		0.80832	1.63761	0.804131	1.40352	0.910279	0.731586	1.31479	1.14058		0.829288	0.599389	-0.178694	0.506466	0.336446		2.15518	1.52506	-0.767931	1.73479	1.05643		0.630114	1.16556
250883_at	4.54513	5.3014	4.73059	5.32596	4.47457	4.48728	4.74605	4.76315		23.35	39.43	26.55	40.11	22.23	22.43	26.84	27.16		1.69	1.51	1.01	1.15	1.02		2.46653	3.23385	2.6965	3.29271	2.43659	2.44346	2.68019	2.68178		0.767322	0.596211	0.00686168	0.213659	-0.0147179		1.99414	1.51698	0.0294878	0.731846	-0.0462136		0.47716	1.11921
266556_at	7.58704	8.33522	7.98131	8.57656	7.92848	7.67146	7.69042	7.80582		192.28	322.96	252.71	381.77	243.62	203.86	206.56	223.76		1.68	1.51	0.84	1.07	0.89		5.50845	6.26768	5.94722	6.54331	5.89051	5.62763	5.62456	5.72445		0.759226	0.596085	-0.262874	0.116112	-0.222775		1.9731	1.51666	-1.12969	0.397717	-0.699506		0.456443	1.11258
253175_at	3.14105	3.90522	3.37833	3.97219	3.55894	3.6412	3.55951	3.61402		8.82	14.98	10.4	15.69	11.79	12.48	11.79	12.24		1.7	1.51	1.06	1.34	1.18		1.06245	1.83768	1.34424	1.93894	1.52096	1.59737	1.49366	1.53265		0.775223	0.594693	0.0764124	0.431203	0.188407		2.01467	1.51312	0.32838	1.477	0.591593		0.501557	1.12583
263419_at	3.75232	4.61359	4.35145	4.94473	4.33129	4.40109	4.101	4.11484		13.48	24.48	20.41	30.8	20.13	21.13	17.16	17.33		1.82	1.51	1.05	1.27	0.85		1.67373	2.54605	2.31736	2.91148	2.29331	2.35727	2.03515	2.03348		0.87232	0.594122	0.0639532	0.36142	-0.28388		2.26701	1.51166	0.274837	1.23797	-0.891374		0.755349	1.2053
248739_at	5.78923	6.68908	5.80597	6.39923	5.99945	6.01263	6.33636	6.14259		55.3	103.18	55.95	84.4	63.98	64.56	80.8	70.65		1.87	1.51	1.01	1.46	1.26		3.71063	4.62154	3.77188	4.36598	3.96147	3.9688	4.2705	4.06122		0.910905	0.594104	0.00732503	0.559867	0.28934		2.36729	1.51162	0.0314791	1.91771	0.908519		0.85567	1.23841
262586_at	3.30279	4.11114	3.30347	3.8942	3.11931	3.34946	3.7183	3.40314		9.87	17.28	9.87	14.87	8.69	10.19	13.16	10.58		1.75	1.51	1.17	1.33	1.07		1.22419	2.0436	1.26938	1.86095	1.08134	1.30563	1.65244	1.32177		0.819408	0.591576	0.224293	0.42825	0.0523935		2.1295	1.50519	0.96389	1.46688	0.164514		0.624315	1.15894
250769_at	3.66533	4.42979	3.64732	4.2299	3.77223	3.77256	3.88098	4.24785		12.69	21.55	12.53	18.76	13.66	13.67	14.73	19		1.7	1.5	1	1.16	1.52		1.58673	2.36225	1.61323	2.19665	1.73426	1.72873	1.81512	2.16649		0.775513	0.583421	-0.0055241	0.228389	0.553258		2.01543	1.48444	-0.0237396	0.782299	1.73721		0.530991	1.13333
250912_at	5.9655	6.72128	6.29561	6.87716	6.08412	6.1736	6.44599	6.29174		62.49	105.51	78.55	117.55	67.84	72.18	87.18	78.34		1.69	1.5	1.06	1.4	1		3.8869	4.65373	4.26152	4.84391	4.04614	4.12977	4.38014	4.21037		0.766828	0.582388	0.0836305	0.493231	-0.0511563		1.99286	1.48181	0.359399	1.68946	-0.160629		0.511049	1.12667
256002_at	7.34627	8.15202	7.59592	8.17481	7.41304	7.45406	7.43137	7.78447		162.72	284.45	193.46	288.98	170.43	175.35	172.61	220.47		1.75	1.49	1.03	1.06	1.14		5.26768	6.08448	5.56183	6.14156	5.37507	5.41023	5.36551	5.7031		0.816796	0.579739	0.0351619	0.0978303	0.141273		2.12271	1.47507	0.151107	0.335097	0.443591		0.647646	1.1745
260595_at	5.94799	6.7523	6.1624	6.73519	6.19388	6.17908	6.1718	6.14098		61.73	107.81	71.63	106.54	73.21	72.46	72.09	70.57		1.75	1.49	0.99	1.17	0.99		3.86939	4.68476	4.12831	4.70194	4.1559	4.13525	4.10595	4.05961		0.815364	0.573625	-0.0206539	0.236552	-0.0687045		2.11899	1.45951	-0.0887592	0.810261	-0.21573		0.659483	1.1745
246879_at	3.59507	4.37148	4.03864	4.60825	3.89358	3.91223	4.08642	4.16002		12.08	20.7	16.43	24.39	14.86	15.06	16.99	17.88		1.71	1.48	1.01	1.41	1.09		1.51648	2.30393	2.00455	2.575	1.8556	1.8684	2.02056	2.07866		0.787454	0.570441	0.0128	0.504081	0.0741013		2.04646	1.45141	0.0550075	1.72663	0.232675		0.595048	1.15541
259069_at	9.10981	9.92511	9.33503	9.89908	9.28378	9.21225	9.42058	9.55876		552.49	972.2	645.84	954.82	623.3	593.15	685.3	754.18		1.76	1.48	0.95	1.24	1.17		7.03122	7.85756	7.30094	7.86583	7.24581	7.16842	7.35472	7.47739		0.826349	0.564886	-0.0773868	0.323509	0.176446		2.14754	1.43728	-0.332567	1.10811	0.554035		0.710266	1.18919
256628_at	7.1212	7.99507	7.41525	7.9777	7.26507	7.29346	7.18328	7.62846		139.22	255.13	170.69	252.07	153.82	156.87	145.34	197.88		1.83	1.48	1.02	1.04	1.16		5.0426	5.92753	5.38116	5.94445	5.2271	5.24963	5.11743	5.54709		0.884925	0.563294	0.0225344	0.074826	0.165933		2.29977	1.43322	0.0968409	0.256301	0.521023		0.866545	1.23649
247078_at	2.89549	3.69027	2.92261	3.47944	3.03628	3.02019	3.42846	3.043		7.44	12.91	7.58	11.15	8.2	8.11	10.77	8.24		1.73	1.47	0.99	1.45	1.09		0.816892	1.62273	0.888521	1.44619	0.998311	0.976366	1.36261	0.961628		0.805834	0.557673	-0.0219447	0.545714	0.0731067		2.09423	1.41892	-0.0943064	1.86923	0.229553		0.675303	1.17687
251678_at	3.26642	4.06463	3.40264	3.95505	3.39158	3.14412	3.50213	3.67096		9.62	16.73	10.58	15.51	10.49	8.84	11.33	12.74		1.74	1.47	0.84	1.18	1.2		1.18783	1.99708	1.36855	1.9218	1.35361	1.10029	1.43628	1.58959		0.809258	0.553249	-0.253313	0.24845	0.221039		2.10312	1.40767	-1.0886	0.851014	0.694054		0.695455	1.18367
248223_at	5.83947	6.64984	5.96595	6.51552	5.96772	5.99205	5.71264	6.26017		57.26	100.42	62.51	91.49	62.58	63.65	52.44	76.65		1.75	1.46	1.02	0.92	1.23		3.76087	4.58229	3.93186	4.48227	3.92975	3.94823	3.64678	4.1788		0.821417	0.55041	0.0184796	-0.114095	0.246936		2.13472	1.40044	0.0794152	-0.390809	0.775371		0.734279	1.19863
258830_at	5.74249	6.68456	5.94781	6.49588	6.34387	6.41553	6.07883	5.9968		53.54	102.86	61.73	90.25	81.23	85.36	67.59	63.86		1.92	1.46	1.05	1.26	1.03		3.66389	4.61701	3.91372	4.46263	4.3059	4.3717	4.01297	3.91543		0.953119	0.548906	0.0658006	0.349076	0.00170554		2.47699	1.39662	0.282776	1.19569	0.00535533		1.08038	1.31507
245194_at	2.91069	3.74898	2.90175	3.44189	2.90355	2.96511	3.21741	3.10012		7.52	13.44	7.47	10.87	7.48	7.81	9.3	8.57		1.79	1.45	1.04	1.24	1.15		0.83209	1.68143	0.867663	1.40864	0.86558	0.921287	1.15155	1.01875		0.849344	0.540978	0.0557075	0.319464	0.151088		2.2073	1.37645	0.239401	1.09426	0.474411		0.830856	1.23448
251552_at	8.68829	9.44657	9.14891	9.68592	8.89336	8.93707	9.22716	9.06402		412.51	697.75	567.67	823.67	475.52	490.15	599.31	535.23		1.69	1.45	1.03	1.45	0.94		6.6097	7.37903	7.11482	7.65267	6.85538	6.89324	7.1613	6.98266		0.769331	0.537852	0.0378584	0.551607	-0.132162		1.99936	1.36849	0.162695	1.88942	-0.414985		0.630869	1.16552
253492_at	4.79514	5.55086	5.13649	5.67226	4.83225	5.08961	5.14984	5.19147		27.76	46.88	35.18	50.99	28.49	34.05	35.5	36.54		1.69	1.45	1.2	1.28	1.04		2.71655	3.48332	3.1024	3.63901	2.79427	3.04578	3.08398	3.1101		0.766771	0.536617	0.25151	0.367438	0.00770175		1.99271	1.36535	1.08086	1.25858	0.0241832		0.627357	1.16552
264831_at	3.29657	4.1392	3.44301	3.97313	3.30061	3.28935	3.55934	3.66641		9.83	17.62	10.88	15.7	9.85	9.78	11.79	12.7		1.79	1.44	0.99	1.2	1.17		1.21798	2.07166	1.40892	1.93988	1.26264	1.24552	1.49348	1.58504		0.853681	0.530956	-0.0171135	0.275504	0.176121		2.21857	1.35095	-0.0735447	0.943681	0.553014		0.867626	1.24306
256253_at	5.39623	6.27273	5.85017	6.37387	5.7171	5.61777	5.43774	5.77849		42.11	77.32	57.69	82.93	52.6	49.1	43.34	54.89		1.84	1.44	0.93	1.03	0.95		3.31764	4.20518	3.81608	4.34062	3.67913	3.57395	3.37188	3.69712		0.887545	0.524541	-0.105185	0.0542462	-0.118956		2.30658	1.33462	-0.452029	0.185809	-0.373518		0.971955	1.27778
256650_at	3.77851	4.53568	3.48642	4.00574	3.52259	3.75296	3.8899	3.74437		13.72	23.19	11.21	16.06	11.49	13.48	14.82	13.4		1.69	1.43	1.17	1.08	1.2		1.69991	2.46813	1.45233	1.97249	1.48461	1.70913	1.82404	1.663		0.768224	0.520157	0.224523	0.124132	0.210669		1.99648	1.32347	0.96488	0.425189	0.661493		0.673015	1.18182
252883_at	5.30712	6.26095	5.88721	6.40454	5.82479	5.68705	5.39749	5.7507		39.59	76.69	59.19	84.71	56.68	51.52	42.15	53.84		1.94	1.43	0.91	1.06	0.91		3.22853	4.19341	3.85312	4.37129	3.78682	3.64322	3.33164	3.66933		0.964882	0.518163	-0.143598	0.10311	-0.183792		2.50756	1.3184	-0.617107	0.353183	-0.5771		1.18917	1.35664
245116_at	4.02967	4.77492	4.4861	4.98899	4.26026	4.37808	4.32057	4.3845		16.33	27.38	22.41	31.76	19.16	20.79	19.98	20.89		1.68	1.42	1.09	1.22	0.93		1.95107	2.70738	2.45201	2.95574	2.22229	2.33425	2.25471	2.30313		0.756304	0.503729	0.111962	0.303641	-0.148881		1.96551	1.28167	0.481151	1.04006	-0.467482		0.683837	1.1831
249344_at	7.20723	7.95275	7.63328	8.12799	7.4905	7.41385	7.59892	7.55221		147.77	247.75	198.54	279.75	179.83	170.53	193.87	187.69		1.68	1.41	0.95	1.31	0.95		5.12863	5.88521	5.59919	6.09474	5.45252	5.37002	5.53306	5.47084		0.756575	0.495549	-0.0825016	0.404424	-0.128353		1.96621	1.26086	-0.354548	1.38527	-0.403024		0.705354	1.19149
246191_at	7.25911	8.03064	7.7603	8.24976	7.45846	7.57773	7.48122	7.72234		153.18	261.49	216.81	304.39	175.88	191.04	178.68	211.18		1.71	1.4	1.09	1.17	0.97		5.18051	5.96309	5.72621	6.21651	5.42048	5.5339	5.41537	5.64098		0.782584	0.490297	0.113414	0.234855	-0.0852334		2.0338	1.24749	0.487392	0.804447	-0.26763		0.786307	1.22143
266079_at	6.35686	7.15317	6.53925	7.00844	6.46533	6.35428	6.21006	6.60784		81.96	142.34	93.01	128.75	88.36	81.81	74.03	97.53		1.74	1.38	0.93	0.9	1.05		4.27827	5.08563	4.50516	4.97519	4.42736	4.31045	4.1442	4.52648		0.807363	0.470032	-0.116906	-0.134067	0.0213198		2.0982	1.19593	-0.502401	-0.459219	0.0669435		0.902266	1.26087
258687_at	4.46883	5.53465	4.54353	5.01142	4.42672	4.45241	4.82905	4.75683		22.14	46.36	23.32	32.25	21.51	21.89	28.42	27.04		2.09	1.38	1.02	1.28	1.16		2.39023	3.46711	2.50944	2.97817	2.38875	2.40859	2.76319	2.67546		1.07688	0.468735	0.0198359	0.372959	0.166025		2.79863	1.19263	0.085244	1.2775	0.521314		1.60599	1.51449
263172_at	2.83283	3.58626	3.22971	3.69733	3.04106	3.04362	3.0097	3.25851		7.12	12.01	9.38	12.97	8.23	8.25	8.05	9.57		1.69	1.38	1	1.13	1.02		0.75423	1.51872	1.19562	1.66408	1.00308	0.99979	0.943846	1.17714		0.764488	0.468466	-0.00329258	0.189616	-0.0184777		1.98678	1.19195	-0.0141497	0.64949	-0.0580193		0.794828	1.22464
247584_at	10.1439	10.9182	10.5613	11.0235	10.4775	10.4293	10.6984	10.6451		1131.41	1935.14	1511.02	2081.65	1425.74	1378.93	1661.66	1601.43		1.71	1.38	0.97	1.47	1.06		8.06531	8.85068	8.52722	8.99026	8.43952	8.38551	8.63255	8.56378		0.785363	0.46304	-0.0540064	0.567235	0.0365621		2.04103	1.17814	-0.232091	1.94295	0.114804		0.862883	1.23913
245317_at	2.96468	3.70882	3.14446	3.60654	2.79306	3.00179	3.45087	3.35253		7.81	13.08	8.84	12.18	6.93	8.01	10.93	10.21		1.67	1.38	1.16	1.4	1.16		0.886085	1.64127	1.11037	1.57329	0.755086	0.957963	1.38501	1.27116		0.755189	0.462914	0.202876	0.498923	0.160789		1.96261	1.17782	0.871854	1.70896	0.504872		0.784787	1.21014
248551_at	5.77535	6.67012	6.61557	7.07647	6.32397	6.19298	6.12049	6.12723		54.77	101.84	98.06	134.97	80.11	73.16	69.57	69.9		1.86	1.38	0.91	1.27	0.71		3.69675	4.60258	4.58148	5.04322	4.28599	4.14915	4.05464	4.04586		0.905827	0.461744	-0.136842	0.357884	-0.53562		2.35409	1.17484	-0.588076	1.22586	-1.68183		1.17925	1.34783
259138_s_at	4.32443	5.12379	4.84907	5.29588	4.57201	4.52448	4.252	4.60534		20.03	34.87	28.82	39.28	23.79	23.01	19.05	24.34		1.74	1.36	0.97	0.95	0.84		2.24584	3.05625	2.81498	3.26263	2.53404	2.48066	2.18614	2.52397		0.810412	0.447645	-0.0533806	-0.0596941	-0.291012		2.10612	1.13897	-0.229401	-0.20447	-0.913767		0.967153	1.27941
253116_at	6.36855	7.26351	6.95607	7.39914	6.74308	6.75196	6.92572	6.61389		82.63	153.65	124.16	168.8	107.12	107.78	121.58	97.94		1.86	1.36	1.01	1.47	0.79		4.28995	5.19596	4.92198	5.36589	4.70511	4.70813	4.85986	4.53252		0.906009	0.443912	0.00302372	0.569908	-0.389457		2.35456	1.12947	0.0129943	1.9521	-1.22288		1.22509	1.36765
267237_s_at	4.07157	4.91013	4.70952	5.14878	4.696	4.46038	4.00753	4.22837		16.81	30.07	26.16	35.48	25.92	22.01	16.08	18.74		1.79	1.36	0.85	0.96	0.72		1.99297	2.84259	2.67543	3.11553	2.65802	2.41655	1.94167	2.14701		0.849616	0.440105	-0.241474	-0.0512999	-0.528423		2.20801	1.11979	-1.03772	-0.175717	-1.65923		1.08822	1.31618
262476_at	5.50229	6.30541	6.16716	6.60587	6.06763	6.06542	5.7547	6.10089		45.33	79.09	71.86	97.4	67.07	66.97	53.99	68.64		1.74	1.36	1	1.19	0.96		3.42369	4.23786	4.13307	4.57262	4.02966	4.02159	3.68884	4.01952		0.814174	0.439547	-0.00806784	0.265153	-0.113557		2.1159	1.11837	-0.0346713	0.908229	-0.356565		0.997532	1.27941
252055_at	8.53849	9.28398	9.0687	9.49003	8.89132	8.85391	8.95417	8.68548		371.83	623.39	536.97	719.09	474.85	462.69	495.99	411.71		1.68	1.34	0.97	1.33	0.77		6.45989	7.21644	7.03461	7.45678	6.85335	6.81009	6.88831	6.60411		0.756547	0.422173	-0.0432605	0.428418	-0.430499		1.96614	1.07416	-0.18591	1.46746	-1.35175		0.891975	1.25373
249592_at	2.90778	3.81917	3.35721	3.77658	3.47379	3.32015	3.44144	3.23299		7.5	14.12	10.25	13.7	11.11	9.99	10.86	9.4		1.88	1.34	0.9	1.45	0.92		0.82919	1.75162	1.32312	1.74333	1.43582	1.27632	1.37558	1.15162		0.922434	0.420213	-0.159497	0.546393	-0.1715		2.39725	1.06918	-0.685432	1.87156	-0.538505		1.32807	1.40299
257587_at	3.15244	3.92287	3.0733	3.49068	3.11772	3.17193	3.06788	3.49512		8.89	15.17	8.42	11.24	8.68	9.01	8.39	11.28		1.71	1.34	1.04	0.94	1.34		1.07384	1.85533	1.03921	1.45743	1.07975	1.1281	1.00202	1.41375		0.781488	0.418224	0.048354	-0.0718186	0.374548		2.03096	1.06411	0.2078	-0.246	1.17607		0.966842	1.27612
250761_at	3.55249	4.52119	4.20435	4.62116	4.43879	4.19716	4.06135	4.21115		11.73	22.96	18.43	24.61	21.69	18.34	16.7	18.52		1.96	1.33	0.85	1.42	1		1.47389	2.45364	2.17026	2.58791	2.40082	2.15333	1.99549	2.12978		0.979751	0.417654	-0.247484	0.521599	-0.0404752		2.54621	1.06266	-1.06355	1.78663	-0.127091		1.48354	1.47368
250229_at	6.23775	7.0373	7.06748	7.45656	6.84576	6.87671	6.78078	6.9013		75.47	131.35	134.13	175.65	115.02	117.52	109.96	119.54		1.74	1.31	1.02	1.46	0.89		4.15916	4.96975	5.03339	5.42331	4.80778	4.83288	4.71493	4.81993		0.810598	0.389914	0.0250947	0.55577	-0.213461		2.10661	0.992083	0.107844	1.90368	-0.670259		1.11452	1.32824
246775_at	5.86548	6.62509	6.10147	6.4791	5.91073	6.1657	6.17172	6.25326		58.3	98.71	68.66	89.21	60.16	71.79	72.09	76.28		1.69	1.3	1.19	1.24	1.11		3.78689	4.55755	4.06738	4.44585	3.87276	4.12187	4.10586	4.17189		0.770663	0.378474	0.249112	0.318973	0.10451		2.00282	0.962976	1.07055	1.09258	0.328158		1.03985	1.3
258034_at	3.89324	4.8165	4.32658	4.69877	4.28901	4.15089	4.289	4.13663		14.86	28.18	20.06	25.97	19.55	17.76	19.55	17.59		1.9	1.29	0.91	1.32	0.88		1.81465	2.74895	2.29249	2.66552	2.25103	2.10706	2.22314	2.05526		0.934302	0.373031	-0.14397	0.408488	-0.237236		2.42809	0.949126	-0.618706	1.39919	-0.744914		1.47897	1.47287
254350_at	3.11492	3.87067	2.95277	3.32095	3.11492	3.05102	3.13612	3.17819		8.66	14.63	7.74	9.99	8.66	8.29	8.79	9.05		1.69	1.29	0.96	1.01	1.17		1.03633	1.80313	0.918685	1.2877	1.07695	1.00719	1.07026	1.09682		0.766801	0.369018	-0.0697585	0.033934	0.178135		1.99279	0.938917	-0.299785	0.116234	0.559339		1.05387	1.31008
246368_at	2.83656	4.15817	2.91525	3.27387	2.73033	2.8771	3.16115	2.90158		7.14	17.85	7.54	9.67	6.64	7.35	8.95	7.47		2.5	1.28	1.11	1.25	0.99		0.757961	2.09062	0.881159	1.24062	0.692358	0.833269	1.0953	0.820215		1.33266	0.359462	0.140911	0.337335	-0.0609442		3.46336	0.914603	0.60556	1.15547	-0.191363		2.54876	1.95312
248826_at	4.4141	5.29294	5.06769	5.42383	4.94009	4.78982	4.72863	4.82904		21.32	39.2	33.54	42.93	30.7	27.66	26.51	28.42		1.84	1.28	0.9	1.24	0.85		2.3355	3.2254	3.0336	3.39058	2.90211	2.74599	2.66278	2.74767		0.889896	0.35698	-0.156124	0.327274	-0.285931		2.31269	0.908287	-0.670936	1.12101	-0.897813		1.4044	1.4375
253935_at	5.84264	6.7146	6.19272	6.54346	6.06173	5.9476	6.20583	6.05033		57.39	105.03	73.15	93.28	66.8	61.72	73.81	66.27		1.83	1.28	0.92	1.29	0.91		3.76404	4.64705	4.15863	4.51021	4.02375	3.90378	4.13997	3.96896		0.883011	0.351574	-0.119976	0.37593	-0.189668		2.29479	0.894533	-0.515593	1.28767	-0.595552		1.40026	1.42969
254177_at	2.50655	3.31823	2.63462	2.98391	2.48421	2.56068	2.64942	2.61052		5.68	9.97	6.21	7.91	5.6	5.9	6.27	6.11		1.76	1.27	1.05	1.1	0.98		0.427959	1.25069	0.600528	0.950664	0.446239	0.516852	0.583564	0.529149		0.822726	0.350136	0.0706127	0.155605	-0.071379		2.13813	0.890874	0.303456	0.532992	-0.224128		1.24725	1.38583
254625_at	2.58878	3.40063	2.6802	2.98048	2.62807	2.54133	2.7533	3.00027		6.02	10.56	6.41	7.89	6.18	5.82	6.74	8		1.76	1.23	0.94	1.12	1.25		0.510181	1.33309	0.646106	0.947231	0.590092	0.4975	0.687438	0.918903		0.822908	0.301125	-0.0925921	0.177256	0.272798		2.1386	0.766172	-0.397911	0.607155	0.856576		1.37243	1.43089
260300_at	2.50954	3.78526	2.40018	2.60133	2.44171	2.44309	2.43866	2.42663		5.69	13.79	5.28	6.07	5.43	5.44	5.42	5.38		2.42	1.15	1	0.95	1.02		0.43094	1.71771	0.366093	0.568084	0.403733	0.399266	0.372799	0.345259		1.28677	0.201991	-0.00446621	-0.0581412	-0.0208336		3.34411	0.513939	-0.0191934	-0.199151	-0.0654167		2.83017	2.10435
259891_at	3.85173	4.61377	3.87108	4.04458	3.74628	3.87484	4.08998	4.28693		14.44	24.48	14.63	16.5	13.42	14.67	17.03	19.52		1.7	1.13	1.09	1.18	1.33		1.77314	2.54623	1.83699	2.01133	1.7083	1.83102	2.02413	2.20556		0.773091	0.174339	0.122713	0.250989	0.368575		2.00913	0.443582	0.527354	0.859713	1.15731		1.56555	1.50442
254065_at	2.47526	3.4295	2.39456	2.47526	2.56398	2.57419	2.68435	2.44376		5.56	10.77	5.26	5.56	5.91	5.96	6.43	5.44		1.94	1.06	1.01	1.16	1.03		0.396669	1.36195	0.36047	0.442014	0.526008	0.530362	0.618491	0.362395		0.965283	0.0815445	0.00435373	0.221822	0.00192546		2.50861	0.207479	0.01871	0.759805	0.00604589		2.30113	1.83019
259952_at	3.87446	4.67741	4.02338	4.01504	3.67627	3.79412	3.70666	3.60613		14.67	25.59	16.26	16.17	12.78	13.87	13.06	12.18		1.74	0.99	1.09	0.89	0.75		1.79587	2.60987	1.98929	1.98179	1.6383	1.75029	1.6408	1.52476		0.813999	-0.00749737	0.111995	-0.155066	-0.464529		2.11544	-0.019076	0.481296	-0.531147	-1.4586		2.13452	1.75758
248844_s_at	6.07284	6.89985	6.43512	5.34526	7.89816	7.27316	6.38889	6.29003		67.31	119.42	86.53	40.65	238.55	154.68	83.8	78.25		1.77	0.47	0.65	1.24	0.9		3.99424	4.8323	4.40103	3.31201	5.86019	5.22934	4.32303	4.20866		0.838063	-1.08901	-0.630851	0.32879	-0.192362		2.17798	-2.77085	-2.71106	1.1262	-0.604009		4.94883	3.76596
260023_at	2.73803	3.40137	3.07692	4.29005	3.05555	3.05477	3.84854	4.28848		6.67	10.57	8.44	19.56	8.31	8.31	14.41	19.54		1.58	2.32	1	2.16	2.32		0.659439	1.33382	1.04283	2.2568	1.01758	1.01094	1.78268	2.20711		0.674382	1.21397	-0.00663819	1.12325	1.16428		1.7526	3.08879	-0.0285274	3.84745	3.65579		-1.33618	0.681034
248341_at	4.42753	5.12898	3.80614	4.91645	3.87115	4.1103	5.0433	4.64252		21.52	34.99	13.99	30.2	14.63	17.27	32.98	24.98		1.63	2.16	1.18	1.53	1.79		2.34893	3.06144	1.77205	2.8832	1.83318	2.06648	2.97744	2.56115		0.712505	1.11115	0.233298	0.628512	0.789101		1.85168	2.82717	1.00259	2.15284	2.47775		-0.975486	0.75463
263584_at	3.25795	3.40379	2.87265	3.94765	2.9971	3.32523	4.04572	3.72606		9.57	10.58	7.32	15.43	7.98	10.02	16.52	13.23		1.11	2.11	1.26	1.73	1.81		1.17935	1.33624	0.838558	1.9144	0.959128	1.2814	1.97987	1.6447		0.156889	1.07584	0.322271	0.800514	0.806139		0.407728	2.73733	1.38495	2.742	2.53125		-2.32961	0.526066
256012_at	2.45437	2.59542	2.39239	3.43935	2.42862	2.57641	3.36295	3.34232		5.48	6.04	5.25	10.85	5.38	5.96	10.29	10.14		1.1	2.07	1.11	1.88	1.93		0.375773	0.527876	0.358303	1.4061	0.390649	0.532581	1.29709	1.26095		0.152103	1.0478	0.141932	0.92132	0.902645		0.39529	2.66598	0.609948	3.15579	2.83427		-2.27068	0.531401
252234_at	6.33497	6.87277	6.44695	7.36406	5.67909	6.03005	7.17675	7.20089		80.73	117.2	87.24	164.74	51.24	65.35	144.68	147.12		1.45	1.89	1.28	1.79	1.69		4.25637	4.80523	4.41286	5.33081	3.64112	3.98623	5.11089	5.11952		0.548855	0.917955	0.345109	0.854519	0.706665		1.42638	2.33561	1.48309	2.92698	2.2189		-0.909232	0.767196
253828_at	3.28734	3.86916	2.57058	3.46081	2.92919	3.2641	3.84925	3.38592		9.76	14.61	5.94	11.01	7.62	9.61	14.41	10.45		1.5	1.85	1.26	1.48	1.76		1.20874	1.80162	0.536489	1.42756	0.891219	1.22028	1.7834	1.30455		0.592872	0.891073	0.329059	0.574653	0.768061		1.54077	2.26721	1.41412	1.96836	2.41168		-0.726441	0.810811
249375_at	8.66396	9.28453	8.48401	9.28532	9.13282	9.46146	9.25307	9.20081		405.61	623.62	358.05	623.96	561.38	704.99	610.17	588.46		1.54	1.74	1.26	1.5	1.64		6.58537	7.21698	6.44992	7.25207	7.09485	7.41763	7.18721	7.11944		0.631614	0.802151	0.322779	0.601841	0.669522		1.64146	2.04096	1.38713	2.06148	2.10227		-0.399507	0.885057
251054_at	3.3338	3.89195	3.20294	4.53992	3.43955	3.66723	3.69418	4.12806		10.08	14.85	9.21	23.26	10.85	12.7	12.94	17.49		1.47	2.53	1.17	1.28	1.9		1.25521	1.8244	1.16885	2.50667	1.40158	1.6234	1.62832	2.0467		0.569193	1.33781	0.221826	0.373114	0.877844		1.47923	3.40389	0.953289	1.27802	2.7564		-1.92465	0.581028
252131_at	2.92748	3.09253	2.72204	4.02883	2.67154	2.82297	3.37915	3.42709		7.61	8.53	6.6	16.32	6.37	7.08	10.4	10.76		1.12	2.47	1.11	1.37	1.63		0.848883	1.02499	0.687945	1.99558	0.633561	0.779146	1.31329	1.34572		0.176102	1.30763	0.145585	0.464405	0.657779		0.45766	3.3271	0.625648	1.59072	2.0654		-2.86944	0.453441
256526_at	3.34386	3.96007	2.96437	4.21991	3.45667	3.45303	3.41335	3.87205		10.15	15.56	7.8	18.63	10.98	10.95	10.65	14.64		1.53	2.39	1	1.05	1.88		1.26527	1.89253	0.930278	2.18666	1.41869	1.4092	1.34749	1.79069		0.62726	1.25638	-0.00948781	0.0822215	0.860409		1.63014	3.19669	-0.0407735	0.281633	2.70165		-1.56654	0.640167
259783_at	3.26647	3.65007	2.47763	3.64549	3.81186	3.85265	3.44276	3.37801		9.62	12.55	5.57	12.51	14.04	14.45	10.87	10.4		1.3	2.25	1.03	1.13	1.87		1.18788	1.58253	0.443537	1.61224	1.77389	1.80882	1.3769	1.29665		0.394649	1.16871	0.0349381	0.189027	0.853109		1.02562	2.97362	0.150145	0.647474	2.67873		-1.94799	0.577778
249337_at	3.01171	3.6986	2.99171	4.15867	3.78552	3.65907	3.44886	3.68029		8.07	12.98	7.95	17.86	13.79	12.63	10.92	12.82		1.61	2.25	0.92	1.35	1.61		0.933117	1.63105	0.957621	2.12542	1.74754	1.61525	1.383	1.59892		0.697937	1.16779	-0.132295	0.449885	0.641299		1.81382	2.9713	-0.568533	1.54099	2.01366		-1.15748	0.715556
264131_at	6.83308	7.50028	6.31444	7.45712	6.02983	6.04655	7.14012	7.56513		114.02	181.05	79.59	175.72	65.34	66.1	141.06	189.38		1.59	2.21	1.01	1.24	2.38		4.75449	5.43273	4.28035	5.42387	3.99185	4.00272	5.07426	5.48376		0.678242	1.14352	0.0108695	0.31977	1.20341		1.76264	2.90954	0.0467114	1.09531	3.77867		-1.1469	0.719457
260359_at	3.07252	3.79401	2.86326	3.94929	3.05444	3.07543	3.45649	3.62878		8.41	13.87	7.28	15.45	8.31	8.43	10.98	12.37		1.65	2.12	1.01	1.3	1.7		0.993926	1.72646	0.829173	1.91604	1.01646	1.0316	1.39063	1.54741		0.732538	1.08687	0.0151376	0.396708	0.718234		1.90374	2.76539	0.0650533	1.35884	2.25523		-0.861652	0.778302
247655_at	3.06899	3.66389	3.10679	4.18075	3.20202	3.43537	3.32495	3.97254		8.39	12.67	8.61	18.14	9.2	10.82	10.02	15.7		1.51	2.11	1.18	1.19	1.82		0.990395	1.59635	1.0727	2.1475	1.16405	1.39154	1.25909	1.89118		0.605952	1.0748	0.22749	0.268699	0.818476		1.57477	2.73469	0.977631	0.920372	2.56999		-1.15992	0.71564
250309_at	4.42391	4.96848	4.01666	5.05865	4.13966	4.16747	4.83314	4.75275		21.46	31.31	16.19	33.33	17.63	17.97	28.51	26.96		1.46	2.06	1.02	1.33	1.67		2.34532	2.90093	1.98257	3.0254	2.10168	2.12365	2.76729	2.67138		0.555615	1.04282	0.0219644	0.421968	0.68881		1.44395	2.65333	0.0943912	1.44536	2.16284		-1.20938	0.708738
260425_at	8.01458	8.55208	7.63023	8.66654	7.17753	7.11479	8.09918	8.55132		258.6	375.35	198.12	406.34	144.76	138.6	274.22	375.15		1.45	2.05	0.96	1.06	1.89		5.93599	6.48453	5.59614	6.63329	5.13955	5.07096	6.03333	6.46995		0.548546	1.03716	-0.0685904	0.0973401	0.87381		1.42558	2.63891	-0.294765	0.333419	2.74373		-1.21333	0.707317
267226_at	4.74458	4.94441	3.74493	4.7272	4.43405	4.52828	4.76986	4.8733		26.81	30.79	13.41	26.49	21.62	23.08	27.28	29.31		1.15	1.98	1.07	1.02	2.19		2.66598	2.87686	1.71084	2.69395	2.39608	2.48445	2.704	2.79193		0.210879	0.983105	0.0883717	0.0380163	1.08109		0.548039	2.50138	0.379774	0.130217	3.39459		-1.95334	0.580808
257673_at	7.30949	7.8289	6.71013	7.68917	7.67355	8.1144	7.8562	7.83529		158.63	227.37	104.7	206.38	204.16	277.13	231.71	228.38		1.43	1.97	1.36	1.46	2.18		5.23089	5.76135	4.67604	5.65592	5.63557	6.07057	5.79034	5.75392		0.530461	0.979874	0.435002	0.559454	1.07788		1.37858	2.49316	1.86941	1.9163	3.3845		-1.11458	0.725888
265847_at	5.70906	6.25494	4.97847	5.93361	5.0279	5.02852	6.24416	5.83363		52.31	76.37	31.53	61.12	32.62	32.64	75.8	57.03		1.46	1.94	1	1.45	1.81		3.63046	4.18739	2.94438	3.90036	2.98992	2.9847	4.17831	3.75226		0.556931	0.955975	-0.00522398	0.547845	0.807878		1.44737	2.43235	-0.0224499	1.87653	2.53671		-0.984979	0.752577
266916_at	8.01105	8.36401	7.36371	8.31657	7.34931	7.37921	8.36965	8.23242		257.97	329.47	164.7	318.81	163.07	166.48	330.76	300.75		1.28	1.94	1.02	1.28	1.83		5.93245	6.29646	5.32962	6.28332	5.31134	5.33539	6.30379	6.15105		0.364013	0.953695	0.0240501	0.371338	0.821433		0.946007	2.42655	0.103354	1.27194	2.57927		-1.48054	0.659794
264535_at	4.2104	4.65115	3.94914	4.88403	4.12752	4.1399	4.42438	4.81887		18.51	25.13	15.45	29.53	17.48	17.63	21.47	28.22		1.36	1.91	1.01	1.16	1.83		2.1318	2.5836	1.91505	2.85078	2.08954	2.09607	2.35852	2.7375		0.451799	0.93573	0.00652778	0.226715	0.822451		1.17415	2.38084	0.0280529	0.776567	2.58247		-1.20669	0.712042
253485_at	4.8797	5.3763	4.5147	5.4005	5.11733	5.50161	5.42	5.60482		29.44	41.54	22.86	42.24	34.71	45.31	42.81	48.67		1.41	1.85	1.31	1.45	2.13		2.80111	3.30875	2.48061	3.36725	3.07935	3.45778	3.35414	3.52345		0.507649	0.886648	0.378429	0.553032	1.04284		1.31929	2.25595	1.62628	1.8943	3.2745		-0.93666	0.762162
255035_at	7.35105	7.91236	6.92812	7.80068	7.12737	7.07223	7.82794	7.60787		163.26	240.91	121.78	222.97	139.81	134.57	227.22	195.07		1.48	1.83	0.96	1.39	1.6		5.27246	5.84481	4.89403	5.76743	5.0894	5.0284	5.76208	5.5265		0.572353	0.873397	-0.0609942	0.489622	0.632473		1.48745	2.22224	-0.262121	1.6771	1.98594		-0.734791	0.808743
250179_at	8.03151	8.64582	7.55839	8.48503	7.62694	7.52533	8.14081	8.46869		261.65	400.55	188.5	358.3	197.67	184.23	282.25	354.27		1.53	1.9	0.93	1.08	1.88		5.95291	6.57828	5.5243	6.45178	5.58896	5.4815	6.07495	6.38732		0.625363	0.927482	-0.107459	0.122036	0.863017		1.62521	2.35985	-0.461801	0.41801	2.70984		-0.734639	0.805263
247649_at	5.25523	5.43922	4.14431	5.00802	4.18545	4.42997	4.89114	5.00786		38.19	43.39	17.68	32.18	18.19	21.56	29.67	32.17		1.14	1.82	1.18	0.78	1.82		3.17664	3.37168	2.11022	2.97477	2.14748	2.38614	2.82528	2.92649		0.19504	0.864543	0.238664	-0.35136	0.816273		0.506875	2.19971	1.02565	-1.20351	2.56307		-1.69284	0.626374
246870_at	7.45686	8.11595	7.21828	8.07186	7.23061	7.61091	7.78934	7.9422		175.69	277.42	148.91	269.07	150.19	195.49	221.22	245.95		1.58	1.81	1.3	1.26	1.65		5.37826	6.0484	5.18419	6.03861	5.19263	5.56709	5.72348	5.86084		0.670143	0.854415	0.374455	0.345217	0.676644		1.74159	2.17394	1.60921	1.18247	2.12464		-0.432358	0.872928
261443_at	3.30645	3.71349	2.70322	3.54596	3.04787	3.40926	3.84395	3.83256		9.89	13.12	6.51	11.68	8.27	10.62	14.36	14.25		1.33	1.79	1.28	1.45	2.19		1.22785	1.64594	0.669132	1.51271	1.0099	1.36543	1.77809	1.7512		0.41809	0.843574	0.355532	0.550245	1.08206		1.08655	2.14636	1.52789	1.88475	3.39764		-1.05981	0.743017
260683_at	6.17183	6.69261	5.84083	6.63885	5.85709	5.95137	6.5032	6.62925		72.1	103.44	57.31	99.65	57.96	61.88	90.71	98.99		1.43	1.74	1.07	1.26	1.73		4.09324	4.62506	3.80674	4.6056	3.81911	3.90755	4.43734	4.54788		0.531824	0.798866	0.0884362	0.344102	0.74114		1.38212	2.03261	0.380051	1.17865	2.32715		-0.650488	0.821839
248036_at	8.6617	9.05437	8.11455	8.90348	8.00639	8.05885	8.72515	9.06676		404.98	531.66	277.15	478.87	257.14	266.66	423.19	536.25		1.31	1.73	1.04	1.04	1.93		6.5831	6.98682	6.08046	6.87023	5.96841	6.01502	6.65929	6.98539		0.403717	0.789771	0.0466082	0.0761865	0.904931		1.04919	2.00947	0.200297	0.260961	2.84145		-0.960274	0.757225
262165_at	5.90773	6.33712	5.64848	6.43269	5.6156	5.96776	6.06147	6.41252		60.03	80.85	50.16	86.38	49.03	62.59	66.79	85.18		1.35	1.72	1.28	1.11	1.7		3.82913	4.26958	3.61439	4.39944	3.57762	3.92393	3.99561	4.33116		0.440443	0.785052	0.346311	0.166474	0.716768		1.14464	1.99746	1.48826	0.570222	2.25063		-0.85282	0.784884
251192_at	3.78936	4.39956	3.73514	4.51412	4.02994	4.34783	4.07343	4.61956		13.83	21.11	13.32	22.85	16.34	20.36	16.84	24.58		1.53	1.72	1.25	1.22	1.85		1.71077	2.33202	1.70105	2.48087	1.99196	2.30401	2.00758	2.53819		0.621249	0.779821	0.312044	0.296807	0.83714		1.61452	1.98415	1.341	1.01665	2.62859		-0.369628	0.889535
251054_at	3.3338	3.89195	3.20294	4.53992	3.43955	3.66723	3.69418	4.12806		10.08	14.85	9.21	23.26	10.85	12.7	12.94	17.49		1.47	2.53	1.17	1.28	1.9		1.25521	1.8244	1.16885	2.50667	1.40158	1.6234	1.62832	2.0467		0.569193	1.33781	0.221826	0.373114	0.877844		1.47923	3.40389	0.953289	1.27802	2.7564		-1.92465	0.581028
246765_at	4.5021	5.21077	4.609	6.02907	4.58451	4.72066	5.23031	4.83709		22.66	37.03	24.4	65.3	23.99	26.37	37.54	28.58		1.63	2.68	1.1	1.66	1.17		2.42351	3.14322	2.57491	3.99582	2.54654	2.67684	3.16446	2.75572		0.719712	1.42091	0.130298	0.740947	0.180811		1.87041	3.61532	0.559949	2.53796	0.567741		-1.74491	0.608209
245504_at	3.36567	3.94706	3.45044	4.72101	3.51197	3.27442	4.06009	3.59745		10.31	15.42	10.93	26.37	11.41	9.68	16.68	12.1		1.5	2.41	0.85	1.62	1.11		1.28708	1.87951	1.41635	2.68776	1.474	1.23059	1.99423	1.51608		0.592438	1.27141	-0.243408	0.707156	0.0997289		1.53965	3.23493	-1.04604	2.42222	0.313145		-1.69529	0.622407
260101_at	4.6226	5.16891	4.19893	5.27479	4.65283	5.00302	5.46847	4.76534		24.63	35.97	18.37	38.71	25.16	32.07	44.28	27.2		1.46	2.11	1.27	1.8	1.48		2.544	3.10136	2.16484	3.24154	2.61485	2.9592	3.40262	2.68397		0.557357	1.0767	0.344345	0.858613	0.51913		1.44848	2.73951	1.47981	2.941	1.63005		-1.29103	0.691943
265006_at	8.74777	9.37826	8.62732	9.55497	8.53556	8.6291	9.49781	9.11915		429.87	665.49	395.44	752.2	371.07	395.93	722.98	556.08		1.55	1.9	1.07	1.68	1.41		6.66917	7.31072	6.59323	7.52172	6.49759	6.58527	7.43196	7.03778		0.641547	0.92849	0.087684	0.762783	0.444551		1.66727	2.36242	0.376819	2.61276	1.39588		-0.695147	0.815789
252373_at	3.3577	3.84079	3.46326	4.34908	3.3089	3.67595	4.07997	3.93165		10.25	14.33	11.03	20.38	9.91	12.78	16.91	15.26		1.4	1.85	1.29	1.65	1.38		1.2791	1.77325	1.42917	2.31583	1.27093	1.63212	2.01411	1.85028		0.494145	0.88666	0.361196	0.735009	0.421113		1.2842	2.25599	1.55223	2.51762	1.32228		-0.971787	0.756757
253027_at	3.88157	4.45646	3.63208	4.49566	3.53718	3.74296	4.45591	4.09692		14.74	21.95	12.4	22.56	11.61	13.39	21.95	17.11		1.49	1.82	1.15	1.49	1.38		1.80297	2.38891	1.59799	2.46241	1.49921	1.69913	2.39005	2.01555		0.585938	0.864423	0.199918	0.587074	0.417556		1.52275	2.19941	0.85914	2.0109	1.31111		-0.676653	0.818681
263535_at	4.01106	4.47227	3.80569	4.6532	3.87586	4.07119	4.87069	4.24598		16.12	22.2	13.98	25.16	14.68	16.81	29.26	18.97		1.38	1.8	1.14	1.81	1.36		1.93247	2.40472	1.7716	2.61995	1.83789	2.02736	2.80483	2.16461		0.472256	0.848346	0.189472	0.872367	0.393014		1.22731	2.1585	0.81425	2.98811	1.23405		-0.931188	0.766667
248870_at	3.95826	4.44887	3.91521	4.7444	4.20325	4.25393	4.51997	4.28482		15.54	21.84	15.09	26.8	18.42	19.08	22.94	19.49		1.41	1.78	1.04	1.48	1.29		1.87967	2.38132	1.88112	2.71115	2.16528	2.21011	2.45411	2.20345		0.501655	0.830025	0.0448292	0.574442	0.32233		1.30372	2.11189	0.192652	1.96763	1.01211		-0.808172	0.792135
254451_at	5.58805	6.3078	5.58148	6.40679	5.64988	5.52535	6.17697	5.99387		48.1	79.22	47.88	84.85	50.21	46.06	72.35	63.73		1.65	1.77	0.92	1.5	1.33		3.50946	4.24026	3.54739	4.37354	3.6119	3.48153	4.11111	3.9125		0.730803	0.826154	-0.130373	0.601657	0.365111		1.89923	2.10204	-0.560275	2.06085	1.14644		-0.202805	0.932203
265931_at	3.74944	4.34532	3.7856	4.5955	3.43061	3.8497	4.58424	4.03912		13.45	20.33	13.79	24.18	10.78	14.42	23.99	16.44		1.51	1.75	1.34	1.78	1.19		1.67085	2.27777	1.75151	2.56225	1.39264	1.80588	2.51838	1.95775		0.606928	0.810734	0.41324	0.847531	0.20624		1.5773	2.0628	1.77589	2.90304	0.647586		-0.485501	0.862857
254030_at	7.85802	8.54206	7.93861	8.74617	8.03086	8.11404	8.58978	8.16622		232.01	372.75	245.34	429.4	261.54	277.06	385.28	287.26		1.61	1.75	1.06	1.66	1.17		5.77943	6.47451	5.90452	6.71292	5.99289	6.07022	6.52392	6.08485		0.695084	0.808401	0.0773274	0.74449	0.180332		1.80641	2.05687	0.332312	2.5501	0.566235		-0.250461	0.92
259225_at	5.02387	5.69106	4.84781	5.6499	4.88494	5.00358	5.81976	5.04325		32.53	51.66	28.8	50.21	29.55	32.08	56.48	32.97		1.59	1.74	1.09	1.74	1.15		2.94528	3.62351	2.81372	3.61665	2.84696	2.95975	3.7539	2.96188		0.678234	0.802927	0.112792	0.808625	0.148156		1.76261	2.04294	0.48472	2.76978	0.465206		-0.280326	0.913793
247449_at	5.25116	5.86974	5.39901	6.19359	5.06232	5.28418	5.95195	5.67193		38.09	58.47	42.2	73.19	33.41	38.97	61.9	50.98		1.54	1.73	1.17	1.63	1.21		3.17256	3.8022	3.36492	4.16034	3.02435	3.24035	3.88609	3.59057		0.629636	0.795417	0.216007	0.713525	0.225642		1.63632	2.02383	0.928281	2.44403	0.708507		-0.387514	0.890173
260100_at	5.71864	6.34319	5.36642	6.15131	5.57004	5.4163	6.34264	5.80368		52.66	81.19	41.25	71.08	47.51	42.7	81.16	55.86		1.54	1.72	0.9	1.54	1.35		3.64004	4.27564	3.33233	4.11806	3.53206	3.37247	4.27678	3.72231		0.635604	0.785732	-0.159594	0.636741	0.38998		1.65183	1.99919	-0.68585	2.18103	1.22452		-0.347361	0.895349
248910_at	4.5803	5.18562	4.51266	5.52776	4.67512	3.65792	3.71615	3.66308		23.92	36.39	22.83	46.13	25.55	12.62	13.14	12.67		1.52	2.02	0.49	0.55	0.55		2.50171	3.11807	2.47857	3.49451	2.63715	1.61409	1.65029	1.58171		0.616363	1.01593	-1.02306	-0.851414	-0.89686		1.60182	2.5849	-4.39656	-2.91634	-2.81611		-0.983082	0.752475
245506_at	4.04067	4.4549	3.76992	5.08035	3.57784	3.26841	3.90423	3.13279		16.46	21.93	13.64	33.83	11.94	9.64	14.97	8.77		1.33	2.48	0.81	0.91	0.64		1.96208	2.38736	1.73583	3.0471	1.53987	1.22459	1.83837	1.05142		0.42528	1.31127	-0.315285	-0.123703	-0.684407		1.10523	3.33636	-1.35492	-0.423718	-2.14901		-2.23113	0.53629
250821_at	2.84901	3.52268	2.66983	4.32835	2.88051	3.14789	2.94491	2.84969		7.21	11.49	6.36	20.09	7.36	8.86	7.7	7.21		1.6	3.16	1.2	1.07	1.13		0.770413	1.45513	0.635738	2.2951	0.842541	1.10407	0.879051	0.768324		0.684722	1.65936	0.261526	0.108638	0.132586		1.77948	4.22202	1.1239	0.372118	0.416315		-2.44255	0.506329
245879_at	2.84409	3.42318	2.79143	4.32888	2.62613	2.88525	3.038	3.24047		7.18	10.73	6.92	20.1	6.17	7.39	8.21	9.45		1.49	2.9	1.2	1.14	1.37		0.765492	1.35563	0.757336	2.29563	0.588156	0.841423	0.972141	1.1591		0.590138	1.5383	0.253268	0.206649	0.401765		1.53367	3.91399	1.08841	0.707832	1.26153		-2.38032	0.513793
258947_at	2.48444	2.91436	2.36828	3.76767	2.36173	2.52149	3.00603	2.93398		5.6	7.54	5.16	13.62	5.14	5.74	8.03	7.64		1.35	2.64	1.12	1.44	1.48		0.405845	0.846816	0.334191	1.73442	0.323759	0.477666	0.94017	0.852613		0.440971	1.40023	0.153908	0.534325	0.518422		1.14601	3.56269	0.661413	1.83022	1.62783		-2.41668	0.511364
249770_at	2.36256	2.90695	2.36229	3.72019	2.36284	2.36284	2.36957	2.3798		5.14	7.5	5.14	13.18	5.14	5.14	5.17	5.2		1.46	2.56	1	1	1.01		0.283967	0.839403	0.328196	1.68694	0.324864	0.319011	0.303709	0.298434		0.555436	1.35874	-0.00585269	0.0197426	-0.0297612		1.44349	3.45713	-0.0251517	0.0676242	-0.0934492		-2.01365	0.570312
266372_at	2.53435	2.9262	2.603	3.91132	2.61088	2.7976	2.62595	2.95618		5.79	7.6	6.08	15.05	6.11	6.95	6.17	7.76		1.31	2.48	1.14	1.07	1.28		0.455759	0.858652	0.568915	1.87807	0.572902	0.753768	0.560091	0.874811		0.402892	1.30915	0.180867	0.104331	0.305896		1.04705	3.33096	0.777268	0.357366	0.960504		-2.28391	0.528226
264434_at	2.69286	3.07474	2.54742	3.83788	2.6573	2.59941	2.85505	2.72298		6.47	8.43	5.85	14.3	6.31	6.06	7.24	6.6		1.3	2.45	0.96	1.12	1.13		0.614266	1.0072	0.513332	1.80463	0.619322	0.555581	0.789191	0.641611		0.392933	1.2913	-0.0637405	0.174925	0.12828		1.02117	3.28554	-0.273923	0.599171	0.402794		-2.26437	0.530612
259444_at	3.21604	3.8809	3.15818	4.42922	3.11295	3.13261	3.45095	3.46107		9.29	14.73	8.93	21.54	8.65	8.77	10.94	11.01		1.59	2.41	1.01	1.18	1.23		1.13745	1.81335	1.12409	2.39597	1.07497	1.08879	1.38509	1.37971		0.675907	1.27188	0.0138153	0.247648	0.255618		1.75657	3.23612	0.0593708	0.848268	0.802631		-1.47955	0.659751
247032_at	5.00849	5.72368	4.85082	6.09904	4.66637	4.4605	4.99111	5.11866		32.19	52.84	28.86	68.55	25.39	22.02	31.8	34.74		1.64	2.38	0.87	0.99	1.2		2.92989	3.65613	2.81673	4.06579	2.6284	2.41667	2.92526	3.03729		0.72624	1.24906	-0.211729	-0.00463796	0.220568		1.88738	3.17807	-0.909897	-0.0158864	0.692575		-1.29069	0.689076
246315_at	2.84773	3.52156	2.76003	4.00047	2.82057	2.77126	2.68314	3.0294		7.2	11.48	6.77	16.01	7.06	6.83	6.42	8.16		1.6	2.36	0.97	0.89	1.21		0.76913	1.45401	0.725936	1.96722	0.782598	0.727431	0.617281	0.948027		0.684883	1.24128	-0.0551668	-0.15185	0.222091		1.77989	3.15827	-0.237078	-0.520131	0.697358		-1.37837	0.677966
266959_at	3.85073	4.50764	3.88314	5.10703	3.84263	4.11344	3.93281	3.97994		14.43	22.75	14.76	34.46	14.35	17.31	15.27	15.78		1.58	2.34	1.21	1.06	1.07		1.77213	2.44009	1.84905	3.07378	1.80466	2.06962	1.86695	1.89857		0.667961	1.22473	0.264959	0.0948147	0.0495211		1.73592	3.11615	1.13865	0.324768	0.155494		-1.38023	0.675214
248869_at	4.5086	5.23077	4.55003	5.76907	4.43913	4.28249	4.62688	4.68228		22.76	37.55	23.43	54.53	21.69	19.46	24.71	25.67		1.65	2.33	0.9	1.09	1.1		2.43001	3.16323	2.51594	3.73582	2.40116	2.23867	2.56102	2.60092		0.733222	1.21988	-0.162492	0.131012	0.0849759		1.90552	3.10381	-0.698304	0.448756	0.266821		-1.19829	0.708155
246405_at	2.67062	2.78396	2.51267	3.71841	2.50672	2.51136	2.8916	3.01218		6.37	6.89	5.71	13.16	5.68	5.7	7.42	8.07		1.08	2.31	1	1.17	1.41		0.592028	0.716415	0.478577	1.68516	0.468741	0.467532	0.825743	0.930816		0.124387	1.20658	-0.00120866	0.233715	0.45224		0.323261	3.06999	-0.00519418	0.800544	1.42002		-2.74673	0.467532
264230_at	2.36182	2.7949	2.36178	3.56633	2.36182	2.36182	2.36182	2.3618		5.14	6.94	5.14	11.85	5.14	5.14	5.14	5.14		1.35	2.3	1	1	1		0.283225	0.72736	0.327687	1.53308	0.323846	0.317993	0.295962	0.280431		0.444135	1.20539	-0.00585269	0.0127371	-0.047256		1.15423	3.06696	-0.0251517	0.0436282	-0.148382		-1.91273	0.586957
252908_at	3.06769	3.50333	3.04691	4.2162	3.01506	3.143	3.29548	3.68482		8.38	11.34	8.26	18.59	8.08	8.83	9.82	12.86		1.35	2.25	1.09	1.17	1.56		0.989097	1.43578	1.01282	2.18295	0.977087	1.09917	1.22962	1.60346		0.446688	1.17013	0.122087	0.240523	0.590637		1.16086	2.97724	0.524665	0.823861	1.85458		-1.81638	0.6
266049_at	4.24365	4.88146	4.07871	5.22032	4.34096	4.14419	4.55832	4.6591		18.94	29.48	16.9	37.28	20.27	17.68	23.56	25.27		1.56	2.21	0.87	1.24	1.5		2.16505	2.81392	2.04462	3.18707	2.30298	2.10037	2.49246	2.57773		0.648863	1.14245	-0.202616	0.327405	0.533106		1.68629	2.9068	-0.870736	1.12146	1.67393		-1.22051	0.705882
250066_at	5.07278	5.52997	5.08605	6.22619	4.99351	4.88941	5.27483	5.16965		33.66	46.2	33.97	74.86	31.86	29.64	38.72	35.99		1.37	2.2	0.93	1.15	1.06		2.99419	3.46243	3.05196	4.19294	2.95554	2.84559	3.20897	3.08828		0.468241	1.14098	-0.109952	0.214789	0.0363257		1.21688	2.90308	-0.472514	0.735715	0.114062		-1.6862	0.622727
257352_at	4.2705	4.80396	4.16293	5.29934	4.18888	4.00847	4.70524	4.50284		19.3	27.93	17.91	39.38	18.24	16.09	26.09	22.67		1.45	2.2	0.88	1.35	1.27		2.1919	2.73641	2.12884	3.26609	2.15091	1.96465	2.63938	2.42147		0.544507	1.13725	-0.18626	0.447474	0.292632		1.41508	2.89357	-0.800445	1.53273	0.918853		-1.47849	0.659091
260192_at	2.61186	3.11147	2.59128	3.72377	2.58991	2.53533	2.63074	2.58861		6.11	8.64	6.03	13.21	6.02	5.8	6.19	6.02		1.41	2.19	0.96	1.01	1		0.533264	1.04392	0.557186	1.69052	0.551939	0.491505	0.564877	0.507244		0.510658	1.13333	-0.0604347	0.0316133	-0.0499425		1.32711	2.8836	-0.259716	0.108285	-0.156818		-1.55649	0.643836
252034_at	8.83887	9.5347	8.37071	9.50055	8.32955	8.1616	9.0357	8.94993		457.89	741.71	331	724.35	321.69	286.34	524.83	494.53		1.62	2.19	0.89	1.15	1.49		6.76027	7.46716	6.33662	7.4673	6.29157	6.11777	6.96984	6.86856		0.706884	1.13068	-0.173799	0.209567	0.531938		1.83707	2.87685	-0.746895	0.71783	1.67027		-1.03978	0.739726
246699_at	4.00557	4.69859	3.96685	5.09264	3.80598	3.71411	4.20586	4.21801		16.06	25.97	15.64	34.12	13.99	13.12	18.45	18.61		1.62	2.18	0.94	1.15	1.19		1.92697	2.63104	1.93276	3.05939	1.768	1.67028	2.14	2.13664		0.70407	1.12663	-0.0977227	0.213028	0.203884		1.82976	2.86657	-0.41996	0.729684	0.640187		-1.03681	0.743119
264712_at	3.18054	3.90677	3.22336	4.33898	3.17666	3.17095	3.34604	3.17092		9.07	15	9.34	20.24	9.04	9.01	10.17	9.01		1.65	2.17	1	1.12	0.96		1.10194	1.83922	1.18927	2.30573	1.13869	1.12712	1.28019	1.08955		0.737279	1.11645	-0.0115618	0.178245	-0.0997227		1.91606	2.84066	-0.0496865	0.610543	-0.313126		-0.924602	0.760369
262346_at	6.40685	7.04563	6.53072	7.63729	6.34979	6.23025	6.55733	6.6707		84.85	132.11	92.46	199.09	81.56	75.07	94.18	101.88		1.56	2.15	0.92	1.11	1.1		4.32826	4.97809	4.49663	5.60404	4.31181	4.18642	4.49147	4.58933		0.649832	1.10741	-0.125392	0.163214	0.0927002		1.6888	2.81765	-0.538868	0.559056	0.291075		-1.12885	0.725581
263226_at	4.581	5.04248	4.71812	5.81983	4.8919	5.19089	4.86289	4.96821		23.93	32.96	26.32	56.49	29.69	36.53	29.1	31.3		1.38	2.15	1.23	1.22	1.19		2.5024	2.97493	2.68403	3.78658	2.85393	3.14706	2.79704	2.88684		0.472531	1.10255	0.293131	0.294634	0.202813		1.22803	2.8053	1.25972	1.00921	0.636826		-1.57727	0.64186
266010_at	2.70453	3.25385	2.64619	3.73968	2.66249	2.7261	2.72762	2.83868		6.52	9.54	6.26	13.36	6.33	6.62	6.62	7.15		1.46	2.13	1.05	1.02	1.14		0.625936	1.1863	0.612097	1.70643	0.624514	0.682274	0.661761	0.757316		0.560365	1.09434	0.0577605	0.0358257	0.145219		1.45629	2.78439	0.248224	0.122714	0.455983		-1.3281	0.685446
247955_at	5.53691	6.03516	5.15729	6.24724	5.33964	5.33328	5.41298	5.53108		46.43	65.58	35.69	75.96	40.49	40.32	42.61	46.24		1.41	2.13	1	0.92	1.3		3.45832	3.96761	3.1232	4.21399	3.30167	3.28945	3.34713	3.44971		0.509294	1.09078	-0.0122136	-0.11119	0.326509		1.32357	2.77535	-0.0524877	-0.380859	1.02523		-1.45178	0.661972
246850_at	4.8643	5.49238	5.09605	6.18168	5.0234	4.96564	5.2278	4.92899		29.13	45.02	34.2	72.59	32.52	31.25	37.47	30.46		1.55	2.12	0.96	1.29	0.89		2.7857	3.42483	3.06196	4.14843	2.98543	2.92182	3.16195	2.84762		0.639127	1.08646	-0.0636078	0.376241	-0.214343		1.66098	2.76436	-0.273352	1.28874	-0.673031		-1.10337	0.731132
265208_at	4.42508	5.01463	4.66474	5.74403	4.75617	4.93954	4.13936	4.5255		21.48	32.33	25.36	53.6	27.02	30.69	17.62	23.03		1.5	2.11	1.14	0.82	0.91		2.34649	2.94709	2.63065	3.71078	2.71819	2.89572	2.0735	2.44413		0.600598	1.08013	0.177525	-0.272987	-0.18652		1.56085	2.74824	0.762909	-0.935061	-0.585666		-1.18738	0.7109
251537_at	4.28829	4.7908	4.64843	5.72189	4.63174	4.66611	4.7112	4.66934		19.54	27.68	25.08	52.78	24.79	25.39	26.19	25.45		1.42	2.1	1.02	1.34	1.01		2.20969	2.72326	2.61434	3.68864	2.59377	2.62228	2.64534	2.58797		0.513569	1.0743	0.0285144	0.435652	-0.0263627		1.33468	2.73342	0.122539	1.49224	-0.082778		-1.39874	0.67619
248280_at	3.40474	4.10207	3.29407	4.36695	3.40179	3.23575	3.60447	3.48311		10.59	17.17	9.81	20.63	10.57	9.42	12.16	11.18		1.62	2.1	0.89	1.15	1.14		1.32614	2.03453	1.25998	2.3337	1.36381	1.19192	1.53861	1.40175		0.708383	1.07372	-0.171888	0.212466	0.141766		1.84097	2.73192	-0.738683	0.727759	0.445139		-0.890959	0.771429
260585_at	2.88914	3.41678	3.35138	4.41836	2.821	2.821	3.31635	3.1674		7.41	10.68	10.21	21.38	7.07	7.07	9.96	8.98		1.44	2.1	1	1.34	0.88		0.810544	1.34924	1.31729	2.38511	0.783029	0.777176	1.2505	1.08603		0.538696	1.06782	-0.00585269	0.439953	-0.231256		1.39998	2.71693	-0.0251517	1.50697	-0.726137		-1.31695	0.685714
259894_at	5.21086	5.88167	4.79303	5.85906	5.13797	5.11777	5.6242	5.28346		37.04	58.96	27.72	58.04	35.21	34.72	49.32	38.95		1.59	2.09	0.99	1.33	1.4		3.13226	3.81413	2.75894	3.82581	3.09999	3.07395	3.55834	3.20209		0.681867	1.06687	-0.0260465	0.426077	0.443154		1.77206	2.71451	-0.111934	1.45944	1.39149		-0.942451	0.760766
246461_at	2.62602	3.2939	2.61053	3.67473	2.4287	2.63423	2.81181	2.91761		6.17	9.81	6.11	12.77	5.38	6.21	7.02	7.56		1.59	2.09	1.15	1.14	1.24		0.547426	1.22636	0.576441	1.64148	0.390726	0.590402	0.745956	0.836242		0.678934	1.06504	0.199676	0.19853	0.2598		1.76443	2.70985	0.858102	0.680025	0.815764		-0.94542	0.760766
262703_at	4.0794	4.54584	3.91345	4.97402	3.9806	3.91887	3.7144	3.71793		16.91	23.36	15.07	31.43	15.79	15.13	13.13	13.16		1.38	2.09	0.96	0.78	0.87		2.0008	2.4783	1.87936	2.94077	1.94262	1.87504	1.64854	1.63656		0.477495	1.0614	-0.0675833	-0.352267	-0.242801		1.24093	2.7006	-0.290437	-1.20662	-0.762388		-1.45967	0.660287
265061_at	2.82714	3.48055	2.77147	3.83196	2.81166	2.77818	3.21152	2.99441		7.1	11.16	6.83	14.24	7.02	6.86	9.26	7.97		1.57	2.09	0.98	1.31	1.17		0.74855	1.413	0.737377	1.79871	0.773689	0.734351	1.14566	0.913041		0.664455	1.06134	-0.0393386	0.397112	0.175664		1.72681	2.70043	-0.169056	1.36023	0.55158		-0.973622	0.751196
250167_at	2.87422	3.40107	2.88444	3.9444	2.82575	2.88442	2.97037	3.04953		7.33	10.56	7.38	15.4	7.09	7.38	7.84	8.28		1.44	2.08	1.04	1.07	1.12		0.795629	1.33352	0.850351	1.91115	0.787774	0.84059	0.904513	0.96816		0.537894	1.0608	0.0528155	0.108884	0.117809		1.39789	2.69906	0.226973	0.37296	0.369918		-1.30117	0.692308
249485_at	3.79359	4.51321	3.46275	4.51955	3.33744	3.75271	3.88156	4.10539		13.87	22.84	11.03	22.94	10.11	13.48	14.74	17.21		1.65	2.08	1.33	1.06	1.56		1.71499	2.44567	1.42866	2.4863	1.29947	1.70888	1.8157	2.02403		0.730676	1.05764	0.409418	0.100705	0.595367		1.8989	2.69102	1.75946	0.344945	1.86943		-0.792115	0.793269
247241_at	5.64022	6.29615	5.38477	6.42808	5.449	5.35189	5.97924	5.93754		49.87	78.58	41.78	86.11	43.68	40.84	63.09	61.29		1.58	2.06	0.93	1.26	1.47		3.56163	4.22861	3.35068	4.39483	3.41102	3.30806	3.91339	3.85617		0.666976	1.04415	-0.102962	0.351757	0.505493		1.73336	2.65669	-0.442475	1.20487	1.58723		-0.923332	0.76699
256343_at	6.39393	6.98178	5.92566	6.96862	6.1984	6.08517	6.66946	6.55914		84.09	126.39	60.79	125.25	73.44	67.89	101.79	94.3		1.5	2.06	0.92	1.21	1.55		4.31534	4.91423	3.89157	4.93537	4.16043	4.04134	4.6036	4.47777		0.598895	1.0438	-0.119091	0.288259	0.586209		1.55643	2.65582	-0.511788	0.987372	1.84067		-1.09939	0.728155
259428_at	2.77882	3.30932	2.51644	3.54996	2.70045	2.73161	2.98005	3.12178		6.86	9.91	5.72	11.71	6.5	6.64	7.89	8.7		1.44	2.05	1.02	1.15	1.52		0.700229	1.24178	0.482352	1.51671	0.662477	0.687786	0.914197	1.04041		0.54155	1.03436	0.025309	0.213967	0.558056		1.4074	2.63179	0.108765	0.732901	1.75228		-1.2244	0.702439
263379_at	4.90837	5.3878	4.47353	5.49387	4.64553	4.83246	4.96755	5.13016		30.03	41.87	22.22	45.06	25.03	28.49	31.29	35.02		1.39	2.03	1.14	1.04	1.58		2.82978	3.32026	2.43944	3.46062	2.60755	2.78863	2.90169	3.04879		0.490481	1.02119	0.181081	0.0719137	0.609355		1.27468	2.59827	0.778188	0.246326	1.91335		-1.32359	0.684729
246777_at	3.12945	3.47175	3.09201	4.10983	3.03767	3.1843	3.20354	3.27859		8.75	11.09	8.53	17.27	8.21	9.09	9.21	9.7		1.27	2.02	1.11	1.05	1.14		1.05086	1.40421	1.05792	2.07658	0.999699	1.14047	1.13768	1.19722		0.353353	1.01866	0.140771	0.0868223	0.1393		0.918305	2.59184	0.604958	0.297392	0.437396		-1.67354	0.628713
257201_at	2.53276	3.21411	2.78187	3.79886	2.7594	2.76282	2.71506	2.7634		5.79	9.28	6.88	13.92	6.77	6.79	6.57	6.79		1.6	2.02	1	1.13	0.99		0.454169	1.14656	0.74778	1.76561	0.721423	0.71899	0.649201	0.682034		0.692391	1.01783	-0.00243278	0.195032	-0.0657456		1.79941	2.58973	-0.0104548	0.668042	-0.206439		-0.790327	0.792079
259461_at	3.76118	4.27804	3.6694	4.68174	3.7614	3.64625	3.822	3.88863		13.56	19.4	12.72	25.67	13.56	12.52	14.14	14.81		1.43	2.02	0.92	1.04	1.16		1.68258	2.21049	1.63531	2.64849	1.72343	1.60242	1.75614	1.80726		0.527909	1.01318	-0.121011	0.0735576	0.171949		1.37195	2.57791	-0.520041	0.251956	0.539913		-1.20597	0.707921
267623_at	3.19058	3.71796	3.13318	4.14474	3.14404	3.31916	3.18601	3.59852		9.13	13.16	8.77	17.69	8.84	9.98	9.1	12.11		1.44	2.02	1.13	1	1.38		1.11199	1.65041	1.09909	2.11149	1.10606	1.27533	1.12015	1.51715		0.538425	1.01239	0.169265	0.00816681	0.418058		1.39928	2.5759	0.727411	0.0279737	1.31269		-1.17662	0.712871
253046_at	3.16681	3.20764	2.89377	3.90311	2.93808	3.0368	3.41323	3.30629		8.98	9.24	7.43	14.96	7.66	8.21	10.65	9.89		1.03	2.01	1.07	1.19	1.33		1.08822	1.1401	0.859683	1.86986	0.900104	0.992976	1.34738	1.22492		0.0518827	1.01018	0.0928717	0.259159	0.365236		0.134834	2.57026	0.399113	0.887697	1.14683		-2.43543	0.512438
247942_at	7.81376	8.52839	7.65377	8.66306	7.595	7.39328	8.02398	8.02842		225	369.23	201.38	405.36	193.34	168.11	260.29	261.09		1.64	2.01	0.87	1.16	1.3		5.73517	6.46085	5.61968	6.62981	5.55702	5.34946	5.95812	5.94705		0.725681	1.01013	-0.207564	0.22295	0.327373		1.88592	2.57014	-0.892	0.76367	1.02794		-0.684221	0.81592
264689_at	4.81255	5.45366	4.62236	5.63137	4.97061	5.0361	4.86968	5.06601		28.1	43.82	24.63	49.57	31.35	32.81	29.24	33.5		1.56	2.01	1.05	1.04	1.36		2.73396	3.38611	2.58827	3.59812	2.93264	2.99227	2.80382	2.98464		0.652155	1.00985	0.0596338	0.0698616	0.39637		1.69484	2.56944	0.256274	0.239296	1.24459		-0.8746	0.776119
252346_at	2.38732	3.03728	2.38021	3.38711	2.38495	2.38243	2.40916	2.51038		5.23	8.21	5.21	10.46	5.22	5.21	5.31	5.7		1.57	2.01	1	1.02	1.09		0.308725	0.969735	0.346122	1.35386	0.346972	0.338603	0.3433	0.429016		0.66101	1.00774	-0.00836873	0.0345754	0.082894		1.71785	2.56405	-0.0359643	0.118431	0.260284		-0.846193	0.781095
258380_at	3.55688	4.24469	3.34229	4.33811	3.14994	3.51895	3.83452	3.99405		11.77	18.96	10.14	20.23	8.88	11.46	14.27	15.93		1.61	1.99	1.29	1.21	1.57		1.47828	2.17715	1.3082	2.30486	1.11197	1.47513	1.76867	1.91268		0.698864	0.996668	0.363157	0.290384	0.604488		1.81623	2.53589	1.56065	0.994649	1.89807		-0.719658	0.809045
256852_at	2.45445	2.96998	2.41285	3.40808	2.45161	2.41285	2.85818	2.46398		5.48	7.84	5.33	10.62	5.47	5.33	7.25	5.52		1.43	1.99	0.97	1.32	1.04		0.375856	0.902431	0.378765	1.37483	0.413636	0.369028	0.792324	0.382608		0.526575	0.996064	-0.0446082	0.416468	0.00384349		1.36848	2.53435	-0.191702	1.42653	0.0120684		-1.16587	0.718593
245529_at	3.44029	4.00556	3.14779	4.13764	3.41434	3.39562	3.3946	3.74765		10.86	16.06	8.86	17.6	10.66	10.52	10.52	13.43		1.48	1.99	0.99	0.97	1.52		1.3617	1.93802	1.1137	2.10439	1.37637	1.35179	1.32875	1.66629		0.576322	0.990682	-0.0245801	-0.0329505	0.55258		1.49776	2.52066	-0.105632	-0.112865	1.73508		-1.02289	0.743719
247676_at	2.90706	3.43139	2.88265	3.86845	3.01086	2.89925	3.18629	3.15654		7.5	10.79	7.38	14.61	8.06	7.46	9.1	8.92		1.44	1.98	0.93	1.21	1.21		0.828468	1.36384	0.848559	1.8352	0.97289	0.855422	1.12043	1.07517		0.535376	0.986639	-0.117468	0.291966	0.226613		1.39135	2.51037	-0.504814	1.00007	0.711556		-1.11902	0.727273
260856_at	4.88436	5.31414	4.74719	5.73071	5.24676	5.30049	5.15227	5.31286		29.54	39.78	26.86	53.1	37.97	39.41	35.56	39.75		1.35	1.98	1.04	1.2	1.48		2.80576	3.24659	2.71311	3.69746	3.20878	3.25666	3.08642	3.2315		0.440828	0.984353	0.047878	0.280652	0.518391		1.14564	2.50455	0.205754	0.961317	1.62773		-1.35892	0.681818
249859_at	4.56632	5.27632	4.36486	5.34559	4.45664	4.51946	4.5929	4.76417		23.69	38.76	20.6	40.66	21.96	22.93	24.13	27.17		1.64	1.97	1.04	1.02	1.32		2.48772	3.20878	2.33077	3.31234	2.41866	2.47563	2.52704	2.6828		0.721057	0.981562	0.0569692	0.0393187	0.352029		1.87391	2.49745	0.244823	0.134678	1.10536		-0.623547	0.832487
252193_at	4.38665	4.85996	3.91891	4.8925	4.03475	4.31784	4.48018	4.37993		20.92	29.04	15.13	29.7	16.39	19.94	22.32	20.82		1.39	1.96	1.22	1.07	1.38		2.30805	2.79241	1.88482	2.85925	1.99677	2.27401	2.41432	2.29857		0.484358	0.974432	0.277237	0.10627	0.413746		1.25876	2.47931	1.19141	0.364006	1.29915		-1.22055	0.709184
261951_at	5.88201	6.05685	5.31654	6.28716	5.16646	5.39166	5.89277	5.76856		58.97	66.57	39.85	78.1	35.91	41.98	59.42	54.51		1.13	1.96	1.17	1.01	1.37		3.80341	3.98931	3.28245	4.25391	3.12848	3.34783	3.82691	3.68719		0.185897	0.971465	0.21935	0.0234988	0.404743		0.483115	2.47176	0.942647	0.0804904	1.27088		-1.98865	0.576531
263532_s_at	5.00787	5.57431	4.67923	5.64765	4.6329	4.51636	4.89911	5.14037		32.18	47.65	25.62	50.13	24.81	22.89	29.84	35.27		1.48	1.96	0.92	0.93	1.38		2.92928	3.50676	2.64514	3.6144	2.59493	2.47254	2.83325	3.05901		0.577484	0.96926	-0.122391	-0.0960323	0.413867		1.50078	2.46615	-0.525971	-0.328939	1.29953		-0.965367	0.755102
246328_at	4.41747	4.89666	4.27466	5.23823	4.61522	4.2485	4.81005	4.80537		21.37	29.79	19.36	37.75	24.51	19.01	28.05	27.96		1.39	1.95	0.78	1.31	1.44		2.33887	2.82911	2.24057	3.20498	2.57725	2.20468	2.74419	2.724		0.49024	0.964411	-0.37257	0.405322	0.483431		1.27405	2.45381	-1.60111	1.38835	1.51796		-1.17976	0.712821
256905_at	7.34367	7.98568	7.57811	8.5399	7.41216	7.51318	7.57905	7.52163		162.43	253.47	191.09	372.19	170.33	182.68	191.21	183.75		1.56	1.95	1.07	1.18	0.96		5.26507	5.91814	5.54402	6.50665	5.37418	5.46936	5.51319	5.44026		0.653066	0.962636	0.0951735	0.248119	-0.103754		1.69721	2.4493	0.409005	0.849881	-0.325784		-0.75209	0.8
266932_s_at	4.33591	4.89699	4.30833	5.26527	4.22105	4.35034	4.52638	4.68506		20.19	29.79	19.81	38.46	18.65	20.4	23.04	25.72		1.48	1.94	1.09	1.14	1.3		2.25731	2.82944	2.27424	3.23202	2.18308	2.30652	2.46052	2.60369		0.57213	0.957781	0.123439	0.203208	0.329452		1.48687	2.43694	0.530474	0.696049	1.03447		-0.950076	0.762887
259082_at	4.26295	4.75517	4.48891	5.44244	4.40117	4.46189	4.48011	4.48717		19.2	27.01	22.45	43.48	21.13	22.04	22.32	22.43		1.41	1.94	1.04	1.16	1		2.18436	2.68762	2.45482	3.40919	2.3632	2.41806	2.41425	2.4058		0.503264	0.954363	0.0548624	0.229896	-0.049023		1.3079	2.42825	0.235769	0.787461	-0.15393		-1.12035	0.726804
256735_at	3.79517	4.3014	3.72174	4.67015	3.6283	3.79198	3.69255	3.70094		13.88	19.72	13.19	25.46	12.37	13.85	12.93	13		1.42	1.93	1.12	0.93	0.99		1.71657	2.23386	1.68765	2.6369	1.59032	1.74815	1.62669	1.61958		0.517288	0.94925	0.15783	-0.0898837	-0.0680761		1.34434	2.41524	0.678269	-0.307878	-0.213757		-1.07089	0.735751
251623_at	3.30254	3.80709	3.22801	4.17453	3.26815	3.34442	3.46471	3.45412		9.87	14	9.37	18.06	9.63	10.16	11.04	10.96		1.42	1.93	1.05	1.12	1.17		1.22394	1.73954	1.19392	2.14128	1.23018	1.30059	1.39886	1.37275		0.515602	0.947358	0.0704143	0.174914	0.178827		1.33996	2.41042	0.302603	0.59913	0.561511		-1.07046	0.735751
250244_at	4.98579	5.54746	4.82131	5.76717	4.72564	4.91251	5.26713	4.92837		31.69	46.77	28.27	54.46	26.46	30.12	38.51	30.45		1.48	1.93	1.14	1.22	1.08		2.90719	3.47992	2.78722	3.73392	2.68767	2.86868	3.20127	2.847		0.572725	0.946699	0.181016	0.29408	0.0597778		1.48842	2.40875	0.777909	1.00731	0.1877		-0.920332	0.766839
252511_at	2.98738	3.61039	3.26316	4.20864	3.13453	3.31944	3.0264	3.07958		7.93	12.21	9.6	18.49	8.78	9.98	8.15	8.45		1.54	1.93	1.14	1.03	0.88		0.908789	1.54284	1.22907	2.17539	1.09656	1.27561	0.960546	0.998211		0.634055	0.94632	0.179054	0.051757	-0.230862		1.6478	2.40778	0.769478	0.177283	-0.7249		-0.759982	0.797927
258650_at	3.89754	3.84719	3.48079	4.42157	3.57494	3.79481	3.83417	3.90613		14.9	14.39	11.16	21.43	11.92	13.88	14.26	14.99		0.97	1.92	1.16	0.96	1.34		1.81895	1.77965	1.4467	2.38832	1.53696	1.75098	1.76831	1.82476		-0.0393024	0.941623	0.214018	-0.0506368	0.378069		-0.10214	2.39583	0.919734	-0.173446	1.18712		-2.49797	0.505208
259887_at	4.00993	4.44956	4.04313	4.98331	3.90247	4.23268	4.14216	4.64108		16.11	21.85	16.49	31.63	14.95	18.8	17.66	24.95		1.36	1.92	1.26	1.1	1.51		1.93133	2.38201	2.00904	2.95006	1.8645	2.18885	2.0763	2.55971		0.450679	0.941014	0.324351	0.14497	0.55067		1.17124	2.39428	1.39389	0.496566	1.72908		-1.22305	0.708333
258716_at	4.01097	4.61077	4.13077	5.06978	4.26801	4.00186	4.33772	4.25191		16.12	24.43	17.52	33.59	19.27	16.02	20.22	19.05		1.52	1.92	0.83	1.25	1.09		1.93237	2.54322	2.09669	3.03653	2.23003	1.95804	2.27186	2.17054		0.610851	0.939844	-0.271996	0.339494	0.0738529		1.5875	2.3913	-1.16889	1.16287	0.231895		-0.803808	0.791667
260822_at	3.85679	4.45612	3.73068	4.66749	3.87081	3.77455	3.87722	3.83157		14.49	21.95	13.28	25.41	14.63	13.69	14.69	14.24		1.52	1.91	0.94	1.01	1.07		1.77819	2.38858	1.69659	2.63424	1.83284	1.73073	1.81136	1.7502		0.610386	0.937657	-0.102111	0.0331669	0.0536133		1.58629	2.38574	-0.438818	0.113606	0.168344		-0.799454	0.795812
264056_at	4.05943	4.71221	3.97804	4.91229	3.7603	4.00637	3.84856	3.93136		16.67	26.21	15.76	30.11	13.55	16.07	14.41	15.26		1.57	1.91	1.19	0.86	0.97		1.98084	2.64466	1.94395	2.87904	1.72233	1.96254	1.7827	1.85		0.663827	0.935094	0.240213	-0.198137	-0.0939545		1.72517	2.37922	1.03231	-0.678679	-0.295014		-0.654046	0.82199
251415_at	3.27327	3.91723	3.0769	4.00348	3.0882	3.44792	3.33534	3.29762		9.67	15.11	8.44	16.04	8.5	10.91	10.09	9.83		1.56	1.9	1.28	1.04	1.17		1.19467	1.84968	1.04281	1.97023	1.05023	1.40409	1.26948	1.21625		0.655007	0.927422	0.353861	0.0748048	0.173444		1.70225	2.3597	1.52071	0.256228	0.544609		-0.657448	0.821053
257291_at	6.82778	7.56796	6.49179	7.41791	6.43944	6.49386	7.29135	7.11495		113.6	189.75	90	171.01	86.79	90.13	156.64	138.62		1.67	1.9	1.04	1.38	1.54		4.74919	5.50042	4.4577	5.38466	4.40147	4.45003	5.2255	5.03358		0.751232	0.92696	0.0485632	0.476309	0.575874		1.95232	2.35852	0.208699	1.6315	1.80822		-0.4062	0.878947
254593_s_at	3.08999	3.74443	3.35138	4.27675	3.00399	3.0332	2.99786	3.11231		8.51	13.4	10.21	19.38	8.02	8.19	7.99	8.65		1.57	1.9	1.02	0.94	0.85		1.0114	1.67689	1.31729	2.2435	0.966013	0.989375	0.932	1.03095		0.665494	0.926205	0.0233618	-0.0793951	-0.286347		1.72951	2.3566	0.100396	-0.271952	-0.899119		-0.627098	0.826316
247606_at	4.87073	5.58831	4.90033	5.82146	4.75603	4.86614	5.14667	5.04135		29.26	48.11	29.86	56.55	27.02	29.16	35.42	32.93		1.64	1.89	1.08	1.21	1.1		2.79214	3.52077	2.86624	3.78821	2.71805	2.82231	3.08082	2.95998		0.728629	0.92197	0.10426	0.288679	0.0937395		1.89358	2.34583	0.448054	0.988811	0.294339		-0.452244	0.867725
254019_at	4.16798	4.90614	4.29332	5.21325	4.16026	4.18199	4.3388	4.40747		17.98	29.98	19.61	37.1	17.88	18.15	20.24	21.22		1.67	1.89	1.02	1.13	1.08		2.08938	2.8386	2.25923	3.18	2.12228	2.13816	2.27294	2.3261		0.749211	0.920773	0.0158767	0.183554	0.0668694		1.94707	2.34278	0.0682294	0.628727	0.209968		-0.395709	0.883598
264027_at	3.75856	4.20336	3.44766	4.36388	3.34896	3.62547	3.90749	4.0524		13.53	18.42	10.91	20.59	10.19	12.34	15.01	16.59		1.36	1.89	1.21	1.11	1.52		1.67996	2.13581	1.41357	2.33063	1.31099	1.58164	1.84163	1.97103		0.455849	0.91706	0.270652	0.161663	0.557458		1.18467	2.33333	1.16312	0.553743	1.7504		-1.14866	0.719577
262636_at	4.1799	4.64528	4.05716	4.97284	4.20398	4.0158	4.46804	4.32626		18.12	25.02	16.65	31.4	18.43	16.18	22.13	20.06		1.38	1.89	0.88	1.22	1.21		2.1013	2.57774	2.02307	2.93959	2.16601	1.97197	2.40218	2.24489		0.476432	0.916524	-0.194033	0.300876	0.221827		1.23817	2.33197	-0.833849	1.03059	0.696528		-1.0938	0.730159
255885_at	4.45386	5.15585	4.63493	5.54997	4.63111	4.56641	4.93587	4.78137		21.92	35.65	24.85	46.85	24.78	23.69	30.61	27.5		1.63	1.89	0.96	1.4	1.11		2.37526	3.0883	2.60084	3.51672	2.59314	2.52258	2.87001	2.7		0.713042	0.915882	-0.0705616	0.494747	0.0991632		1.85307	2.33034	-0.303236	1.69465	0.311369		-0.477264	0.862434
252147_at	5.34283	6.02566	5.11486	6.02221	5.1046	5.14305	5.5415	5.49509		40.58	65.15	34.65	64.99	34.41	35.34	46.58	45.1		1.61	1.88	1.03	1.15	1.3		3.26424	3.95812	3.08077	3.98896	3.06662	3.09922	3.47564	3.41372		0.693878	0.908187	0.0325976	0.211399	0.332955		1.80327	2.31076	0.140087	0.724103	1.04547		-0.507487	0.856383
263841_at	5.47557	5.78939	5.19742	6.10461	5.3316	5.60813	5.52138	5.67916		44.5	55.31	36.69	68.81	40.27	48.78	45.93	51.24		1.24	1.88	1.21	1.03	1.4		3.39698	3.72184	3.16333	4.07136	3.29363	3.56431	3.45552	3.59779		0.324867	0.908025	0.270677	0.0585399	0.434456		0.844275	2.31035	1.16322	0.200516	1.36418		-1.46607	0.659574
267230_at	7.37518	8.03665	7.36472	8.27156	6.84816	7.25196	7.38155	7.62825		166.02	262.59	164.82	309.02	115.21	152.43	166.75	197.85		1.58	1.87	1.32	1	1.2		5.29658	5.96911	5.33063	6.23831	4.81018	5.20813	5.31569	5.54688		0.672524	0.907676	0.397951	0.0191037	0.216247		1.74778	2.30946	1.71018	0.0654358	0.679007		-0.561685	0.84492
265899_s_at	3.75272	4.44227	3.96895	4.87531	3.75937	3.78705	4.22474	3.69154		13.48	21.74	15.66	29.35	13.54	13.8	18.7	12.92		1.61	1.87	1.02	1.39	0.83		1.67412	2.37472	1.93486	2.84206	1.7214	1.74323	2.15888	1.61017		0.700602	0.907199	0.0218278	0.484763	-0.32469		1.82075	2.30825	0.0938041	1.66046	-1.01951		-0.4875	0.860963
253549_at	5.01653	5.70297	5.33825	6.24248	4.88451	5.19655	5.46394	5.66629		32.37	52.09	40.46	75.71	29.54	36.67	44.14	50.78		1.61	1.87	1.24	1.36	1.26		2.93794	3.63543	3.30416	4.20923	2.84654	3.15273	3.39809	3.58492		0.697488	0.905073	0.306188	0.460148	0.280762		1.81265	2.30284	1.31583	1.57614	0.881581		-0.490183	0.860963
259672_at	2.7953	3.51597	2.82808	3.73035	2.7363	2.76499	2.59558	2.79758		6.94	11.44	7.1	13.27	6.66	6.8	6.04	6.95		1.65	1.87	1.02	0.87	0.98		0.716707	1.44842	0.793989	1.6971	0.698328	0.721166	0.52972	0.716212		0.731714	0.903112	0.0228373	-0.186987	-0.077777		1.9016	2.29785	0.0981427	-0.640487	-0.244217		-0.396246	0.882353
247493_at	4.41384	4.7082	4.07827	4.97988	4.07815	4.18958	4.12671	4.54584		21.32	26.14	16.89	31.56	16.89	18.25	17.47	23.36		1.23	1.87	1.08	0.82	1.38		2.33525	2.64066	2.04418	2.94663	2.04017	2.14575	2.06085	2.46447		0.305408	0.902456	0.105579	-0.274399	0.42029		0.793704	2.29618	0.453722	-0.939896	1.3197		-1.50247	0.657754
254572_at	2.8503	3.54791	3.04879	3.95039	2.8381	2.90815	2.91645	3.29359		7.21	11.7	8.28	15.46	7.15	7.51	7.55	9.81		1.62	1.87	1.05	1.05	1.18		0.771708	1.48037	1.0147	1.91714	0.800129	0.864325	0.850592	1.21222		0.708659	0.902439	0.0641956	0.0788849	0.197521		1.84169	2.29613	0.275878	0.270204	0.620209		-0.454449	0.86631
258138_at	3.62522	4.24693	3.74988	4.64871	3.66373	3.80598	3.8666	3.94641		12.34	18.99	13.45	25.08	12.67	13.99	14.59	15.42		1.54	1.86	1.1	1.18	1.15		1.54662	2.17938	1.71579	2.61546	1.62575	1.76215	1.80074	1.86504		0.632762	0.899668	0.136398	0.254122	0.14925		1.64444	2.28908	0.586164	0.870445	0.468641		-0.644642	0.827957
253255_at	3.54222	3.86251	3.99163	4.88088	4.12172	3.81246	3.67023	3.94505		11.65	14.55	15.91	29.46	17.41	14.05	12.73	15.4		1.25	1.85	0.81	1.09	0.97		1.46363	1.79496	1.95754	2.84763	2.08375	1.76864	1.60437	1.86368		0.331335	0.890086	-0.315113	0.14074	-0.0938586		0.861084	2.2647	-1.35419	0.482075	-0.294713		-1.40362	0.675676
262132_at	2.46874	3.1294	2.45594	3.34353	2.46378	2.41789	2.46646	2.48222		5.54	8.75	5.49	10.15	5.52	5.34	5.53	5.59		1.58	1.85	0.97	1	1.02		0.390146	1.06185	0.421849	1.31028	0.425802	0.374065	0.400603	0.400853		0.671707	0.888428	-0.0517369	0.0104568	-0.020996		1.74565	2.26048	-0.222337	0.0358175	-0.0659268		-0.514832	0.854054
247659_at	2.77187	3.07662	3.02457	3.91162	2.94785	2.88723	2.83232	3.05955		6.83	8.44	8.14	15.05	7.72	7.4	7.12	8.34		1.24	1.85	0.96	1.04	1.02		0.693278	1.00908	0.990478	1.87837	0.909881	0.843404	0.766464	0.978178		0.315797	0.887889	-0.066477	0.0731863	-0.0122997		0.820704	2.25911	-0.285682	0.250685	-0.0386205		-1.43841	0.67027
258317_at	3.53839	4.0724	3.32324	4.20994	3.24544	3.34125	3.55473	3.34075		11.62	16.82	10.01	18.51	9.48	10.13	11.75	10.13		1.45	1.85	1.07	1.01	1.01		1.45979	2.00486	1.28915	2.17669	1.20746	1.29742	1.48887	1.25938		0.545066	0.887534	0.0899579	0.0290732	-0.029771		1.41653	2.25821	0.386591	0.0995842	-0.09348		-0.841678	0.783784
256972_at	4.67723	5.22396	4.48433	5.36982	4.5228	4.50463	4.81708	4.72914		25.59	37.37	22.38	41.35	22.99	22.7	28.19	26.52		1.46	1.85	0.99	1.1	1.18		2.59863	3.15642	2.45024	3.33657	2.48482	2.4608	2.75122	2.64777		0.557785	0.886335	-0.0240234	0.152588	0.197537		1.44959	2.25516	-0.10324	0.52266	0.620258		-0.80557	0.789189
265453_at	3.66567	4.26176	3.91817	4.80364	3.79909	3.81297	4.02436	3.84448		12.69	19.18	15.12	27.93	13.92	14.05	16.27	14.36		1.51	1.85	1.01	1.28	0.95		1.58708	2.19422	1.88408	2.77039	1.76111	1.76915	1.9585	1.76312		0.607142	0.886303	0.00803216	0.371419	-0.120967		1.57786	2.25508	0.0345179	1.27222	-0.379831		-0.67722	0.816216
263448_at	2.93688	3.64296	3.17221	4.05646	3.44842	3.1861	3.113	3.02387		7.66	12.49	9.01	16.64	10.92	9.1	8.65	8.13		1.63	1.85	0.83	1.13	0.9		0.858288	1.57542	1.13812	2.02321	1.41044	1.14227	1.04715	0.942499		0.717131	0.885093	-0.268172	0.188858	-0.195623		1.8637	2.252	-1.15246	0.646895	-0.614249		-0.388298	0.881081
246536_at	3.12926	3.83249	3.24242	4.12489	3.24124	3.30844	3.66161	3.44193		8.75	14.25	9.46	17.45	9.46	9.91	12.65	10.87		1.63	1.84	1.05	1.45	1.15		1.05067	1.76494	1.20833	2.09164	1.20327	1.26461	1.59576	1.36056		0.714276	0.883308	0.0613463	0.545089	0.15223		1.85628	2.24746	0.263634	1.86709	0.477996		-0.391177	0.88587
256480_at	5.07614	5.55631	4.84399	5.72308	4.99745	5.00419	5.17761	5.24892		33.73	47.06	28.72	52.82	31.94	32.09	36.19	38.03		1.39	1.84	1	1.07	1.32		2.99755	3.48877	2.8099	3.68983	2.95947	2.96036	3.11175	3.16755		0.491222	0.879925	0.000889	0.114207	0.357649		1.2766	2.23885	0.00382045	0.391193	1.12301		-0.962248	0.755435
259537_at	3.39335	3.95048	3.35195	4.23065	3.5104	3.68065	3.84358	3.73414		10.51	15.46	10.21	18.77	11.4	12.82	14.36	13.31		1.47	1.84	1.13	1.37	1.3		1.31475	1.88294	1.31786	2.1974	1.47242	1.63683	1.77772	1.65278		0.568187	0.879537	0.164401	0.462974	0.334912		1.47662	2.23786	0.706507	1.58582	1.05161		-0.76124	0.798913
245909_at	2.90557	3.14595	2.85904	3.73465	2.74528	2.80077	2.74567	2.88841		7.49	8.85	7.26	13.31	6.71	6.97	6.71	7.4		1.18	1.83	1.04	0.9	1.02		0.826972	1.07841	0.824951	1.7014	0.707306	0.756947	0.679812	0.807039		0.251437	0.876447	0.0496407	-0.14716	-0.0179118		0.653443	2.23	0.213329	-0.504067	-0.0562424		-1.57656	0.644809
250304_at	5.35337	5.93825	5.38419	6.25962	5.80608	5.44179	5.37745	5.52801		40.88	61.32	41.76	76.62	55.95	43.47	41.57	46.14		1.5	1.83	0.78	1.02	1.1		3.27478	3.87071	3.3501	4.22637	3.76811	3.39797	3.31159	3.44664		0.595932	0.876268	-0.370142	0.0368091	0.0965409		1.54872	2.22954	-1.59067	0.126082	0.303135		-0.68082	0.819672
267384_at	2.86097	3.29837	2.80071	3.67604	3.04037	3.44928	3.38486	3.0224		7.27	9.84	6.97	12.78	8.23	10.92	10.45	8.13		1.35	1.83	1.33	1.44	1.17		0.782373	1.23082	0.766623	1.64279	1.00239	1.40545	1.31901	0.941031		0.448452	0.876164	0.403057	0.536632	0.174408		1.16545	2.22928	1.73212	1.83812	0.547635		-1.06383	0.737705
246278_at	4.04954	4.11068	3.56695	4.44142	3.88125	3.8999	3.7869	4.17476		16.56	17.28	11.85	21.73	14.74	14.93	13.8	18.06		1.04	1.83	1.01	0.83	1.52		1.97094	2.04314	1.53286	2.40817	1.84327	1.85607	1.72104	2.0934		0.0721925	0.875317	0.0127963	-0.249901	0.560538		0.187616	2.22712	0.0549919	-0.855984	1.76007		-2.03951	0.568306
247389_at	5.03968	5.6847	4.75936	5.63322	4.75401	4.65943	5.14516	5.14285		32.89	51.44	27.08	49.63	26.98	25.27	35.39	35.33		1.56	1.83	0.94	1.08	1.3		2.96108	3.61716	2.72527	3.59997	2.71604	2.6156	3.0793	3.06148		0.656075	0.874702	-0.100438	0.118222	0.336212		1.70503	2.22556	-0.431628	0.404945	1.05569		-0.520533	0.852459
251712_at	4.82447	5.56005	4.90298	5.77514	4.6782	4.87175	5.1046	5.37523		28.33	47.18	29.92	54.76	25.6	29.28	34.41	41.51		1.67	1.83	1.14	1.21	1.39		2.74588	3.49251	2.86889	3.74189	2.64023	2.82792	3.03874	3.29386		0.746632	0.872998	0.187696	0.292868	0.424966		1.94037	2.22123	0.806616	1.00316	1.33438		-0.280855	0.912568
250974_at	4.51561	4.92066	4.28377	5.15507	4.05194	4.27901	4.39134	4.56327		22.87	30.29	19.48	35.63	16.59	19.41	20.99	23.64		1.32	1.83	1.17	0.92	1.21		2.43702	2.85311	2.24968	3.12182	2.01396	2.23519	2.32548	2.4819		0.416095	0.87214	0.221223	-0.111535	0.232216		1.08136	2.21904	0.950699	-0.38204	0.72915		-1.13768	0.721311
265662_at	6.2741	6.91779	6.39842	7.26931	6.22452	6.21981	6.44756	6.51051		77.39	120.91	84.36	154.27	74.78	74.53	87.28	91.17		1.56	1.83	1	1.13	1.08		4.1955	4.85025	4.36433	5.23606	4.18655	4.17599	4.3817	4.42914		0.654745	0.871733	-0.0105577	0.186199	0.0648118		1.70157	2.21801	-0.0453715	0.637788	0.203507		-0.516435	0.852459
261339_at	2.39957	2.87885	2.40602	3.27605	2.47575	2.71127	2.84088	2.92676		5.28	7.36	5.3	9.69	5.56	6.55	7.16	7.6		1.39	1.83	1.18	1.36	1.43		0.320974	0.811305	0.371933	1.2428	0.437779	0.667443	0.775026	0.845394		0.490331	0.870863	0.229664	0.454052	0.473461		1.27429	2.21579	0.986975	1.55526	1.48665		-0.941506	0.759563
245709_at	4.85605	5.16988	4.91282	5.77878	4.86871	4.79786	4.87229	4.97696		28.96	36	30.12	54.9	29.22	27.82	29.29	31.49		1.24	1.82	0.95	1.01	1.05		2.77746	3.10234	2.87873	3.74553	2.83074	2.75404	2.80643	2.89559		0.32488	0.866805	-0.0767026	0.0289731	0.0168628		0.844308	2.20547	-0.329627	0.0992416	0.0529486		-1.36116	0.681319
247056_at	3.55285	4.27582	3.51752	4.38138	3.1367	3.36597	3.55512	3.96777		11.74	19.37	11.45	20.84	8.8	10.31	11.75	15.65		1.65	1.82	1.17	1	1.37		1.47425	2.20828	1.48343	2.34813	1.09872	1.32214	1.48926	1.8864		0.734024	0.864707	0.223422	0.015008	0.402972		1.9076	2.20013	0.960148	0.0514067	1.26532		-0.292526	0.906593
262395_at	3.41237	4.04141	3.35238	4.21611	3.37147	3.36891	3.65743	3.68702		10.65	16.47	10.21	18.59	10.35	10.33	12.62	12.88		1.55	1.82	1	1.19	1.26		1.33378	1.97386	1.31829	2.18286	1.3335	1.32508	1.59157	1.60565		0.640089	0.864572	-0.00841475	0.257798	0.287362		1.66348	2.19979	-0.0361621	0.883035	0.902306		-0.536304	0.851648
255557_at	4.01829	4.60913	3.8458	4.7059	3.99926	4.03951	4.34624	4.11991		16.2	24.41	14.38	26.1	15.99	16.44	20.34	17.39		1.51	1.82	1.03	1.26	1.21		1.93969	2.54158	1.81171	2.67265	1.96128	1.99568	2.28038	2.03854		0.601889	0.860944	0.034396	0.340685	0.226827		1.56421	2.19055	0.147815	1.16695	0.712228		-0.626346	0.82967
250459_at	4.89757	5.37597	4.78905	5.6463	5.14886	4.87968	5.00587	5.01755		29.81	41.53	27.65	50.08	35.48	29.44	32.13	32.39		1.39	1.81	0.83	1.08	1.17		2.81897	3.30843	2.75496	3.61305	3.11089	2.83585	2.94002	2.93618		0.489456	0.858089	-0.275038	0.121045	0.181219		1.27201	2.18329	-1.18197	0.414614	0.569021		-0.911277	0.767956
256600_at	3.47295	3.78222	3.18105	4.03793	3.5889	3.41155	3.13971	3.49056		11.1	13.76	9.07	16.43	12.03	10.64	8.81	11.24		1.24	1.81	0.88	0.79	1.24		1.39436	1.71467	1.14696	2.00468	1.55092	1.36773	1.07386	1.4092		0.320317	0.857726	-0.183197	-0.3205	0.262239		0.83245	2.18237	-0.787282	-1.09781	0.823423		-1.34992	0.685083
262280_at	4.91308	5.54613	5.02785	5.88379	5.23597	5.15806	4.80205	5.08673		30.13	46.73	32.62	59.05	37.69	35.71	27.9	33.98		1.55	1.81	0.95	0.93	1.04		2.83449	3.47858	2.99376	3.85054	3.198	3.11424	2.73619	3.00536		0.644094	0.856774	-0.0837584	-0.0982968	0.0116011		1.67389	2.17995	-0.359949	-0.336696	0.0364271		-0.506054	0.856354
248549_at	4.84213	5.54141	5.21571	6.07115	5.00058	5.08339	5.18695	5.38019		28.68	46.57	37.16	67.24	32.01	33.9	36.43	41.65		1.62	1.81	1.06	1.27	1.12		2.76354	3.47386	3.18163	4.0379	2.9626	3.03956	3.1211	3.29882		0.710328	0.85627	0.0769598	0.357561	0.117194		1.84602	2.17866	0.330732	1.22475	0.367984		-0.332643	0.895028
263729_at	4.85971	5.56675	4.72343	5.57832	4.8813	4.61906	5.03221	4.91943		29.03	47.4	26.42	47.78	29.47	24.57	32.72	30.26		1.63	1.81	0.83	1.13	1.15		2.78111	3.4992	2.68934	3.54507	2.84332	2.57523	2.96635	2.83807		0.718088	0.855722	-0.26809	0.185235	0.148722		1.86619	2.17727	-1.15211	0.634483	0.466981		-0.311079	0.900552
248250_at	4.60633	5.26759	4.49141	5.34538	4.43553	4.63148	4.7964	4.77177		24.36	38.52	22.49	40.66	21.64	24.79	27.79	27.32		1.58	1.81	1.15	1.14	1.21		2.52774	3.20005	2.45732	3.31213	2.39756	2.58765	2.73054	2.6904		0.672313	0.85481	0.190092	0.202809	0.23308		1.74723	2.17495	0.816914	0.694681	0.731862		-0.427724	0.872928
250009_at	5.32508	5.52127	4.84486	5.69827	4.89156	4.99714	5.42431	5.31016		40.09	45.93	28.74	51.92	29.68	31.94	42.94	39.68		1.15	1.81	1.08	1.07	1.38		3.24648	3.45373	2.81077	3.66502	2.85358	2.95332	3.35845	3.22879		0.207244	0.854247	0.0997319	0.111963	0.41802		0.538592	2.17352	0.428594	0.383508	1.31257		-1.63492	0.635359
246594_at	7.18145	7.8858	7.2063	8.05857	7.57901	7.42302	7.65754	7.46688		145.16	236.52	147.68	266.61	191.21	171.61	201.91	176.91		1.63	1.81	0.9	1.39	1.2		5.10286	5.81825	5.17221	6.02532	5.54104	5.3792	5.59168	5.38551		0.715392	0.853106	-0.161842	0.488823	0.2133		1.85918	2.17061	-0.695509	1.67436	0.669754		-0.311433	0.900552
255544_at	4.50373	5.22798	4.43906	5.28971	4.51675	4.1056	4.38926	4.47767		22.69	37.48	21.69	39.12	22.89	17.22	20.96	22.28		1.65	1.8	0.75	0.92	1.03		2.42513	3.16044	2.40497	3.25646	2.47878	2.06177	2.3234	2.3963		0.735304	0.851489	-0.417005	-0.101729	-0.00867621		1.91093	2.1665	-1.79206	-0.348452	-0.027243		-0.255569	0.916667
248820_at	5.04806	5.15736	4.68353	5.53337	4.91653	5.21976	5.16634	4.88377		33.08	35.69	25.7	46.31	30.2	37.27	35.91	29.52		1.08	1.8	1.23	1.09	1.15		2.96947	3.08982	2.64944	3.50012	2.87856	3.17594	3.10049	2.8024		0.12035	0.850684	0.297375	0.131018	0.152964		0.31277	2.16445	1.27796	0.448777	0.4803		-1.85168	0.6
262110_at	6.26415	6.9488	6.53054	7.37775	6.50547	6.5892	6.28367	6.63914		76.86	123.54	92.45	166.31	90.85	96.28	77.91	99.67		1.61	1.8	1.06	1.01	1.08		4.18556	4.88126	4.49645	5.3445	4.46749	4.54538	4.21781	4.55777		0.695701	0.848048	0.0778844	0.0322528	0.061323		1.80801	2.15774	0.334706	0.110476	0.192552		-0.349734	0.894444
255542_at	3.54679	4.052	3.5987	4.44557	3.64005	3.48451	3.71802	3.64711		11.69	16.59	12.11	21.79	12.47	11.19	13.16	12.53		1.42	1.8	0.9	1.13	1.03		1.4682	1.98445	1.56461	2.41232	1.60207	1.44068	1.65216	1.56574		0.516253	0.847707	-0.161387	0.183959	0.00113168		1.34165	2.15688	-0.693556	0.630114	0.00355344		-0.815223	0.788889
256284_at	2.9723	3.0918	2.70517	3.54965	2.71764	2.79151	3.00297	2.84732		7.85	8.53	6.52	11.71	6.58	6.92	8.02	7.2		1.09	1.8	1.05	1.02	1.1		0.893706	1.02426	0.671084	1.5164	0.67967	0.747679	0.937112	0.765954		0.130552	0.845313	0.0680096	0.0434051	0.0948702		0.339281	2.15078	0.292269	0.148675	0.297889		-1.8115	0.605556
266391_at	3.30353	3.63053	2.88834	3.72666	3.11706	3.17515	3.41955	3.46914		9.87	12.39	7.4	13.24	8.68	9.03	10.7	11.07		1.25	1.79	1.04	1.08	1.5		1.22493	1.56299	0.854245	1.69341	1.07909	1.13132	1.35369	1.38777		0.338056	0.839161	0.0522346	0.12876	0.533528		0.87855	2.13513	0.224476	0.441041	1.67526		-1.25658	0.698324
259284_at	4.83286	5.06771	5.19539	6.03355	5.18803	5.05334	4.99039	5.15548		28.5	33.54	36.64	65.51	36.45	33.21	31.79	35.64		1.18	1.79	0.91	1.12	0.97		2.75426	3.00017	3.1613	4.0003	3.15006	3.00951	2.92453	3.07411		0.245906	0.839003	-0.140549	0.170274	-0.0871861		0.639069	2.13473	-0.604005	0.583238	-0.273761		-1.49566	0.659218
250268_s_at	5.14014	5.32848	5.02144	5.85716	5.06168	4.95991	4.99194	5.23931		35.26	40.18	32.48	57.97	33.4	31.12	31.82	37.77		1.14	1.78	0.93	0.9	1.16		3.06154	3.26094	2.98735	3.82391	3.02371	2.91609	2.92608	3.15795		0.199395	0.836563	-0.107623	-0.135459	0.170597		0.518193	2.12852	-0.462504	-0.463989	0.535669		-1.61033	0.640449
262642_at	2.37085	2.77303	2.36631	3.20051	2.36402	2.37044	2.42228	2.37264		5.17	6.84	5.16	9.19	5.15	5.17	5.36	5.18		1.32	1.78	1	1.04	1		0.292257	0.705487	0.332224	1.16726	0.326049	0.326609	0.356423	0.291269		0.413231	0.835037	0.000559417	0.0641662	-0.0409551		1.07392	2.12464	0.00240407	0.219788	-0.128597		-1.05072	0.741573
249396_at	5.90003	6.56458	5.88054	6.70727	5.91805	5.99196	5.88997	6.19407		59.72	94.65	58.91	104.49	60.47	63.64	59.3	73.22		1.59	1.77	1.05	0.99	1.24		3.82143	4.49704	3.84645	4.67402	3.88007	3.94814	3.82411	4.1127		0.675608	0.827568	0.0680646	0.00267978	0.266248		1.75579	2.10563	0.292505	0.00917905	0.836011		-0.349844	0.898305
246350_at	2.88085	3.1974	2.88671	3.71098	2.85843	2.8854	2.93924	2.95738		7.37	9.17	7.4	13.1	7.25	7.39	7.67	7.77		1.25	1.77	1.02	1.04	1.05		0.802254	1.12985	0.852618	1.67773	0.820457	0.841577	0.873383	0.876008		0.327599	0.825109	0.02112	0.0711286	0.0233894		0.851374	2.09938	0.0907624	0.243636	0.073442		-1.248	0.706215
245397_at	3.15533	3.79212	3.05468	3.87777	3.17614	3.2346	3.28227	3.0509		8.91	13.85	8.31	14.7	9.04	9.41	9.73	8.29		1.55	1.77	1.04	1.09	1		1.07674	1.72458	1.02059	1.84451	1.13816	1.19077	1.21641	0.969532		0.647841	0.823921	0.0526057	0.139678	-0.0510619		1.68363	2.09635	0.226071	0.478438	-0.160333		-0.412726	0.875706
248045_at	9.62286	10.0907	9.67244	10.4942	9.66381	9.87937	9.56584	9.85068		788.44	1090.41	816.01	1442.34	811.14	941.86	757.89	923.31		1.38	1.77	1.16	0.96	1.13		7.54427	8.02311	7.63835	8.46094	7.62583	7.83555	7.49998	7.76931		0.478844	0.822589	0.209714	-0.0442871	0.130955		1.24444	2.09297	0.901236	-0.151696	0.411195		-0.848531	0.779661
253761_at	2.88723	3.19547	2.81103	3.63254	2.91281	2.9266	3.01815	2.96887		7.4	9.16	7.02	12.4	7.53	7.6	8.1	7.83		1.24	1.77	1.01	1.09	1.12		0.80863	1.12793	0.776938	1.59929	0.874832	0.882778	0.952297	0.887506		0.319299	0.82235	0.00794573	0.143666	0.110568		0.829804	2.09236	0.0341465	0.4921	0.34718		-1.26255	0.700565
249470_at	2.96172	3.16413	2.85354	3.67332	2.85503	3.00957	3.17977	3.04926		7.79	8.96	7.23	12.76	7.24	8.05	9.06	8.28		1.15	1.77	1.11	1.16	1.15		0.883122	1.09658	0.819447	1.64007	0.817057	0.96574	1.11392	0.967893		0.213459	0.820626	0.148682	0.230793	0.148445		0.554744	2.08797	0.638958	0.790535	0.466113		-1.53323	0.649718
249521_at	4.76691	5.06273	4.82636	5.64081	4.7003	4.83678	4.59747	4.75933		27.23	33.42	28.37	49.89	26	28.58	24.21	27.08		1.23	1.76	1.1	0.89	0.95		2.68832	2.99518	2.79228	3.60756	2.66232	2.79296	2.53161	2.67797		0.306869	0.815282	0.130633	-0.156706	-0.11431		0.797501	2.07437	0.561392	-0.536763	-0.358928		-1.27687	0.698864
255176_s_at	7.62934	8.30859	7.68098	8.49526	7.45962	7.58908	7.89396	7.67663		198	317.06	205.21	360.85	176.02	192.55	237.86	204.59		1.6	1.76	1.09	1.2	1		5.55075	6.24105	5.64689	6.46201	5.42164	5.54525	5.8281	5.59526		0.690299	0.815112	0.123606	0.27735	-0.0516371		1.79397	2.07394	0.531191	0.950006	-0.162139		-0.279972	0.909091
249253_at	5.83104	6.29955	5.30957	6.12379	5.16094	5.07792	6.0612	5.88205		56.93	78.77	39.66	69.73	35.78	33.78	66.77	58.98		1.38	1.76	0.94	1.17	1.49		3.75245	4.232	3.27548	4.09054	3.12296	3.0341	3.99534	3.80068		0.479554	0.815059	-0.0888661	0.242892	0.525206		1.24628	2.07381	-0.381899	0.831976	1.64913		-0.827528	0.784091
252871_at	3.72093	4.21595	3.44829	4.26208	3.66306	3.7418	4.10767	3.68534		13.19	18.58	10.92	19.19	12.67	13.38	17.24	12.86		1.41	1.76	1.06	1.31	1.18		1.64234	2.1484	1.4142	2.22883	1.62508	1.69797	2.04182	1.60397		0.506069	0.814631	0.0728854	0.399481	0.189773		1.31519	2.07272	0.313223	1.36834	0.595879		-0.757532	0.801136
259037_at	4.67048	5.31456	4.42681	5.23984	4.3975	4.64667	4.70378	4.60954		25.47	39.8	21.51	37.79	21.08	25.05	26.06	24.41		1.56	1.76	1.19	1.02	1.14		2.59188	3.24701	2.39272	3.20659	2.35953	2.60284	2.63793	2.52817		0.655129	0.813862	0.243314	0.0460436	0.135446		1.70257	2.07076	1.04563	0.157713	0.425295		-0.368194	0.886364
261005_at	2.93371	3.65585	2.74917	3.56055	2.75	2.80721	3.13712	3.15201		7.64	12.6	6.72	11.8	6.73	7	8.8	8.89		1.65	1.75	1.04	1.15	1.32		0.855112	1.58831	0.715085	1.5273	0.712025	0.763384	1.07126	1.07064		0.733197	0.812213	0.0513592	0.216151	0.355556		1.90545	2.06657	0.220714	0.740382	1.11643		-0.161111	0.942857
263836_at	3.67197	3.91899	3.53665	4.34775	3.79481	3.59958	3.71119	3.77035		12.75	15.13	11.6	20.36	13.88	12.12	13.1	13.65		1.19	1.75	0.87	1.03	1.18		1.59338	1.85145	1.50256	2.3145	1.75684	1.55576	1.64534	1.68898		0.258071	0.811943	-0.201079	0.051959	0.186422		0.670683	2.06588	-0.864131	0.177975	0.585357		-1.3952	0.68
246943_at	2.57318	2.79583	2.61167	3.42067	2.53247	2.64894	2.65343	2.68312		5.95	6.94	6.11	10.71	5.79	6.27	6.29	6.42		1.17	1.75	1.08	1.06	1.05		0.494582	0.728287	0.577578	1.38742	0.494498	0.605112	0.587568	0.601754		0.233706	0.80984	0.110614	0.0929864	0.0241758		0.607361	2.06053	0.475359	0.318506	0.0759111		-1.45317	0.668571
257207_at	3.89616	4.51607	3.76472	4.57361	3.7992	3.73382	4.32445	4.37156		14.89	22.88	13.59	23.81	13.92	13.3	20.03	20.7		1.54	1.75	0.96	1.35	1.52		1.81756	2.44853	1.73063	2.54036	1.76123	1.68999	2.25859	2.29019		0.630965	0.809724	-0.0712391	0.441028	0.55956		1.63977	2.06023	-0.306148	1.51065	1.757		-0.420461	0.88
251952_at	4.52553	4.44008	4.43299	5.23952	4.66834	4.65883	4.76443	4.93037		23.03	21.71	21.6	37.78	25.43	25.26	27.18	30.49		0.94	1.75	0.99	1.18	1.41		2.44693	2.37254	2.3989	3.20627	2.63037	2.615	2.69857	2.849		-0.0743976	0.80737	-0.0153661	0.251634	0.450096		-0.193347	2.05424	-0.0660351	0.861921	1.41329		-2.24759	0.537143
258630_at	2.86178	3.42054	3.11825	3.92462	3.11093	2.87471	2.95607	2.93264		7.27	10.71	8.68	15.19	8.64	7.33	7.76	7.64		1.47	1.75	0.85	1.07	0.88		0.783189	1.35299	1.08416	1.89137	1.07295	0.83088	0.890207	0.851268		0.569804	0.807213	-0.242073	0.107018	-0.23289		1.48082	2.05384	-1.0403	0.366569	-0.731267		-0.573022	0.84
266567_at	5.97784	6.64007	6.01807	6.82386	5.82947	5.78313	6.03083	6.10733		63.02	99.74	64.81	113.29	56.86	55.07	65.38	68.94		1.58	1.75	0.97	1.04	1.06		3.89924	4.57252	3.98398	4.79061	3.79149	3.7393	3.96497	4.02597		0.673281	0.806637	-0.0521905	0.0657317	0.041989		1.74974	2.05238	-0.224287	0.22515	0.131844		-0.302636	0.902857
247200_at	3.4016	4.07266	3.4747	4.27898	3.54157	3.43143	3.46654	3.17989		10.57	16.83	11.12	19.41	11.64	10.79	11.05	9.06		1.59	1.75	0.93	1.05	0.82		1.323	2.00512	1.44061	2.24573	1.50359	1.38761	1.40068	1.09852		0.682113	0.805114	-0.115987	0.0776768	-0.342094		1.77269	2.0485	-0.49845	0.266066	-1.07416		-0.275808	0.908571
251887_at	4.50992	4.6103	4.50272	5.30673	4.59225	4.46964	4.66681	4.62275		22.78	24.43	22.67	39.58	24.12	22.16	25.4	24.64		1.07	1.75	0.92	1.11	1.09		2.43132	2.54275	2.46863	3.27348	2.55428	2.42582	2.60095	2.54138		0.111433	0.804848	-0.128459	0.169629	0.0727525		0.289595	2.04783	-0.55205	0.58103	0.22844		-1.75823	0.611429
249096_at	3.92231	4.20494	3.4322	4.23444	4.05903	4.00361	3.74217	3.91335		15.16	18.44	10.79	18.82	16.67	16.04	13.38	15.07		1.22	1.74	0.96	0.88	1.4		1.84372	2.1374	1.39811	2.20119	2.02105	1.95978	1.67631	1.83198		0.29368	0.803082	-0.0612724	-0.167408	0.433871		0.763225	2.04333	-0.263316	-0.57342	1.36234		-1.28011	0.701149
247028_at	2.75493	3.37203	2.92327	3.72538	2.9483	2.69644	3.10879	2.89119		6.75	10.35	7.59	13.23	7.72	6.48	8.63	7.42		1.53	1.74	0.84	1.28	0.98		0.676331	1.30448	0.889182	1.69213	0.910323	0.652613	1.04294	0.809821		0.628153	0.802947	-0.25771	0.366605	-0.0793615		1.63246	2.04299	-1.1075	1.25573	-0.249192		-0.410527	0.87931
255753_at	3.92062	3.98046	3.37285	4.1736	3.34155	3.55121	3.71921	3.88787		15.14	15.78	10.36	18.05	10.14	11.72	13.17	14.8		1.04	1.74	1.16	0.87	1.43		1.84203	1.91291	1.33876	2.14035	1.30358	1.50738	1.65335	1.8065		0.0708878	0.801592	0.203804	-0.188675	0.467746		0.184225	2.03954	0.875842	-0.646268	1.46871		-1.85532	0.597701
255668_s_at	5.67959	5.84311	5.32202	6.12219	5.32561	5.50496	5.67159	5.48711		51.25	57.41	40	69.66	40.1	45.41	50.97	44.85		1.12	1.74	1.13	0.99	1.12		3.60099	3.77556	3.28793	4.08894	3.28764	3.46114	3.60574	3.40574		0.174573	0.801017	0.173498	0.00474528	0.117815		0.453687	2.03808	0.7456	0.016254	0.369936		-1.58439	0.643678
249888_s_at	5.45977	6.16928	5.42801	6.22761	5.38982	5.31826	5.77003	6.06784		44.01	71.97	43.05	74.94	41.93	39.9	54.57	67.08		1.64	1.74	0.95	1.24	1.56		3.38118	4.10174	3.39392	4.19436	3.35184	3.27444	3.70417	3.98647		0.720562	0.800443	-0.0774072	0.322994	0.592552		1.87262	2.03662	-0.332655	1.10635	1.86059		-0.164001	0.942529
254620_at	6.81404	6.88541	6.42339	7.22234	6.43173	6.22953	6.74838	6.63474		112.52	118.23	85.83	149.33	86.33	75.04	107.51	99.37		1.05	1.74	0.87	0.96	1.16		4.73545	4.81787	4.3893	5.18909	4.39376	4.1857	4.68253	4.55337		0.0824177	0.799792	-0.208058	-0.0529234	0.164067		0.21419	2.03496	-0.894122	-0.181278	0.515164		-1.82077	0.603448
247119_at	4.76956	5.15161	4.64068	5.43945	4.58258	4.48642	4.78386	4.73556		27.28	35.55	24.95	43.39	23.96	22.42	27.55	26.64		1.3	1.74	0.94	1.01	1.07		2.69097	3.08406	2.60659	3.40619	2.5446	2.44259	2.718	2.65419		0.393099	0.799603	-0.102009	0.0270362	0.0475961		1.0216	2.03448	-0.438382	0.0926071	0.14945		-1.01288	0.747126
251052_at	3.8627	4.29577	4.05451	4.85173	4.19757	4.24144	4.07845	3.80888		14.55	19.64	16.62	28.87	18.35	18.91	16.89	14.01		1.35	1.74	1.03	1.16	0.84		1.7841	2.22822	2.02042	2.81848	2.15959	2.19762	2.01259	1.72751		0.44412	0.798065	0.038023	0.228485	-0.292908		1.15419	2.03057	0.163402	0.782629	-0.91972		-0.876375	0.775862
251946_at	3.59885	4.17987	3.49362	4.28951	3.0904	3.33442	3.72627	3.80273		12.12	18.12	11.26	19.56	8.52	10.09	13.23	13.96		1.5	1.74	1.18	1.09	1.24		1.52026	2.11232	1.45953	2.25626	1.05243	1.29059	1.66041	1.72137		0.592067	0.796727	0.238166	0.140159	0.261836		1.53868	2.02716	1.02351	0.480085	0.822157		-0.488481	0.862069
259717_at	4.63893	5.01002	4.51054	5.30425	5.00424	4.76726	4.85898	4.97687		24.91	32.22	22.79	39.51	32.09	27.23	29.02	31.49		1.29	1.73	0.85	1.16	1.38		2.56034	2.94247	2.47645	3.271	2.96627	2.72344	2.79312	2.8955		0.382138	0.794547	-0.24283	0.232785	0.419046		0.993113	2.02162	-1.04355	0.797359	1.31579		-1.0285	0.745665
246499_at	4.34946	4.4825	4.43823	5.23053	4.54052	4.41977	4.35599	4.32333		20.39	22.35	21.68	37.54	23.27	21.4	20.48	20.02		1.1	1.73	0.92	1	0.92		2.27087	2.41495	2.40414	3.19728	2.50254	2.37594	2.29013	2.24196		0.144087	0.793139	-0.126601	0.0192634	-0.162175		0.374457	2.01803	-0.544065	0.0659827	-0.509225		-1.64358	0.635838
262340_at	5.79417	6.03101	5.41701	6.20671	5.64802	5.89901	6.34188	5.85059		55.49	65.39	42.72	73.86	50.14	59.67	81.11	57.7		1.18	1.73	1.19	1.46	1.35		3.71558	3.96347	3.38292	4.17346	3.61005	3.85519	4.27602	3.76922		0.24789	0.790544	0.245141	0.560446	0.386307		0.644223	2.01143	1.05348	1.91969	1.21299		-1.36721	0.682081
259176_at	3.83065	4.29749	3.98124	4.76972	3.92944	3.81545	4.16845	4.15672		14.23	19.66	15.79	27.28	15.24	14.08	17.98	17.84		1.38	1.73	0.92	1.26	1.13		1.75206	2.22994	1.94715	2.73647	1.89147	1.77162	2.10259	2.07536		0.477885	0.789326	-0.119849	0.350538	0.12821		1.24194	2.00833	-0.515047	1.2007	0.402576		-0.766393	0.797688
246173_s_at	4.68895	5.09825	4.99695	5.78494	4.68753	4.92202	4.87179	4.91809		25.79	34.26	31.93	55.14	25.77	30.32	29.28	30.23		1.33	1.73	1.18	1.14	0.95		2.61035	3.03071	2.96286	3.75169	2.64956	2.87819	2.80593	2.83673		0.420356	0.788829	0.228636	0.195577	-0.126131		1.09243	2.00707	0.982556	0.66991	-0.396046		-0.914636	0.768786
255430_at	3.88637	4.15075	3.67044	4.45614	3.97892	3.60628	4.05283	3.87936		14.79	17.76	12.73	21.95	15.77	12.18	16.6	14.72		1.2	1.72	0.77	1.12	1.16		1.80777	2.08321	1.63635	2.42289	1.94095	1.56246	1.98697	1.79799		0.275433	0.786543	-0.378491	0.1792	0.161643		0.715804	2.00125	-1.62655	0.613812	0.507554		-1.28545	0.697674
260780_at	7.38221	8.05083	7.27744	8.06225	7.18566	7.24103	7.34151	7.73342		166.83	265.18	155.14	267.29	145.58	151.28	162.19	212.81		1.59	1.72	1.04	0.97	1.37		5.30361	5.98328	5.24335	6.029	5.14768	5.19721	5.27565	5.65205		0.67967	0.785643	0.0495233	-0.0279585	0.408694		1.76635	1.99896	0.212825	-0.095766	1.28329		-0.232617	0.924419
249672_at	3.87447	4.29135	4.00235	4.78605	3.84028	3.69621	4.20555	3.99771		14.67	19.58	16.03	27.59	14.32	12.96	18.45	15.97		1.34	1.72	0.9	1.26	1		1.79588	2.22381	1.96826	2.7528	1.8023	1.65238	2.13969	1.91634		0.427929	0.784535	-0.149924	0.343811	-0.0519209		1.11212	1.99614	-0.644293	1.17765	-0.16303		-0.884029	0.77907
256107_at	3.5083	3.92302	3.23613	4.01942	3.25625	3.23402	3.35551	3.64739		11.38	15.17	9.42	16.22	9.55	9.41	10.24	12.53		1.33	1.72	0.98	0.9	1.33		1.4297	1.85547	1.20204	1.98617	1.21828	1.19019	1.28965	1.56602		0.425771	0.78413	-0.028086	-0.140051	0.363983		1.10651	1.99511	-0.120698	-0.479716	1.14289		-0.888606	0.773256
246794_s_at	4.89751	5.11233	4.84559	5.62778	4.96745	4.77277	4.85552	5.39519		29.81	34.59	28.75	49.45	31.29	27.34	28.95	42.08		1.16	1.72	0.87	0.97	1.46		2.81891	3.04478	2.8115	3.59453	2.92947	2.72894	2.78967	3.31382		0.225872	0.783025	-0.200531	-0.0292452	0.502315		0.587002	1.9923	-0.861774	-0.100173	1.57725		-1.4053	0.674419
261585_at	3.17926	3.7961	2.80018	3.58027	3.00075	3.10858	3.33138	3.31617		9.06	13.89	6.97	11.96	8	8.63	10.07	9.96		1.53	1.72	1.08	1.11	1.43		1.10067	1.72856	0.766085	1.54702	0.962781	1.06475	1.26553	1.2348		0.627893	0.780935	0.101974	0.16486	0.468717		1.63179	1.98698	0.438228	0.564693	1.47176		-0.355198	0.889535
262906_at	4.71179	5.14353	4.73123	5.50784	4.77437	4.60166	4.91468	4.94948		26.21	35.35	26.56	45.5	27.37	24.28	30.16	30.9		1.35	1.71	0.89	1.15	1.16		2.63319	3.07599	2.69714	3.47459	2.7364	2.55784	2.84882	2.86811		0.442793	0.777445	-0.178563	0.215631	0.170969		1.15074	1.9781	-0.767368	0.738598	0.536835		-0.82736	0.789474
254368_at	4.80633	5.40708	5.29433	6.07038	5.3461	5.21838	5.03936	5.10187		27.98	42.43	39.24	67.2	40.68	37.23	32.88	34.34		1.52	1.71	0.92	1.18	0.88		2.72773	3.33954	3.26024	4.03713	3.30812	3.17456	2.9735	3.02051		0.611806	0.776897	-0.133569	0.245765	-0.239731		1.58998	1.97671	-0.574007	0.841817	-0.752748		-0.38673	0.888889
262611_at	4.02555	4.73039	4.22328	4.99924	3.91029	4.04355	4.58287	4.42154		16.29	26.55	18.68	31.98	15.04	16.49	23.97	21.43		1.63	1.71	1.1	1.47	1.15		1.94696	2.66284	2.1892	2.96599	1.87232	1.99972	2.51702	2.34017		0.715883	0.776796	0.127402	0.570059	0.150977		1.86046	1.97645	0.547504	1.95262	0.474063		-0.115993	0.953216
250825_at	6.18699	6.53276	5.99885	6.77418	5.69669	5.84354	6.0782	6.32793		72.86	92.59	63.95	109.45	51.87	57.42	67.56	80.33		1.27	1.71	1.11	0.93	1.26		4.10839	4.46522	3.96477	4.74093	3.65872	3.79971	4.01234	4.24656		0.356825	0.776162	0.140996	-0.0960507	0.281796		0.927327	1.97484	0.605925	-0.329002	0.88483		-1.04751	0.74269
254844_at	4.31032	4.64426	4.22769	5.00297	4.30629	4.18401	4.23512	4.61524		19.84	25.01	18.74	32.07	19.78	18.18	18.83	24.51		1.26	1.71	0.92	0.95	1.31		2.23172	2.57671	2.1936	2.96972	2.26832	2.14018	2.16927	2.53387		0.344993	0.776115	-0.128141	-0.0624557	0.340272		0.896578	1.97472	-0.550681	-0.213929	1.06844		-1.07814	0.736842
247774_at	3.62735	3.70188	3.30914	4.08248	3.29102	3.08243	3.37192	3.07645		12.36	13.01	9.91	16.94	9.79	8.47	10.35	8.44		1.05	1.71	0.87	0.84	0.85		1.54876	1.63434	1.27505	2.04923	1.25304	1.0386	1.30607	0.995079		0.0855783	0.774185	-0.214438	-0.242692	-0.279967		0.222403	1.96981	-0.921542	-0.831292	-0.879086		-1.74741	0.614035
255568_at	2.42848	2.85986	2.43403	3.20653	2.44302	2.82199	2.68101	2.71071		5.38	7.26	5.4	9.23	5.44	7.07	6.41	6.55		1.35	1.71	1.3	1.19	1.21		0.349883	0.792318	0.39994	1.17328	0.405045	0.77816	0.615148	0.62934		0.442435	0.773339	0.373115	0.265265	0.2294		1.14981	1.96766	1.60345	0.908611	0.720308		-0.817842	0.789474
248786_at	4.95283	5.2548	4.51818	5.2904	4.5181	4.71533	5.12336	4.91476		30.97	38.18	22.91	39.14	22.91	26.27	34.86	30.16		1.23	1.71	1.15	1.13	1.32		2.87424	3.18726	2.48409	3.25715	2.48012	2.67151	3.0575	2.83339		0.31302	0.773064	0.191383	0.183267	0.349303		0.813485	1.96696	0.822462	0.627742	1.0968		-1.15347	0.719298
247203_at	3.0786	3.2354	3.05214	3.82417	2.9697	2.97956	2.91706	3.15756		8.45	9.42	8.29	14.16	7.83	7.89	7.55	8.92		1.11	1.71	1.01	0.89	1.08		1	1.16786	1.01805	1.79092	0.93173	0.935731	0.851198	1.0762		0.167855	0.772865	0.00400173	-0.148806	0.0581435		0.436226	1.96645	0.0171973	-0.509705	0.182569		-1.53023	0.649123
259861_at	3.73708	4.23699	4.0752	4.84674	4.04675	3.7475	3.92645	3.80115		13.33	18.86	16.86	28.77	16.53	13.43	15.2	13.94		1.41	1.71	0.81	1.14	0.83		1.65848	2.16945	2.04111	2.81349	2.00878	1.70367	1.8606	1.71979		0.510968	0.772377	-0.305109	0.202116	-0.321327		1.32792	1.96521	-1.31119	0.692306	-1.00896		-0.63729	0.824561
251392_at	6.01072	6.71173	6.02435	6.79577	6.12185	6.00977	6.01261	6.19747		64.48	104.82	65.09	111.1	69.64	64.44	64.56	73.39		1.63	1.71	0.93	1	1.13		3.93213	4.64419	3.99026	4.76252	4.08388	3.96595	3.94676	4.1161		0.71206	0.77226	-0.117932	0.0146269	0.125843		1.85052	1.96491	-0.50681	0.0501015	0.395143		-0.11439	0.953216
263973_at	7.24647	7.89952	7.14482	7.9139	7.31578	7.18083	7.66702	7.38305		151.85	238.78	141.52	241.17	159.32	145.09	203.24	166.92		1.57	1.7	0.91	1.34	1.18		5.16788	5.83197	5.11073	5.88065	5.27781	5.137	5.60116	5.30168		0.664095	0.76992	-0.140807	0.433282	0.190946		1.72587	1.95896	-0.605115	1.48412	0.599564		-0.233088	0.923529
257300_at	3.14146	2.65514	3.66466	2.8913	3.125	3.4672	2.87676	3.32956		8.82	6.3	12.68	7.42	8.72	11.06	7.34	10.05		0.71	0.59	1.27	0.83	0.79		1.06287	0.587592	1.63057	0.858045	1.08703	1.42337	0.810904	1.24819		-0.475273	-0.772526	0.336345	-0.251961	-0.382381		-1.23515	-1.96559	1.44543	-0.86304	-1.20066		0.730434	1.20339
251831_at	5.56392	5.38405	5.93846	5.16284	5.7951	5.67753	5.16154	5.56915		47.3	41.76	61.33	35.82	55.53	51.18	35.79	47.48		0.88	0.58	0.92	0.76	0.77		3.48532	3.3165	3.90437	3.12959	3.75713	3.63371	3.09568	3.48779		-0.168818	-0.774781	-0.123422	-0.389645	-0.416584		-0.438728	-1.97133	-0.5304	-1.33465	-1.30806		1.5326	1.51724
253237_at	5.69203	5.14094	5.54068	4.76388	5.526	5.39661	5.15161	5.28741		51.7	35.28	46.55	27.17	46.08	42.13	35.55	39.05		0.68	0.58	0.91	0.69	0.84		3.61343	3.07339	3.5066	2.73063	3.48802	3.35278	3.08575	3.20604		-0.540043	-0.775966	-0.13524	-0.527682	-0.300558		-1.40348	-1.97434	-0.581189	-1.80747	-0.943741		0.570862	1.17241
252184_at	7.7882	7.11164	7.59615	6.81681	5.85657	5.82273	7.31043	7.9122		221.05	138.3	193.49	112.74	57.94	56.6	158.73	240.88		0.63	0.58	0.98	0.72	1.24		5.7096	5.0441	5.56206	4.78356	3.81859	3.7789	5.24458	5.83083		-0.665507	-0.778495	-0.0396931	-0.465028	0.268771		-1.72954	-1.98078	-0.17058	-1.59286	0.843933		0.251238	1.08621
264907_at	3.3122	3.16386	3.99407	3.21283	3.73456	3.78809	3.26704	3.50744		9.93	8.96	15.93	9.27	13.31	13.81	9.63	11.37		0.9	0.58	1.04	0.97	0.71		1.23361	1.09631	1.95998	1.17958	1.69658	1.74426	1.20118	1.42608		-0.137294	-0.780397	0.047676	-0.032429	-0.533905		-0.356805	-1.98561	0.204886	-0.111079	-1.67644		1.62881	1.55172
253806_at	3.36146	2.75632	3.47466	2.6913	3.73424	3.60944	2.99196	3.17687		10.28	6.76	11.12	6.46	13.31	12.21	7.96	9.04		0.66	0.58	0.92	0.77	0.81		1.28286	0.688772	1.44057	0.658046	1.69626	1.56561	0.926097	1.0955		-0.59409	-0.782527	-0.130649	-0.356764	-0.345076		-1.54394	-1.99103	-0.561461	-1.22202	-1.08353		0.447096	1.13793
247347_at	6.97384	6.42693	7.20852	6.42378	7.46257	7.4352	6.69981	7.01303		125.7	86.04	147.9	85.85	176.38	173.07	103.95	129.16		0.68	0.58	0.98	0.83	0.87		4.89525	4.35938	5.17443	4.39053	5.4246	5.39138	4.63395	4.93166		-0.535866	-0.7839	-0.0332211	-0.261299	-0.242767		-1.39262	-1.99453	-0.142766	-0.895028	-0.762281		0.601904	1.17241
252504_at	4.69392	4.05994	4.87401	4.08807	5.06692	4.80783	4.61366	4.77161		25.88	16.68	29.32	17.01	33.52	28.01	24.48	27.31		0.64	0.58	0.84	0.95	0.93		2.61533	1.99239	2.83992	2.05482	3.02895	2.764	2.5478	2.69024		-0.622937	-0.785104	-0.264947	-0.0675276	-0.149676		-1.61891	-1.99759	-1.1386	-0.231302	-0.469978		0.378683	1.10345
265990_at	4.19322	3.43529	4.18546	3.39712	4.31043	4.22933	3.73177	3.77564		18.29	10.82	18.19	10.53	19.84	18.76	13.29	13.7		0.59	0.58	0.95	0.73	0.75		2.11462	1.36774	2.15137	1.36387	2.27246	2.1855	1.66591	1.69428		-0.74688	-0.787509	-0.0869585	-0.448707	-0.457099		-1.94101	-2.00371	-0.373701	-1.53695	-1.43527		0.0626978	1.01724
260395_at	3.63378	3.13586	4.23854	3.44407	3.54535	3.53939	3.15166	3.9816		12.41	8.79	18.88	10.88	11.67	11.63	8.89	15.8		0.71	0.58	1	0.72	0.84		1.55519	1.06832	2.20445	1.41082	1.50737	1.49556	1.08581	1.90023		-0.486874	-0.793629	-0.0118132	-0.469384	-0.304218		-1.2653	-2.01928	-0.0507667	-1.60778	-0.955233		0.753977	1.22414
258956_at	5.66941	5.29067	5.48897	4.69399	6.04094	6.05145	5.66334	5.86146		50.89	39.14	44.91	25.88	65.84	66.32	50.68	58.14		0.77	0.58	1.01	1	1.29		3.59081	3.22313	3.45488	2.66074	4.00296	4.00762	3.59748	3.78009		-0.367687	-0.794143	0.00466075	0.00667182	0.325205		-0.955556	-2.02059	0.0200294	0.0228529	1.02113		1.06503	1.32759
254239_at	5.98057	5.55574	7.10781	6.31253	6.81312	6.59496	6.13223	6.89974		63.14	47.04	137.93	79.48	112.45	96.67	70.14	119.41		0.74	0.58	0.86	1.11	0.87		3.90197	3.4882	5.07372	4.27928	4.77515	4.55114	4.06637	4.81837		-0.413777	-0.79444	-0.22401	0.164395	-0.255349		-1.07534	-2.02134	-0.962675	0.563103	-0.801788		0.946008	1.27586
248427_at	6.5285	5.95581	6.65624	5.85904	6.17394	6.35047	6.23288	6.35296		92.32	62.07	100.86	58.04	72.2	81.6	75.21	81.74		0.67	0.58	1.13	0.81	0.81		4.44991	3.88827	4.62215	3.82579	4.13597	4.30664	4.16702	4.27159		-0.561637	-0.796361	0.170675	-0.282886	-0.350554		-1.4596	-2.02623	0.733468	-0.968969	-1.10073		0.566633	1.15517
254636_at	4.49054	3.76612	4.56548	3.76664	4.87041	4.91396	4.33949	4.39425		22.48	13.61	23.68	13.61	29.25	30.15	20.24	21.03		0.61	0.57	1.03	0.9	0.89		2.41194	1.69857	2.53139	1.73339	2.83244	2.87013	2.27363	2.31288		-0.713369	-0.797999	0.0376952	-0.13831	-0.21851		-1.85392	-2.0304	0.161994	-0.473754	-0.686114		0.176477	1.07018
263865_at	6.32172	5.64059	6.86551	6.06462	6.2096	6.15681	5.93691	6.46271		79.99	49.89	116.61	66.93	74.01	71.35	61.26	88.2		0.62	0.57	0.96	0.77	0.76		4.24313	3.57304	4.83142	4.03137	4.17162	4.11298	3.87106	4.38135		-0.670087	-0.800057	-0.0586435	-0.372073	-0.450078		-1.74144	-2.03564	-0.252018	-1.27446	-1.41323		0.294195	1.08772
262612_at	8.29048	7.98204	8.53482	7.73109	9.10912	8.98239	8.61055	8.14957		313.1	252.83	370.88	212.47	552.23	505.79	390.87	283.97		0.81	0.57	0.92	1.25	0.77		6.21188	5.91449	6.50073	5.69784	7.07115	6.93856	6.54469	6.0682		-0.29739	-0.802888	-0.132585	0.332806	-0.432525		-0.772866	-2.04284	-0.569781	1.13996	-1.35811		1.26997	1.42105
265472_at	6.25005	5.50699	6.24864	5.444	6.10932	6.34864	6.7401	6.48754		76.11	45.47	76.04	43.53	69.04	81.49	106.9	89.73		0.6	0.57	1.18	1.4	1.18		4.17145	3.43944	4.21455	3.41075	4.07134	4.30481	4.67424	4.40618		-0.732009	-0.803803	0.233469	0.502788	0.191624		-1.90237	-2.04517	1.00332	1.7222	0.601693		0.142802	1.05263
258535_at	5.49785	4.94852	5.83674	5.03186	6.02654	5.8528	5.72246	5.52427		45.19	30.88	57.15	32.71	65.19	57.79	52.8	46.02		0.68	0.57	0.89	1.17	0.81		3.41926	2.88098	3.80265	2.99861	3.98857	3.80897	3.6566	3.44291		-0.538281	-0.804043	-0.179594	0.237345	-0.359747		-1.3989	-2.04578	-0.771799	0.812975	-1.12959		0.646879	1.19298
250045_at	3.47516	2.93672	3.69252	2.88607	3.46022	3.48874	3.69115	4.3382		11.12	7.66	12.93	7.39	11.01	11.23	12.92	20.23		0.69	0.57	1.02	1.16	1.56		1.39656	0.869177	1.65843	0.852816	1.42225	1.44491	1.62529	2.25684		-0.527383	-0.805617	0.0226651	0.228734	0.598404		-1.37058	-2.04978	0.0974026	0.783483	1.87897		0.679204	1.21053
247585_at	4.14623	3.6527	4.44661	3.63887	4.43951	4.27834	4.54294	4.46289		17.71	12.58	21.81	12.46	21.7	19.4	23.31	22.05		0.71	0.57	0.89	1.32	1.01		2.06763	1.58516	2.41252	1.60562	2.40153	2.23451	2.47708	2.38152		-0.482475	-0.806894	-0.16702	0.409453	-0.0309958		-1.25387	-2.05303	-0.717761	1.4025	-0.0973258		0.799161	1.24561
253392_at	4.08539	3.63707	4.22029	3.40644	4.24219	3.88551	3.94091	3.91612		16.98	12.44	18.64	10.6	18.92	14.78	15.36	15.1		0.73	0.57	0.78	0.9	0.81		2.0068	1.56953	2.1862	1.37319	2.20422	1.84168	1.87505	1.83475		-0.43727	-0.813011	-0.362535	-0.131744	-0.351454		-1.13639	-2.0686	-1.55798	-0.451262	-1.10355		0.932207	1.2807
251929_at	5.06801	4.38365	5.09081	4.27283	5.43304	5.23061	4.64262	4.9656		33.54	20.87	34.08	19.33	43.2	37.55	24.98	31.25		0.62	0.57	0.87	0.74	0.92		2.98941	2.3161	3.05672	2.23958	3.39507	3.18678	2.57677	2.88424		-0.67331	-0.817141	-0.208284	-0.412645	-0.172482		-1.74982	-2.0791	-0.895094	-1.41343	-0.541588		0.329285	1.08772
263669_at	6.98162	6.53563	7.10382	6.28525	7.18531	6.9862	6.81438	6.7129		126.38	92.77	137.55	77.99	145.54	126.78	112.55	104.9		0.73	0.57	0.87	0.89	0.76		4.90303	4.46809	5.06973	4.252	5.14734	4.94238	4.74852	4.63153		-0.434939	-0.817734	-0.204961	-0.154509	-0.438203		-1.13033	-2.08061	-0.880814	-0.529238	-1.37594		0.95028	1.2807
267530_at	5.59867	5.04987	5.45529	4.62872	5.34171	5.1142	5.39723	5.16014		48.46	33.13	43.87	24.74	40.55	34.64	42.14	35.76		0.68	0.56	0.85	0.87	0.81		3.52007	2.98232	3.4212	2.59547	3.30374	3.07038	3.33138	3.07877		-0.537749	-0.825732	-0.233362	-0.188696	-0.342431		-1.39752	-2.10096	-1.00286	-0.646341	-1.07522		0.703443	1.21429
260004_at	5.48683	4.76542	5.42549	4.59737	4.15474	4.34634	5.68609	5.44838		44.84	27.2	42.98	24.21	17.81	20.34	51.49	43.66		0.61	0.56	1.14	1.15	1.02		3.40823	2.69788	3.3914	2.56412	2.11676	2.30251	3.62023	3.36701		-0.710358	-0.827276	0.185747	0.211995	-0.0243838		-1.8461	-2.10489	0.798239	0.726146	-0.0765643		0.258792	1.08929
259786_at	6.2305	5.56801	6.91692	6.08702	7.92961	7.58382	6.60801	7.04636		75.09	47.44	120.84	67.98	243.81	191.85	97.55	132.18		0.63	0.56	0.79	1.3	1.09		4.1519	3.50046	4.88283	4.05377	5.89164	5.54	4.54215	4.96499		-0.651438	-0.829061	-0.351641	0.39025	0.0821537		-1.69298	-2.10943	-1.51116	1.33672	0.25796		0.416457	1.125
250752_at	7.13367	6.47448	7.53684	6.70567	6.61289	6.34318	6.77307	7.13024		140.43	88.92	185.7	104.38	97.88	81.19	109.37	140.09		0.63	0.56	0.83	0.78	0.75		5.05507	4.40693	5.50275	4.67242	4.57492	4.29936	4.70721	5.04887		-0.648143	-0.830336	-0.275558	-0.347861	-0.453886		-1.68441	-2.11268	-1.1842	-1.19153	-1.42519		0.428264	1.125
254547_at	6.41307	5.71236	6.61869	5.78084	6.54102	6.2542	6.10107	6.22292		85.22	52.43	98.27	54.98	93.12	76.33	68.64	74.69		0.62	0.56	0.82	0.81	0.76		4.33447	3.64481	4.5846	3.74759	4.50305	4.21038	4.03521	4.14155		-0.689662	-0.83701	-0.292672	-0.29926	-0.443056		-1.79231	-2.12966	-1.25775	-1.02505	-1.39118		0.337345	1.10714
252048_at	5.76698	5.0595	5.64152	4.80064	5.97517	5.96569	5.42019	5.48229		54.45	33.35	49.92	27.87	62.91	62.5	42.82	44.7		0.61	0.56	0.99	0.79	0.9		3.68839	2.99196	3.60743	2.76739	3.9372	3.92186	3.35433	3.40092		-0.696432	-0.840039	-0.0153373	-0.33406	-0.206512		-1.80991	-2.13737	-0.0659117	-1.14425	-0.64844		0.327458	1.08929
247120_at	5.05432	4.33902	4.92793	4.08704	4.84149	4.9215	4.81684	4.9593		33.23	20.24	30.44	16.99	28.67	30.31	28.18	31.11		0.61	0.56	1.06	0.85	1.02		2.97572	2.27147	2.89384	2.05379	2.80352	2.87767	2.75098	2.87793		-0.704251	-0.840051	0.0741571	-0.224743	-0.0159101		-1.83023	-2.1374	0.318687	-0.76981	-0.0499572		0.307168	1.08929
245229_at	4.65978	3.97324	5.08842	4.24624	4.39243	4.72611	4.37298	5.44626		25.28	15.71	34.02	18.98	21	26.47	20.72	43.6		0.62	0.56	1.26	0.82	1.28		2.58119	1.90569	3.05433	2.21299	2.35445	2.68228	2.30712	3.36489		-0.675495	-0.84134	0.327826	-0.274071	0.310561		-1.7555	-2.14068	1.40882	-0.938774	0.975151		0.38518	1.10714
255554_at	5.71482	4.96469	5.52828	4.686	5.29393	5.35196	5.41839	5.4083		52.52	31.23	46.15	25.74	39.23	40.84	42.77	42.47		0.59	0.56	1.04	0.81	0.92		3.63623	2.89714	3.49419	2.65275	3.25596	3.30814	3.35253	3.32693		-0.739086	-0.841436	0.0521779	-0.283693	-0.167264		-1.92076	-2.14092	0.224232	-0.971731	-0.525202		0.220161	1.05357
267336_at	6.53037	6.10129	6.7148	5.87193	6.51822	6.63124	6.67504	6.39241		92.43	68.65	105.04	58.56	91.66	99.13	102.19	84.01		0.74	0.56	1.08	1.11	0.8		4.45177	4.03374	4.68071	3.83868	4.48025	4.58742	4.60919	4.31104		-0.41803	-0.842033	0.107167	0.157414	-0.369673		-1.08639	-2.14244	0.460547	0.53919	-1.16076		1.05605	1.32143
249309_at	3.04194	2.71902	3.41979	2.57607	3.13131	3.27168	3.25239	3.34365		8.24	6.58	10.7	5.96	8.76	9.66	9.53	10.15		0.8	0.56	1.1	1.16	0.95		0.963349	0.651473	1.3857	0.542823	1.09334	1.22785	1.18653	1.26229		-0.311875	-0.842877	0.134515	0.223182	-0.123414		-0.810511	-2.14459	0.578074	0.764466	-0.387517		1.33408	1.42857
265539_at	3.74942	3.0703	3.46548	2.6205	3.19479	3.3488	3.32696	3.70933		13.45	8.4	11.05	6.15	9.16	10.19	10.03	13.08		0.62	0.56	1.11	0.75	1.18		1.67082	1.00275	1.43139	0.587246	1.15682	1.30498	1.2611	1.62797		-0.668066	-0.844148	0.148158	-0.409717	0.196572		-1.73619	-2.14782	0.636705	-1.4034	0.617229		0.411629	1.10714
245321_at	8.32375	7.59201	8.3825	7.53739	8.67203	8.46793	7.91865	8.00193		320.4	192.94	333.72	185.77	407.89	354.08	241.96	256.34		0.6	0.56	0.87	0.76	0.77		6.24515	5.52446	6.34841	5.50414	6.63406	6.42411	5.85279	5.92056		-0.720689	-0.844272	-0.209952	-0.392359	-0.427851		-1.87295	-2.14814	-0.90226	-1.34395	-1.34344		0.275189	1.07143
259366_at	5.33162	4.73058	5.34218	4.49346	5.40016	5.41812	5.05995	4.82		40.27	26.55	40.57	22.53	42.23	42.76	33.36	28.25		0.66	0.56	1.01	0.83	0.7		3.25303	2.66304	3.30809	2.46021	3.36218	3.37429	2.9941	2.73864		-0.58999	-0.847879	0.0121055	-0.25893	-0.569453		-1.53328	-2.15731	0.0520229	-0.886912	-1.78806		0.624029	1.17857
266805_at	7.0564	6.32264	7.18922	6.33998	7.21755	7.12756	6.85455	7.03232		133.1	80.04	145.94	81.01	148.83	139.83	115.72	130.9		0.6	0.56	0.94	0.87	0.9		4.9778	4.25509	5.15513	4.30673	5.17958	5.08374	4.78869	4.95095		-0.722708	-0.848407	-0.0958404	-0.189108	-0.20418		-1.87819	-2.15866	-0.411871	-0.647752	-0.641117		0.280461	1.07143
261016_at	4.34689	3.85881	4.23578	3.37841	4.69256	4.36925	4.23867	4.33454		20.35	14.51	18.84	10.4	25.86	20.67	18.88	20.18		0.71	0.55	0.8	0.93	1.07		2.26829	1.79127	2.20169	1.34516	2.65458	2.32542	2.17281	2.25317		-0.477025	-0.856535	-0.329159	-0.0954847	0.051483		-1.23971	-2.17934	-1.41455	-0.327063	0.161655		0.939629	1.29091
266329_at	6.7205	6.01324	6.46674	5.60122	6.69528	6.44689	6.39333	6.20461		105.46	64.59	88.45	48.54	103.63	87.24	84.06	73.75		0.61	0.55	0.84	0.8	0.83		4.6419	3.9457	4.43265	3.56797	4.65731	4.40307	4.32747	4.12324		-0.696204	-0.864672	-0.254242	-0.31443	-0.309407		-1.80932	-2.20004	-1.09259	-1.07701	-0.971526		0.390724	1.10909
250180_at	3.37971	2.90182	3.79739	2.93166	3.60796	3.50642	3.24357	3.36781		10.41	7.47	13.9	7.63	12.19	11.36	9.47	10.32		0.72	0.55	0.93	0.91	0.74		1.30112	0.834273	1.7633	0.898415	1.56999	1.46259	1.17771	1.28644		-0.466843	-0.864886	-0.107393	-0.123406	-0.476863		-1.21325	-2.20059	-0.461518	-0.422703	-1.49733		0.987341	1.30909
258495_at	6.17725	5.46997	6.04849	5.18181	6.16899	6.08813	5.72753	5.74318		72.37	44.32	66.19	36.3	71.95	68.03	52.99	53.56		0.61	0.55	0.95	0.73	0.81		4.09866	3.40242	4.0144	3.14856	4.13102	4.0443	3.66168	3.66182		-0.696233	-0.865838	-0.0867135	-0.436982	-0.352581		-1.80939	-2.20301	-0.372648	-1.49679	-1.10709		0.393615	1.10909
261203_at	4.3256	3.57956	3.6447	2.77489	4.45508	4.43506	4.53351	3.5316		20.05	11.96	12.51	6.84	21.93	21.63	23.16	11.56		0.6	0.55	0.99	1.16	0.92		2.24701	1.51201	1.61061	0.741638	2.41711	2.39123	2.46765	1.45024		-0.734997	-0.868971	-0.0258778	0.220639	-0.160373		-1.91013	-2.21098	-0.111209	0.755755	-0.503565		0.300847	1.09091
247853_at	5.62892	4.91306	6.34613	5.47432	6.21162	6.07333	5.62619	5.83182		49.48	30.13	81.35	44.46	74.11	67.34	49.39	56.96		0.61	0.55	0.91	1	0.7		3.55032	2.84552	4.31204	3.44107	4.17365	4.0295	3.56033	3.75045		-0.704806	-0.870972	-0.14415	0.0100065	-0.56159		-1.83167	-2.21607	-0.619478	0.0342753	-1.76337		0.384398	1.10909
245483_at	7.94773	7.38421	8.16795	7.29399	7.82349	8.12637	7.79148	7.68929		246.89	167.06	287.61	156.93	226.52	279.44	221.55	206.4		0.68	0.55	1.23	0.9	0.72		5.86914	5.31667	6.13386	5.26074	5.78551	6.08254	5.72562	5.60792		-0.55247	-0.873113	0.297033	-0.143515	-0.525932		-1.43578	-2.22152	1.27649	-0.491582	-1.65141		0.785741	1.23636
255720_at	9.78845	9.12906	9.97079	9.09388	10.1703	10.164	9.23765	9.54243		884.33	559.91	1003.47	546.42	1152.32	1147.25	603.69	745.69		0.63	0.54	1	0.68	0.74		7.70985	7.06151	7.9367	7.06063	8.13235	8.12014	7.17179	7.46106		-0.64834	-0.87607	-0.0122103	-0.538057	-0.475635		-1.68493	-2.22904	-0.0524732	-1.843	-1.49348		0.544116	1.16667
262910_at	3.4816	3.0993	3.7568	2.87037	3.32251	3.59433	3.26118	3.26392		11.17	8.57	13.52	7.31	10	12.08	9.59	9.61		0.77	0.54	1.21	0.86	0.71		1.40301	1.03175	1.72271	0.837116	1.28454	1.55051	1.19532	1.18255		-0.371256	-0.885596	0.265969	-0.207689	-0.540163		-0.96483	-2.25328	1.14299	-0.711396	-1.69609		1.28845	1.42593
265918_at	6.09465	5.37288	6.10574	5.21199	6.23117	6.32565	6.49036	6.28018		68.34	41.44	68.87	37.07	75.12	80.21	89.91	77.72		0.61	0.54	1.07	1.32	1.13		4.01606	3.30534	4.07165	3.17874	4.19319	4.28182	4.4245	4.19882		-0.71072	-0.892909	0.0886302	0.408445	0.127166		-1.84704	-2.27189	0.380885	1.39904	0.399297		0.424848	1.12963
261594_at	4.48968	3.93547	4.88842	3.98063	4.94344	4.6996	4.21367	4.77136		22.47	15.3	29.62	15.79	30.77	25.98	18.55	27.31		0.68	0.53	0.84	0.83	0.92		2.41109	1.86793	2.85433	1.94738	2.90547	2.65577	2.14781	2.68999		-0.543162	-0.906955	-0.249697	-0.263277	-0.164339		-1.41159	-2.30763	-1.07306	-0.901802	-0.516019		0.89604	1.28302
260014_at	9.99243	9.28216	10.2743	9.35464	10.6314	10.4956	9.4716	9.78208		1018.64	622.6	1238.44	654.68	1586.2	1443.75	709.96	880.44		0.61	0.53	0.91	0.7	0.71		7.91384	7.21462	8.24022	7.32139	8.59339	8.45178	7.40575	7.70071		-0.699219	-0.918829	-0.14161	-0.508094	-0.539501		-1.81715	-2.33784	-0.608563	-1.74037	-1.69402		0.520684	1.15094
262536_at	6.69188	6.16726	6.96461	6.04457	6.88933	7.18739	6.88328	6.49609		103.38	71.87	124.9	66.01	118.55	145.75	118.05	90.26		0.7	0.53	1.23	1.14	0.72		4.61328	4.09971	4.93052	4.01132	4.85136	5.14356	4.81742	4.41472		-0.513567	-0.919192	0.292205	0.204142	-0.515798		-1.33467	-2.33876	1.25574	0.699246	-1.61959		1.00409	1.32075
253228_at	4.6375	4.1055	4.92644	4.00409	5.14439	5.14805	4.65076	4.58006		24.89	17.21	30.41	16.05	35.37	35.46	25.12	23.92		0.69	0.53	1	1.01	0.79		2.5589	2.03795	2.89235	1.97084	3.10642	3.10423	2.5849	2.49869		-0.520952	-0.921509	-0.002192	0.0259944	-0.393659		-1.35387	-2.34466	-0.00942003	0.0890383	-1.23608		0.99079	1.30189
267535_at	3.58085	2.93274	4.23638	3.31023	3.69046	3.92071	3.68751	3.94865		11.97	7.64	18.85	9.92	12.91	15.14	12.88	15.44		0.64	0.53	1.17	1.08	0.82		1.50225	0.865197	2.20229	1.27698	1.65248	1.87688	1.62166	1.86729		-0.637055	-0.925312	0.224399	0.119404	-0.335009		-1.6556	-2.35433	0.964348	0.408995	-1.05192		0.698732	1.20755
256894_at	4.47914	3.7796	4.5922	3.66581	5.20523	4.94094	4.43464	4.38707		22.3	13.73	24.12	12.69	36.89	30.72	21.63	20.92		0.62	0.53	0.83	0.97	0.87		2.40054	1.71205	2.55811	1.63256	3.16726	2.89712	2.36878	2.3057		-0.688491	-0.925549	-0.270145	-0.0317636	-0.252408		-1.78927	-2.35493	-1.16094	-0.1088	-0.792553		0.565663	1.16981
245746_at	5.88545	5.18666	6.28493	5.35772	6.01367	5.85708	5.52705	5.84204		59.11	36.42	77.97	41	64.61	57.96	46.11	57.36		0.62	0.53	0.9	0.78	0.74		3.80685	3.11912	4.25084	3.32447	3.9757	3.81325	3.46119	3.76067		-0.687733	-0.92637	-0.162445	-0.345656	-0.490165		-1.7873	-2.35702	-0.698103	-1.18397	-1.5391		0.569721	1.16981
264941_at	4.48767	3.93065	4.38392	3.45642	4.59654	4.17594	3.9595	4.21634		22.43	15.25	20.88	10.98	24.19	18.08	15.56	18.59		0.68	0.53	0.75	0.69	0.89		2.40908	1.8631	2.34983	1.42317	2.55856	2.13211	1.89364	2.13498		-0.545975	-0.926656	-0.42645	-0.515435	-0.214851		-1.4189	-2.35775	-1.83265	-1.76552	-0.674625		0.938852	1.28302
266120_at	4.67738	4.23318	5.16006	4.23148	4.75332	4.92952	4.73101	4.8458		25.59	18.81	35.75	18.78	26.97	30.47	26.56	28.76		0.73	0.53	1.13	1.04	0.8		2.59878	2.16564	3.12597	2.19823	2.71535	2.8857	2.66516	2.76444		-0.433144	-0.927739	0.170344	0.0663722	-0.361536		-1.12567	-2.36051	0.732049	0.227345	-1.13521		1.23484	1.37736
247059_at	4.88167	4.28322	4.47366	3.542	4.61163	4.83192	4.4459	4.07344		29.48	19.47	22.22	11.65	24.45	28.48	21.79	16.84		0.66	0.52	1.16	0.74	0.76		2.80308	2.21567	2.43957	1.50875	2.57366	2.78809	2.38005	1.99207		-0.587402	-0.930812	0.214431	-0.42303	-0.447492		-1.52656	-2.36832	0.921508	-1.449	-1.40511		0.841767	1.26923
265066_at	5.81932	5.32529	6.6925	5.75856	7.20353	6.84085	5.75063	6.38223		56.47	40.09	103.43	54.14	147.39	114.63	53.84	83.41		0.71	0.52	0.78	0.95	0.81		3.74072	3.25775	4.65841	3.72531	5.16556	4.79703	3.68477	4.30086		-0.482975	-0.933097	-0.368534	-0.0559483	-0.357541		-1.25517	-2.37414	-1.58376	-0.19164	-1.12267		1.11897	1.36538
253493_at	3.86789	3.51966	4.20031	3.25422	3.59698	3.57962	3.71343	3.72131		14.6	11.47	18.38	9.54	12.1	11.96	13.12	13.19		0.79	0.52	0.99	0.9	0.72		1.7893	1.45211	2.16622	1.22097	1.55901	1.5358	1.64757	1.63994		-0.337181	-0.945243	-0.0232135	-0.141726	-0.526273		-0.876275	-2.40504	-0.0997592	-0.485453	-1.65248		1.52877	1.51923
248199_at	4.63444	4.09633	5.22724	4.28037	5.38288	5.0529	4.70569	4.95114		24.84	17.1	37.46	19.43	41.73	33.2	26.09	30.93		0.69	0.52	0.8	1.05	0.83		2.55585	2.02879	3.19315	2.24712	3.34491	3.00908	2.63984	2.86977		-0.527062	-0.94603	-0.335828	0.0839879	-0.323374		-1.36974	-2.40705	-1.44321	0.287683	-1.01538		1.0373	1.32692
261363_at	6.38958	5.86743	6.71413	5.76638	6.9893	6.87591	6.12596	6.55696		83.84	58.38	104.99	54.43	127.05	117.45	69.84	94.15		0.7	0.52	0.92	0.83	0.9		4.31098	3.79989	4.68004	3.73313	4.95132	4.83209	4.06011	4.47559		-0.511093	-0.946911	-0.119236	-0.250874	-0.204451		-1.32824	-2.40929	-0.512411	-0.859318	-0.64197		1.08104	1.34615
256332_at	5.59761	4.84541	5.74714	4.79188	5.88711	5.53378	5.56014	5.55025		48.42	28.75	53.71	27.7	59.18	46.33	47.18	46.86		0.59	0.52	0.78	0.97	0.87		3.51902	2.77787	3.71305	2.75863	3.84914	3.48995	3.49428	3.46888		-0.741153	-0.954419	-0.359181	-0.0247379	-0.244167		-1.92613	-2.42839	-1.54357	-0.0847346	-0.766675		0.50226	1.13462
255709_at	5.02412	4.3676	5.19404	4.22553	4.90877	5.04858	5.04257	4.93602		32.54	20.64	36.61	18.71	30.04	33.1	32.96	30.61		0.63	0.51	1.1	1.01	0.84		2.94553	2.30006	3.15995	2.19228	2.87079	3.00476	2.97671	2.85465		-0.64547	-0.967676	0.133961	0.0311835	-0.305303		-1.67747	-2.46212	0.575692	0.106813	-0.958642		0.784656	1.23529
256781_at	4.27859	3.76498	5.21979	4.24951	4.43529	4.43809	4.33421	4.78821		19.41	13.59	37.27	19.02	21.63	21.68	20.17	27.63		0.7	0.51	1	1.04	0.74		2.19999	1.69744	3.18571	2.21626	2.39731	2.39427	2.26835	2.70684		-0.502556	-0.969441	-0.00304705	0.0683553	-0.478867		-1.30606	-2.46661	-0.0130946	0.234137	-1.50362		1.16055	1.37255
266941_at	5.94482	5.35372	5.82273	4.84809	5.84767	5.62843	5.67409	5.51509		61.6	40.89	56.6	28.8	57.59	49.47	51.06	45.73		0.66	0.51	0.86	0.83	0.81		3.86623	3.28618	3.78864	2.81484	3.80969	3.5846	3.60823	3.43372		-0.580049	-0.973802	-0.225088	-0.258001	-0.354918		-1.50745	-2.47771	-0.967309	-0.883731	-1.11443		0.970259	1.29412
257203_at	4.7204	4.09051	5.36943	4.39407	5.54228	5.28612	4.72135	5.29066		26.36	17.04	41.34	21.03	46.6	39.02	26.38	39.14		0.65	0.51	0.84	1	0.95		2.6418	2.02296	3.33534	2.36082	3.5043	3.24229	2.65549	3.20929		-0.61884	-0.974521	-0.262011	0.0136875	-0.126052		-1.60826	-2.47954	-1.12598	0.0468837	-0.3958		0.871279	1.27451
254594_at	6.53712	5.93595	6.78281	5.80015	6.24157	6.41385	6.49117	6.21505		92.87	61.22	110.11	55.72	75.67	85.26	89.96	74.29		0.66	0.51	1.13	0.97	0.67		4.45852	3.86841	4.74872	3.7669	4.2036	4.37002	4.42532	4.13368		-0.590116	-0.981812	0.166421	-0.0332055	-0.615032		-1.53361	-2.49809	0.71519	-0.113739	-1.93118		0.964477	1.29412
252353_at	6.11969	5.40807	6.17436	5.18782	6.52561	6.34039	5.76954	5.96367		69.54	42.46	72.22	36.45	92.13	81.03	54.55	62.41		0.61	0.5	0.88	0.78	0.86		4.04109	3.34053	4.14027	3.15457	4.48763	4.29657	3.70368	3.8823		-0.700567	-0.985698	-0.191067	-0.337411	-0.257972		-1.82066	-2.50798	-0.821106	-1.15573	-0.810022		0.687321	1.22
265200_s_at	4.59206	3.9033	4.45068	3.46079	4.31393	4.392	4.07631	3.89091		24.12	14.96	21.87	11.01	19.89	21	16.87	14.83		0.62	0.5	1.06	0.7	0.68		2.51346	1.83576	2.41659	1.42754	2.27595	2.34817	2.01045	1.80954		-0.677705	-0.989048	0.0722183	-0.503013	-0.607055		-1.76124	-2.5165	0.310356	-1.72297	-1.90613		0.75526	1.24
249191_at	4.40366	3.74166	4.25142	3.26036	4.54079	4.44059	4.02737	4.55678		21.17	13.38	19.05	9.58	23.28	21.71	16.31	23.54		0.63	0.5	0.93	0.77	1.24		2.32506	1.67412	2.21733	1.22711	2.50281	2.39677	1.96152	2.47542		-0.650946	-0.990218	-0.106046	-0.363548	0.258085		-1.6917	-2.51948	-0.455728	-1.24526	0.810379		0.827778	1.26
250216_at	3.29177	2.69113	3.88947	2.88336	3.54752	3.39077	3.17664	3.4268		9.79	6.46	14.82	7.38	11.69	10.49	9.04	10.75		0.66	0.5	0.9	0.92	0.73		1.21318	0.62359	1.85538	0.850109	1.50955	1.34694	1.11078	1.34544		-0.589587	-1.00527	-0.162607	-0.102399	-0.509945		-1.53224	-2.55778	-0.698796	-0.350745	-1.60121		1.02554	1.32
259955_s_at	6.00264	5.53899	6.85286	5.84476	6.58711	6.62229	6.25125	6.50202		64.12	46.49	115.59	57.47	96.14	98.52	76.18	90.64		0.73	0.5	1.02	1.19	0.78		3.92405	3.47145	4.81877	3.81151	4.54913	4.57847	4.1854	4.42065		-0.452604	-1.00727	0.0293359	0.261347	-0.398122		-1.17624	-2.56285	0.12607	0.895189	-1.25009		1.38661	1.46
252468_at	7.39368	6.69939	7.77733	6.75507	7.49795	7.87107	7.43744	7.65069		168.16	103.92	219.39	108.01	180.76	234.11	173.34	200.95		0.62	0.49	1.3	1.03	0.92		5.31508	4.63185	5.74324	4.72182	5.45998	5.82724	5.37158	5.56932		-0.683235	-1.02142	0.367261	0.0564965	-0.173917		-1.77561	-2.59885	1.57829	0.193517	-0.546092		0.823241	1.26531
256746_at	7.63734	6.98435	7.83996	6.77332	7.80939	7.82137	7.36528	7.3571		199.1	126.62	229.12	109.39	224.32	226.19	164.88	163.95		0.64	0.48	1.01	0.83	0.72		5.55874	4.9168	5.80587	4.74007	5.77141	5.77754	5.29942	5.27574		-0.641939	-1.06581	0.00612821	-0.259319	-0.530138		-1.66829	-2.71181	0.0263357	-0.888245	-1.66461		1.04352	1.33333
263452_at	3.52409	2.86017	3.76708	2.7002	3.27536	3.60184	3.37429	3.45229		11.5	7.26	13.61	6.5	9.68	12.14	10.37	10.95		0.63	0.48	1.25	0.9	0.8		1.4455	0.792623	1.73299	0.666954	1.23738	1.55801	1.30843	1.37092		-0.652875	-1.06604	0.32063	-0.13707	-0.362066		-1.69671	-2.71238	1.3779	-0.469505	-1.13687		1.01567	1.3125
261772_at	3.48552	2.9487	4.35119	3.28284	3.10765	2.92212	3.27131	3.91435		11.2	7.72	20.41	9.73	8.62	7.58	9.66	15.08		0.69	0.48	0.88	0.86	0.74		1.40693	0.881152	2.3171	1.24959	1.06967	0.878296	1.20545	1.83299		-0.525773	-1.06751	-0.191378	-0.201471	-0.484116		-1.3664	-2.71614	-0.822438	-0.690099	-1.52011		1.34974	1.4375
257949_at	4.68837	3.98258	4.6952	3.62302	4.57485	4.79193	4.69366	4.74286		25.78	15.81	25.91	12.32	23.83	27.7	25.88	26.78		0.61	0.48	1.16	1	1.03		2.60978	1.91504	2.66111	1.58977	2.53688	2.7481	2.62781	2.66149		-0.694742	-1.07134	0.211229	0.0180265	0.000376806		-1.80552	-2.72589	0.907748	0.0617461	0.00118316		0.920373	1.27083
245348_at	6.75514	6.06792	7.12367	6.05142	6.85444	7.22885	6.90665	7.11812		108.02	67.09	139.46	66.32	115.72	150	119.98	138.92		0.62	0.48	1.3	1.11	1		4.67654	4.00038	5.08958	4.01817	4.81647	5.18502	4.84079	5.03675		-0.676165	-1.07141	0.368555	0.164248	-0.0528236		-1.75724	-2.72605	1.58385	0.562597	-0.165864		0.968809	1.29167
261118_at	5.77189	5.05535	6.30523	5.21332	6.2786	6.04189	5.92787	5.7713		54.64	33.25	79.08	37.1	77.63	65.89	60.88	54.62		0.61	0.47	0.85	1.11	0.69		3.6933	2.98781	4.27114	3.18007	4.24062	3.99807	3.86201	3.68993		-0.705489	-1.09107	-0.242556	0.168717	-0.581211		-1.83345	-2.77609	-1.04238	0.577906	-1.82498		0.942642	1.29787
251189_at	7.15788	6.43737	7.43113	6.33682	7.73669	7.56367	7.45683	7.17914		142.8	86.66	172.58	80.83	213.29	189.19	175.68	144.92		0.61	0.47	0.89	1.23	0.84		5.07929	4.36982	5.39704	4.30356	5.69872	5.51985	5.39098	5.09777		-0.709466	-1.09348	-0.178872	0.311688	-0.29927		-1.84378	-2.78221	-0.768695	1.06762	-0.939698		0.938425	1.29787
251372_at	3.44053	2.7769	3.923	2.82237	2.84239	3.24182	3.43424	3.43892		10.86	6.85	15.17	7.07	7.17	9.46	10.81	10.84		0.63	0.47	1.32	1	0.71		1.36193	0.709352	1.88891	0.789122	0.80442	1.19799	1.36838	1.35755		-0.652581	-1.09979	0.393572	0.00644827	-0.531363		-1.69595	-2.79827	1.69136	0.0220872	-1.66846		1.10232	1.34043
254764_at	8.4189	7.81253	8.66849	7.51651	8.69002	8.89635	8.18214	8.33425		342.25	224.8	406.89	183.1	413.01	476.51	290.45	322.75		0.66	0.45	1.15	0.85	0.79		6.34031	5.74498	6.6344	5.48326	6.65204	6.85253	6.11628	6.25288		-0.595321	-1.15114	0.200482	-0.224026	-0.381514		-1.54714	-2.92892	0.861564	-0.767355	-1.19794		1.38178	1.46667
254041_at	5.62699	5.01564	6.3788	5.1757	6.53431	6.28768	5.64048	6.12603		49.42	32.35	83.22	36.14	92.69	78.12	49.88	69.84		0.65	0.43	0.84	1.01	0.84		3.54839	2.9481	4.34471	3.14245	4.49633	4.24385	3.57462	4.04467		-0.600296	-1.20226	-0.252481	0.0262302	-0.300046		-1.56007	-3.05899	-1.08503	0.0898462	-0.942133		1.49892	1.51163
254385_s_at	5.28084	4.67869	5.64055	4.39831	5.46949	5.54251	5.25196	5.1407		38.88	25.61	49.89	21.09	44.31	46.61	38.11	35.28		0.66	0.42	1.05	0.98	0.71		3.20225	2.61114	3.60646	2.36506	3.43151	3.49868	3.1861	3.05933		-0.591104	-1.2414	0.067172	-0.0161434	-0.547127		-1.53618	-3.15858	0.288669	-0.0552961	-1.71796		1.6224	1.57143
263688_at	4.80177	4.12326	5.80002	4.48133	5.93518	5.49522	5.32396	5.30708		27.89	17.43	55.72	22.34	61.19	45.11	40.06	39.59		0.62	0.4	0.74	1.44	0.71		2.72318	2.05572	3.76593	2.44808	3.89721	3.45139	3.2581	3.22571		-0.66746	-1.31785	-0.445819	0.534924	-0.540217		-1.73461	-3.35309	-1.91589	1.83227	-1.69626		1.61847	1.55
246108_at	4.17847	3.59403	3.58445	2.68233	3.88022	3.65449	4.1171	4.36095		18.11	12.08	12	6.42	14.73	12.59	17.35	20.55		0.67	0.54	0.86	0.96	1.71		2.09988	1.52648	1.55036	0.649083	1.84225	1.61066	2.05124	2.27958		-0.573397	-0.901281	-0.231589	-0.0486345	0.729215		-1.49016	-2.29319	-0.995244	-0.166587	2.28971		0.803025	1.24074
256060_at	5.79547	5.11581	6.24821	5.08079	6.45105	6.4078	6.4492	6.5077		55.54	34.67	76.01	33.84	87.49	84.91	87.38	90.99		0.62	0.45	0.97	1.57	1.2		3.71688	3.04827	4.21412	3.04754	4.41308	4.36398	4.38335	4.42633		-0.668611	-1.16658	-0.049102	0.666469	0.212214		-1.73761	-2.9682	-0.211014	2.28285	0.666343		1.2306	1.37778
254327_at	4.82155	4.562	6.15219	5.32846	4.94486	5.12005	5.54267	4.67284		28.28	23.62	71.12	40.18	30.8	34.78	46.61	25.51		0.84	0.56	1.13	1.65	0.36		2.74295	2.49446	4.1181	3.29521	2.90689	3.07623	3.47681	2.59147		-0.248497	-0.822889	0.169337	0.733855	-1.52662		-0.645801	-2.09373	0.72772	2.51367	-4.79354		1.44793	1.5
249288_at	4.90075	4.25357	4.94923	4.17924	5.34834	5.03533	4.95571	4.3724		29.87	19.07	30.89	18.12	40.74	32.79	31.03	20.71		0.64	0.59	0.8	1.04	0.67		2.82215	2.18603	2.91514	2.14599	3.31037	2.99151	2.88985	2.29103		-0.636127	-0.769156	-0.318859	0.0676968	-0.624111		-1.65319	-1.95701	-1.37028	0.231882	-1.95969		0.303826	1.08475
251322_at	10.2517	9.53105	10.5658	9.78523	10.4935	10.3581	9.72847	9.7453		1219.17	739.83	1515.68	882.36	1441.64	1312.49	848.32	858.28		0.61	0.58	0.91	0.7	0.57		8.17309	7.46351	8.53166	7.75198	8.45552	8.31426	7.66261	7.66393		-0.709585	-0.779687	-0.141263	-0.510479	-0.86773		-1.84409	-1.98381	-0.607073	-1.74854	-2.72464		0.139718	1.05172
261211_at	4.87764	4.18274	5.13108	4.34639	5.07053	4.88174	4.3273	4.41972		29.4	18.16	35.04	20.34	33.6	29.48	20.07	21.4		0.62	0.58	0.88	0.68	0.61		2.79904	2.1152	3.09699	2.31314	3.03256	2.83791	2.26144	2.33835		-0.683844	-0.783848	-0.194647	-0.537606	-0.758635		-1.77719	-1.9944	-0.836487	-1.84146	-2.38209		0.217201	1.06897
247275_at	5.34084	4.916	5.73798	4.94884	5.39846	5.56667	4.91793	5.00529		40.53	30.19	53.37	30.89	42.18	47.4	30.23	32.12		0.74	0.58	1.12	0.75	0.6		3.26225	2.84846	3.70389	2.91559	3.36049	3.52284	2.85207	2.92392		-0.413791	-0.788305	0.162349	-0.410177	-0.779972		-1.07537	-2.00574	0.697689	-1.40498	-2.44908		0.930364	1.27586
267154_at	9.38811	8.94282	10.3726	9.58296	9.70694	9.8784	9.65061	8.94204		670.04	492.1	1325.74	766.93	835.76	941.23	803.75	491.84		0.73	0.58	1.13	1.2	0.37		7.30951	6.87527	8.33849	7.54971	7.66897	7.83457	7.58475	6.86067		-0.434236	-0.788784	0.165604	0.275237	-1.47782		-1.12851	-2.00695	0.711679	0.942768	-4.6403		0.878449	1.25862
257679_at	3.82547	3.76801	4.885	4.09523	4.16611	4.05449	4.34846	4.08763		14.18	13.62	29.55	17.09	17.95	16.62	20.37	17		0.96	0.58	0.93	1.44	0.58		1.74688	1.70046	2.85091	2.06198	2.12814	2.01066	2.2826	2.00626		-0.0464161	-0.788928	-0.117475	0.535721	-0.84465		-0.120628	-2.00732	-0.504843	1.835	-2.65217		1.88669	1.65517
265194_at	8.98088	8.42764	9.96094	9.16921	9.12944	9.22123	8.63493	9.3406		505.26	344.33	996.64	575.71	560.06	596.85	397.53	648.34		0.68	0.58	1.07	0.79	0.65		6.90228	6.3601	7.92685	7.13596	7.09146	7.17741	6.56907	7.25923		-0.542186	-0.790887	0.0859449	-0.333216	-0.667615		-1.40905	-2.01231	0.369345	-1.14136	-2.09629		0.603256	1.17241
254331_s_at	7.82764	7.16187	7.9307	7.12718	7.66048	7.90299	7.25815	7.27237		227.17	143.2	243.99	139.8	202.32	239.35	153.08	154.6		0.63	0.57	1.18	0.67	0.63		5.74904	5.09433	5.89661	5.09393	5.62251	5.85917	5.19229	5.191		-0.654713	-0.802678	0.236657	-0.556755	-0.705611		-1.70149	-2.04231	1.01703	-1.90705	-2.2156		0.340817	1.10526
265339_at	4.39964	3.92496	4.92394	4.11326	4.73476	5.10191	4.23649	4.09907		21.11	15.19	30.36	17.31	26.63	34.34	18.85	17.14		0.72	0.57	1.29	0.89	0.56		2.32105	1.85741	2.88985	2.08001	2.69678	3.05809	2.17063	2.0177		-0.463633	-0.809838	0.361303	-0.150418	-0.872148		-1.2049	-2.06052	1.55269	-0.515226	-2.73852		0.855621	1.26316
263875_at	6.81073	6.08553	7.03404	6.22292	7.07746	6.93805	6.58945	6.3696		112.26	67.91	131.06	74.69	135.06	122.62	96.3	82.69		0.6	0.57	0.91	0.86	0.63		4.73214	4.01798	4.99995	4.18967	5.03948	4.89422	4.52359	4.28824		-0.714152	-0.810287	-0.145263	-0.208544	-0.711718		-1.85596	-2.06167	-0.624264	-0.714325	-2.23477		0.205705	1.05263
256129_at	4.45383	4.26165	5.29172	4.47959	4.75858	4.70609	4.62277	4.35106		21.91	19.18	39.17	22.31	27.07	26.1	24.64	20.41		0.88	0.57	0.96	1.12	0.52		2.37524	2.1941	3.25763	2.44634	2.72061	2.66226	2.55691	2.26969		-0.181134	-0.811295	-0.0583488	0.181668	-0.987939		-0.470737	-2.06423	-0.250752	0.622266	-3.10209		1.59349	1.54386
247816_at	5.24443	5.1327	6.02786	5.21046	6.11906	5.94686	5.30288	5.35695		37.91	35.08	65.25	37.03	69.51	61.69	39.48	40.98		0.93	0.57	0.89	1.04	0.63		3.16583	3.06516	3.99377	3.17721	4.08109	3.90303	3.23702	3.27558		-0.100672	-0.816558	-0.178061	0.0711899	-0.718184		-0.26163	-2.07762	-0.765212	0.243847	-2.25507		1.81599	1.63158
248467_at	2.84654	2.55993	3.36474	2.52816	2.91029	2.67348	2.59289	2.76886		7.19	5.9	10.3	5.77	7.52	6.38	6.03	6.82		0.82	0.56	0.85	0.84	0.66		0.767949	0.492381	1.33065	0.494908	0.872313	0.629657	0.527031	0.687492		-0.275569	-0.835744	-0.242657	-0.240919	-0.64316		-0.716156	-2.12644	-1.04281	-0.825217	-2.0195		1.41028	1.46429
253515_at	3.00256	2.71344	3.623	2.7839	3.12634	2.83348	2.67727	2.73366		8.01	6.56	12.32	6.89	8.73	7.13	6.4	6.65		0.82	0.56	0.82	0.8	0.54		0.923969	0.645898	1.58891	0.750648	1.08837	0.789658	0.611417	0.652288		-0.278071	-0.838267	-0.298709	-0.312552	-0.936627		-0.722659	-2.13286	-1.28369	-1.07058	-2.94098		1.4102	1.46429
253886_at	3.68066	3.12977	4.14577	3.29756	3.84088	3.58271	3.36865	3.36378		12.82	8.75	17.7	9.83	14.33	11.98	10.33	10.29		0.68	0.56	0.84	0.81	0.58		1.60207	1.06223	2.11168	1.26431	1.80291	1.53888	1.30279	1.28241		-0.539842	-0.847368	-0.264027	-0.299277	-0.829268		-1.40296	-2.15601	-1.13465	-1.02511	-2.60387		0.753056	1.21429
246977_at	7.13848	6.724	7.69239	6.83972	7.69464	7.40829	7.20105	7.11702		140.9	105.71	206.84	114.54	207.17	169.87	147.14	138.81		0.75	0.55	0.82	1.04	0.67		5.05989	4.65645	5.6583	4.80647	5.65666	5.36446	5.13519	5.03565		-0.403433	-0.851831	-0.292206	0.0753012	-0.622652		-1.04845	-2.16737	-1.25574	0.257929	-1.9551		1.11891	1.36364
264306_at	4.08928	3.80425	4.91299	4.03456	4.54372	4.72434	4.47973	3.88236		17.02	13.97	30.13	16.39	23.32	26.43	22.31	14.75		0.82	0.54	1.13	1.31	0.49		2.01068	1.73671	2.8789	2.00131	2.50575	2.68051	2.41387	1.80099		-0.273972	-0.87759	0.174763	0.403192	-1.07791		-0.712006	-2.23291	0.751037	1.38105	-3.3846		1.5209	1.51852
262609_at	10.3089	9.66094	10.508	9.62817	10.9316	11.1501	10.7652	9.92923		1268.52	809.53	1456.18	791.35	1953.22	2272.59	1740.37	974.98		0.64	0.54	1.16	1.37	0.67		8.23034	7.5934	8.47388	7.59492	8.89366	9.10629	8.69932	7.84787		-0.636941	-0.878962	0.212631	0.468982	-0.626018		-1.6553	-2.2364	0.913772	1.6064	-1.96567		0.581098	1.18519
251222_at	5.42363	5.13685	6.06159	5.17206	5.48765	5.74377	5.69001	5.47033		42.92	35.18	66.79	36.05	44.87	53.59	51.63	44.33		0.82	0.54	1.19	1.2	0.66		3.34504	3.0693	4.0275	3.13881	3.44968	3.69994	3.62415	3.38897		-0.275734	-0.88869	0.250262	0.279118	-0.638539		-0.716587	-2.26115	1.07549	0.956062	-2.00499		1.54457	1.51852
249122_at	6.87523	6.19718	7.22328	6.33243	7.26666	6.9568	6.46912	5.98279		117.4	73.37	149.43	80.58	153.99	124.22	88.59	63.24		0.63	0.54	0.81	0.75	0.42		4.79664	4.12963	5.18919	4.29918	5.22868	4.91298	4.40326	3.90142		-0.667005	-0.890009	-0.315708	-0.393371	-1.28777		-1.73343	-2.26451	-1.35675	-1.34741	-4.04356		0.531075	1.16667
254564_at	3.56114	2.96878	3.75462	2.86214	3.4462	3.17746	3.06752	3.17204		11.8	7.83	13.5	7.27	10.9	9.05	8.38	9.01		0.66	0.54	0.83	0.71	0.67		1.48254	0.901232	1.72053	0.828887	1.40823	1.13363	1.00166	1.09067		-0.581309	-0.89164	-0.274599	-0.480879	-0.629853		-1.51072	-2.26866	-1.18008	-1.64715	-1.97772		0.757934	1.22222
264371_at	9.9124	9.24778	10.6773	9.78207	10.5527	10.1349	9.59966	9.63003		963.68	607.94	1637.5	880.43	1502.01	1124.39	775.87	792.37		0.63	0.54	0.75	0.81	0.48		7.83381	7.18024	8.64319	7.74882	8.5147	8.0911	7.53381	7.54866		-0.653574	-0.894374	-0.423607	-0.300004	-1.09453		-1.69853	-2.27561	-1.82044	-1.0276	-3.43678		0.577085	1.16667
264928_at	7.01372	6.58541	7.46396	6.56186	7.05661	7.18734	6.53181	6.85788		129.22	96.03	176.55	94.48	133.12	145.75	92.53	115.99		0.74	0.54	1.09	0.72	0.66		4.93512	4.51787	5.42987	4.52861	5.01863	5.14352	4.46595	4.77651		-0.417254	-0.901257	0.124881	-0.469176	-0.653363		-1.08437	-2.29313	0.536672	-1.60707	-2.05154		1.20875	1.37037
256765_at	8.17092	7.68586	8.20997	7.30766	7.96614	8.05524	7.76822	7.39545		288.2	205.91	296.11	158.43	250.06	265.99	218.01	168.37		0.71	0.54	1.06	0.76	0.57		6.09233	5.61832	6.17588	5.27441	5.92817	6.01142	5.70236	5.31409		-0.47401	-0.901467	0.0832489	-0.389965	-0.86179		-1.23187	-2.29366	0.357759	-1.33574	-2.70599		1.06179	1.31481
265478_at	5.03574	4.33663	5.7877	4.87443	5.67967	5.42713	5.52168	5.10147		32.8	20.2	55.24	29.33	51.26	43.03	45.94	34.33		0.62	0.53	0.84	1.4	0.62		2.95714	2.26908	3.75361	2.84118	3.64169	3.3833	3.45582	3.0201		-0.688059	-0.912429	-0.258391	0.498678	-0.733503		-1.78815	-2.32155	-1.11043	1.70812	-2.30317		0.533403	1.16981
246429_at	3.69766	2.96312	4.27533	3.3611	3.60346	3.4687	3.24221	3.47873		12.97	7.8	19.36	10.28	12.15	11.07	9.46	11.15		0.6	0.53	0.91	0.73	0.58		1.61906	0.895579	2.24124	1.32785	1.56549	1.42487	1.17635	1.39736		-0.723481	-0.913387	-0.140612	-0.44271	-0.843876		-1.8802	-2.32399	-0.604276	-1.51641	-2.64974		0.443784	1.13208
253548_at	4.33633	3.69783	4.53243	3.61448	4.52976	4.5131	4.05017	3.69578		20.2	12.98	23.14	12.25	23.1	22.83	16.57	12.96		0.64	0.53	0.99	0.82	0.56		2.25773	1.63028	2.49834	1.58123	2.49179	2.46927	1.98431	1.61441		-0.62745	-0.917109	-0.0225183	-0.273422	-0.883932		-1.63064	-2.33346	-0.0967715	-0.93655	-2.77552		0.702823	1.20755
266474_at	3.32148	2.91285	3.84291	2.91652	3.52871	3.17416	3.18103	3.18255		10	7.53	14.35	7.55	11.54	9.03	9.07	9.08		0.75	0.53	0.78	0.91	0.63		1.24288	0.845301	1.80882	0.883273	1.49073	1.13034	1.11517	1.10118		-0.397581	-0.925547	-0.360399	-0.12771	-0.707642		-1.03325	-2.35493	-1.5488	-0.437444	-2.22197		1.32168	1.41509
252092_at	6.66841	5.95288	6.70706	5.77975	6.70066	6.59019	6.29228	6.12291		101.72	61.94	104.48	54.94	104.02	96.35	78.37	69.69		0.61	0.53	0.93	0.77	0.67		4.58982	3.88534	4.67297	3.7465	4.66269	4.54637	4.22643	4.04154		-0.704477	-0.926469	-0.116323	-0.363389	-0.631426		-1.83082	-2.35728	-0.499894	-1.24472	-1.98266		0.526459	1.15094
246396_at	5.12732	4.4765	5.67647	4.73103	5.11016	5.03047	4.60236	4.6694		34.95	22.26	51.14	26.56	34.54	32.68	24.29	25.45		0.64	0.52	0.95	0.69	0.5		3.04872	2.40896	3.64238	2.69778	3.07219	2.98664	2.5365	2.58803		-0.639767	-0.944601	-0.0855473	-0.512219	-1.05435		-1.66264	-2.40341	-0.367636	-1.7545	-3.31064		0.740764	1.23077
257966_at	6.071	5.85933	6.34771	5.39327	6.71765	6.30766	5.94489	5.60996		67.23	58.05	81.44	42.03	105.25	79.21	61.6	48.84		0.86	0.52	0.75	0.92	0.6		3.9924	3.79179	4.31362	3.36002	4.67968	4.26383	3.87904	3.52859		-0.200613	-0.953605	-0.415843	-0.113365	-0.785032		-0.521359	-2.42632	-1.78707	-0.388308	-2.46497		1.90496	1.65385
262607_at	5.04064	4.54302	5.18714	4.22551	4.24803	4.67892	4.64647	4.54255		32.91	23.31	36.43	18.71	19	25.62	25.05	23.3		0.71	0.51	1.35	0.76	0.64		2.96204	2.47548	3.15305	2.19226	2.21006	2.63509	2.58062	2.46118		-0.486565	-0.960797	0.425037	-0.381429	-0.691873		-1.2645	-2.44462	1.82658	-1.30651	-2.17246		1.18012	1.39216
260745_at	8.42839	8.05975	9.54725	8.56568	8.53182	8.14432	8.1719	7.77835		344.51	266.83	748.18	378.9	370.11	282.93	288.39	219.54		0.77	0.51	0.76	0.84	0.29		6.3498	5.99221	7.51316	6.53243	6.49384	6.1005	6.10604	5.69698		-0.357589	-0.980731	-0.393346	-0.243758	-1.81618		-0.929313	-2.49534	-1.69039	-0.834944	-5.70275		1.56602	1.5098
261754_at	4.32988	3.61565	4.5627	3.5787	4.17851	4.12926	3.80559	3.73553		20.11	12.26	23.63	11.95	18.11	17.5	13.98	13.32		0.61	0.51	0.97	0.7	0.56		2.25128	1.5481	2.52861	1.54545	2.14053	2.08543	1.73973	1.65416		-0.703177	-0.983164	-0.0551017	-0.511549	-0.874447		-1.82744	-2.50153	-0.236798	-1.75221	-2.74573		0.674089	1.19608
247754_at	2.92218	2.53668	3.56544	2.57897	2.70874	2.54922	2.61043	2.69586		7.58	5.8	11.84	5.98	6.54	5.85	6.11	6.48		0.77	0.5	0.9	0.81	0.55		0.843589	0.469135	1.53135	0.545715	0.670768	0.505394	0.544568	0.614491		-0.374455	-0.985635	-0.165373	-0.299021	-0.916859		-0.973144	-2.50782	-0.710686	-1.02424	-2.87891		1.53467	1.54
261981_at	4.76572	4.19927	5.51406	4.52403	5.38979	4.9601	4.36656	4.76306		27.2	18.37	45.7	23.01	41.93	31.13	20.63	27.15		0.68	0.5	0.74	0.76	0.59		2.68713	2.13173	3.47997	2.49078	3.35182	2.91627	2.30071	2.68169		-0.555399	-0.98919	-0.435542	-0.386423	-0.798283		-1.44339	-2.51686	-1.87173	-1.32361	-2.50658		1.07347	1.36
265042_at	7.75244	7.22735	8.32866	7.27878	8.96891	8.6187	7.82606	7.69781		215.63	149.85	321.5	155.29	501.08	393.08	226.92	207.62		0.69	0.48	0.78	1.05	0.65		5.67384	5.15981	6.29457	5.24553	6.93094	6.57487	5.7602	5.61644		-0.514036	-1.04904	-0.356067	0.0863582	-0.678133		-1.33589	-2.66915	-1.53018	0.295802	-2.12932		1.33325	1.4375
250777_at	5.38642	5.00853	6.24405	5.19365	5.76654	5.41167	5.60005	5.50863		41.83	32.19	75.8	36.6	54.44	42.57	48.5	45.53		0.77	0.48	0.78	1.16	0.6		3.30782	2.94098	4.20996	3.1604	3.72857	3.36784	3.53419	3.42726		-0.366842	-1.04956	-0.360731	0.226365	-0.782696		-0.953361	-2.67046	-1.55023	0.775367	-2.45764		1.7171	1.60417
257634_s_at	3.98903	3.37703	4.47348	3.40611	4.08961	4.17185	3.63453	3.73636		15.88	10.39	22.22	10.6	17.03	18.02	12.42	13.33		0.65	0.48	1.06	0.78	0.6		1.91043	1.30949	2.43939	1.37286	2.05163	2.12802	1.56867	1.65499		-0.600942	-1.06653	0.0763913	-0.34176	-0.784399		-1.56175	-2.71364	0.328289	-1.17063	-2.46299		1.1519	1.35417
250633_at	3.53055	3.01838	4.15881	3.07485	3.43908	3.20299	3.16628	3.39855		11.56	8.1	17.86	8.43	10.85	9.21	8.98	10.55		0.7	0.47	0.85	0.78	0.59		1.45196	0.95084	2.12472	1.0416	1.4011	1.15916	1.10042	1.31718		-0.501116	-1.08312	-0.241944	-0.351532	-0.807537		-1.30232	-2.75584	-1.03974	-1.2041	-2.53564		1.45353	1.48936
262844_at	5.03014	4.34283	5.07677	3.91689	4.94475	4.65319	4.67686	4.01446		32.68	20.29	33.75	15.1	30.8	25.16	25.58	16.16		0.62	0.45	0.82	0.78	0.48		2.95155	2.27529	3.04268	1.88364	2.90678	2.60936	2.611	1.93309		-0.676262	-1.15905	-0.297422	-0.340546	-1.10959		-1.75749	-2.94904	-1.27816	-1.16647	-3.48407		1.19155	1.37778
264462_at	4.97448	4.21158	5.83318	4.59923	5.49711	5.37509	5.21964	4.854		31.44	18.53	57.01	24.24	45.16	41.5	37.26	28.92		0.59	0.43	0.92	1.19	0.51		2.89588	2.14404	3.79909	2.56598	3.45914	3.33126	3.15379	2.77263		-0.751842	-1.23311	-0.12788	0.257904	-1.02646		-1.95391	-3.13749	-0.54956	0.883398	-3.22304		1.18358	1.37209
247477_at	2.91318	2.56963	4.4587	3.05017	3.14071	2.73908	2.63184	2.72385		7.53	5.94	21.99	8.28	8.82	6.68	6.2	6.61		0.79	0.38	0.76	0.82	0.3		0.83458	0.502088	2.42461	1.01692	1.10274	0.695255	0.565985	0.642479		-0.332492	-1.40769	-0.407483	-0.268595	-1.78213		-0.864089	-3.58167	-1.75114	-0.920017	-5.59583		2.71758	2.07895
251785_at	4.39852	3.75128	4.21245	3.43871	4.21488	4.0824	3.69925	4.13523		21.09	13.47	18.54	10.84	18.57	16.94	12.99	17.57		0.64	0.58	0.91	0.62	0.95		2.31993	1.68374	2.17836	1.40546	2.17691	2.03857	1.63339	2.05386		-0.636193	-0.772894	-0.138337	-0.686535	-0.124499		-1.65336	-1.96652	-0.5945	-2.35159	-0.390922		0.313167	1.10345
263142_at	6.58905	5.90216	6.5057	5.73122	6.52261	6.59273	5.93267	6.25626		96.27	59.8	90.87	53.12	91.94	96.52	61.08	76.44		0.62	0.58	1.05	0.63	0.84		4.51045	3.83462	4.47161	3.69797	4.48464	4.5489	3.86681	4.17489		-0.675836	-0.773637	0.0642631	-0.643639	-0.296714		-1.75638	-1.96841	0.276169	-2.20466	-0.931673		0.21203	1.06897
249727_at	5.09815	4.41686	5.13094	4.34526	4.99501	4.64953	4.41286	4.66464		34.25	21.36	35.04	20.33	31.89	25.1	21.3	25.36		0.62	0.58	0.79	0.62	0.72		3.01955	2.34931	3.09685	2.31201	2.95703	2.60571	2.347	2.58327		-0.670241	-0.784847	-0.351326	-0.672556	-0.513583		-1.74184	-1.99694	-1.50981	-2.3037	-1.61263		0.255095	1.06897
250000_at	7.58712	6.86649	7.5389	6.74533	7.48261	7.19662	6.97501	7.48399		192.29	116.69	185.97	107.29	178.85	146.69	125.8	179.02		0.61	0.58	0.82	0.65	0.96		5.50852	4.79894	5.50481	4.71208	5.44463	5.15279	4.90915	5.40262		-0.70958	-0.792736	-0.29184	-0.599369	-0.102191		-1.84408	-2.01701	-1.25417	-2.05301	-0.320875		0.172932	1.05172
245281_at	8.05814	7.43762	8.08463	7.2606	8.33921	7.89078	7.22956	7.6671		266.53	173.36	271.47	153.34	323.86	237.34	150.08	203.25		0.65	0.56	0.73	0.56	0.75		5.97955	5.37007	6.05054	5.22735	6.30124	5.84696	5.1637	5.58573		-0.609473	-0.823184	-0.45428	-0.815848	-0.464808		-1.58392	-2.09448	-1.95225	-2.79452	-1.45948		0.510564	1.16071
264885_s_at	6.06261	5.33583	6.28298	5.44908	6.1823	6.27893	5.39565	5.98224		66.84	40.39	77.87	43.69	72.62	77.65	42.1	63.22		0.6	0.56	1.07	0.63	0.81		3.98401	3.26828	4.24889	3.41583	4.14433	4.2351	3.32979	3.90088		-0.71573	-0.833064	0.0907714	-0.654224	-0.348018		-1.86006	-2.11962	0.390087	-2.24091	-1.09276		0.259556	1.07143
264078_at	6.63043	5.97089	7.0099	5.96698	6.85768	6.44552	5.92955	6.83783		99.07	62.72	128.88	62.55	115.98	87.16	60.95	114.39		0.63	0.49	0.75	0.62	0.89		4.55183	3.90334	4.97581	3.93373	4.81971	4.40169	3.86369	4.75646		-0.648492	-1.04209	-0.41802	-0.688142	-0.219354		-1.68532	-2.65145	-1.79643	-2.35709	-0.688764		0.966132	1.28571
258366_at	4.93465	4.36012	5.47403	4.70123	5.01939	4.998	4.26319	4.22663		30.58	20.54	44.45	26.01	32.43	31.96	19.2	18.72		0.67	0.59	0.99	0.63	0.42		2.85606	2.29257	3.43994	2.66798	2.98142	2.95417	2.19734	2.14526		-0.563483	-0.77196	-0.0272522	-0.65872	-1.29468		-1.4644	-1.96415	-0.117116	-2.25631	-4.06525		0.499751	1.13559
266927_at	7.33926	6.63526	8.00422	7.20966	7.99819	7.55241	6.73662	7.18935		161.93	99.41	256.75	148.02	255.68	187.72	106.64	145.95		0.61	0.58	0.73	0.66	0.57		5.26067	4.56771	5.97013	5.17641	5.96022	5.50858	4.67076	5.10798		-0.692954	-0.793715	-0.451635	-0.589902	-0.862148		-1.80087	-2.0195	-1.94089	-2.02059	-2.70711		0.218632	1.05172
261913_at	5.25591	4.51247	5.05997	4.23824	4.70557	4.32366	4.4611	4.43775		38.21	22.82	33.36	18.87	26.09	20.02	22.03	21.67		0.6	0.57	0.77	0.58	0.65		3.17731	2.44492	3.02588	2.20499	2.66759	2.27983	2.39524	2.35638		-0.732387	-0.820891	-0.387763	-0.782072	-0.669503		-1.90335	-2.08865	-1.6664	-2.67883	-2.10222		0.185297	1.05263
255230_at	6.67049	5.95452	6.79843	5.958	6.4335	6.37372	5.95509	5.97412		101.86	62.01	111.31	62.16	86.43	82.92	62.04	62.86		0.61	0.56	0.96	0.61	0.56		4.59189	3.88697	4.76434	3.92475	4.39553	4.32989	3.88923	3.89275		-0.704917	-0.839585	-0.0656334	-0.702662	-0.871588		-1.83196	-2.13621	-0.282057	-2.40682	-2.73676		0.304251	1.08929
267002_s_at	10.5789	9.93465	10.9521	10.0996	10.7694	10.4564	9.63522	9.9547		1529.59	978.65	1981.13	1097.19	1745.48	1405.06	795.22	992.35		0.64	0.55	0.8	0.52	0.5		8.50034	7.86711	8.91802	8.06635	8.73143	8.41259	7.56936	7.87333		-0.633233	-0.851676	-0.318849	-0.930978	-1.04469		-1.64566	-2.16697	-1.37024	-3.18887	-3.28028		0.521311	1.16364
248048_at	3.67263	3.00293	3.59916	2.74567	2.91893	2.8734	2.8329	2.85672		12.75	8.02	12.12	6.71	7.56	7.33	7.13	7.24		0.63	0.55	0.97	0.56	0.6		1.59404	0.935385	1.56507	0.712417	0.880952	0.829578	0.767045	0.775354		-0.658651	-0.85265	-0.0513748	-0.826991	-0.789713		-1.71172	-2.16945	-0.220781	-2.83269	-2.47967		0.457729	1.14545
261826_at	6.94916	6.24015	6.7961	5.80904	6.99417	6.59469	6.27839	6.00032		123.57	75.59	111.13	56.07	127.48	96.65	77.62	64.01		0.61	0.5	0.76	0.63	0.58		4.87056	4.1726	4.76201	3.77579	4.95619	4.55087	4.21253	3.91896		-0.697957	-0.986215	-0.405325	-0.658033	-0.843054		-1.81387	-2.50929	-1.74187	-2.25396	-2.64716		0.695419	1.22
262883_at	3.62326	2.90833	3.57034	2.52866	3.59287	3.29322	2.86502	2.82144		12.32	7.51	11.88	5.77	12.07	9.8	7.29	7.07		0.61	0.49	0.81	0.59	0.6		1.54467	0.840781	1.53625	0.495412	1.55489	1.24939	0.79916	0.740074		-0.703886	-1.04084	-0.305503	-0.745507	-0.796179		-1.82928	-2.64828	-1.31289	-2.55358	-2.49997		0.818998	1.2449
262717_s_at	4.0453	3.59028	4.75226	3.69821	3.90476	3.67247	3.3334	3.54411		16.51	12.04	26.95	12.98	14.98	12.75	10.08	11.66		0.73	0.48	0.85	0.61	0.43		1.96671	1.52274	2.71817	1.66496	1.86678	1.62864	1.26754	1.46274		-0.443971	-1.05322	-0.238138	-0.699169	-1.25543		-1.15381	-2.67977	-1.02339	-2.39486	-3.94202		1.52596	1.52083
257217_at	7.89856	7.15646	8.1881	6.89692	7.89561	7.39488	6.99385	7.57113		238.62	142.66	291.65	119.17	238.13	168.3	127.46	190.17		0.6	0.41	0.71	0.53	0.65		5.81996	5.08891	6.15401	4.86367	5.85763	5.35105	4.92799	5.48976		-0.731051	-1.29034	-0.506583	-0.891977	-0.66425		-1.89988	-3.2831	-2.17702	-3.05528	-2.08572		1.38322	1.46341
257474_at	4.68304	3.6601	4.69938	3.94003	4.64457	4.95704	4.4882	4.35943		25.69	12.64	25.98	15.35	25.01	31.06	22.44	20.53		0.49	0.59	1.24	0.87	0.79		2.60444	1.59255	2.66529	1.90678	2.6066	2.91321	2.42234	2.27806		-1.01189	-0.758513	0.306613	-0.182096	-0.387228		-2.62973	-1.92993	1.31766	-0.623732	-1.21588		-0.699797	0.830508
246518_at	4.6529	3.45352	4.36577	3.60269	4.43151	4.70082	4.33894	4.04204		25.16	10.96	20.62	12.15	21.58	26.01	20.24	16.47		0.44	0.59	1.21	0.8	0.8		2.5743	1.38598	2.33168	1.56944	2.39353	2.657	2.27308	1.96067		-1.18833	-0.762241	0.263463	-0.301222	-0.37101		-3.08826	-1.93942	1.13222	-1.03178	-1.16496		-1.14884	0.745763
261023_at	4.82255	3.658	4.66129	3.89752	4.55888	4.96956	4.66362	4.81292		28.3	12.62	25.3	14.9	23.57	31.33	25.34	28.11		0.45	0.59	1.33	0.9	1.11		2.74395	1.59046	2.6272	1.86427	2.52091	2.92574	2.59777	2.73155		-1.1535	-0.762931	0.404825	-0.146185	0.10435		-2.99774	-1.94117	1.73972	-0.500728	0.327656		-1.05657	0.762712
250490_at	4.50081	3.54923	4.39363	3.62696	4.45003	4.15332	3.96252	4.02775		22.64	11.71	21.02	12.35	21.86	17.79	15.59	16.31		0.52	0.59	0.81	0.69	0.78		2.42222	1.48168	2.35954	1.59371	2.41206	2.10949	1.89666	1.94638		-0.940535	-0.76583	-0.302571	-0.52556	-0.413164		-2.44429	-1.94855	-1.30029	-1.8002	-1.29732		-0.495739	0.881356
253317_at	6.8601	5.99821	6.68305	6.14603	7.25474	7.10023	8.00951	7.36752		116.17	63.92	102.75	70.82	152.72	137.21	257.69	165.14		0.55	0.69	0.9	2.22	1.61		4.78151	3.93067	4.64896	4.11278	5.21676	5.05641	5.94365	5.28615		-0.85084	-0.53618	-0.160356	1.16215	0.637191		-2.21119	-1.36424	-0.689124	3.98069	2.00076		-0.846951	0.797101
254242_at	4.50427	3.43808	3.64123	3.19458	3.87568	4.22084	4.12116	4.49811		22.69	10.84	12.48	9.16	14.68	18.65	17.4	22.6		0.48	0.73	1.27	0.77	1.81		2.42568	1.37054	1.60714	1.16133	1.8377	2.17701	2.05531	2.41674		-1.05514	-0.445815	0.339312	-0.370371	0.809598		-2.74213	-1.13432	1.45818	-1.26863	2.54211		-1.60781	0.657534
250669_at	4.17284	3.20264	3.52572	3.42091	3.57403	3.66098	4.03278	4.30964		18.04	9.21	11.52	10.71	11.91	12.65	16.37	19.83		0.51	0.93	1.06	0.91	1.72		2.09425	1.13509	1.49163	1.38766	1.53606	1.61715	1.96692	2.22828		-0.959156	-0.103976	0.0810919	-0.127327	0.736644		-2.49268	-0.264553	0.348489	-0.436133	2.31304		-2.22813	0.548387
245078_at	5.37581	4.56795	4.5226	4.55507	5.23533	5.28884	5.15759	5.48495		41.52	23.72	22.98	23.51	37.67	39.09	35.69	44.79		0.57	1.02	1.04	0.86	1.95		3.29722	2.5004	2.48851	2.52182	3.19736	3.24501	3.09173	3.40358		-0.796813	0.0333083	0.0476523	-0.205482	0.915077		-2.07078	0.0847485	0.204784	-0.703837	2.87331		-2.15553	0.558824
258809_at	5.39808	4.5918	4.06994	3.48571	4.45552	4.66625	4.99179	4.827		42.17	24.11	16.79	11.2	21.94	25.39	31.82	28.38		0.57	0.67	1.16	0.75	1.69		3.31948	2.52425	2.03585	1.45246	2.41754	2.62242	2.92593	2.74563		-0.79523	-0.583391	0.204877	-0.393555	0.709781		-2.06667	-1.48436	0.880452	-1.34804	2.22869		-0.58231	0.850746
259879_at	5.7717	4.84355	4.99076	4.38748	4.72538	5.18068	5.66291	5.7924		54.63	28.71	31.8	20.93	26.45	36.27	50.66	55.42		0.53	0.66	1.37	0.93	1.74		3.69311	2.776	2.95667	2.35422	2.6874	3.13685	3.59706	3.71103		-0.917108	-0.602444	0.449449	-0.0960522	0.754359		-2.38341	-1.53284	1.93149	-0.329007	2.36866		-0.85057	0.80303
258245_at	7.89588	6.83584	7.02162	6.72884	6.55116	6.98894	7.16861	7.82539		238.18	114.23	129.93	106.07	93.78	127.02	143.87	226.82		0.48	0.82	1.35	0.6	1.75		5.81729	4.7683	4.98753	4.69559	4.51319	4.94511	5.10275	5.74402		-1.04899	-0.291943	0.43193	-0.714537	0.756485		-2.72614	-0.742809	1.8562	-2.4475	2.37533		-1.98333	0.585366
262001_at	5.02157	4.08371	4.00194	4.13061	4.50808	4.32693	4.24097	3.9351		32.48	16.96	16.02	17.52	22.75	20.07	18.91	15.3		0.52	1.09	0.88	0.58	0.95		2.94298	2.01616	1.96785	2.09736	2.4701	2.2831	2.17511	1.85373		-0.926815	0.129509	-0.187003	-0.767868	-0.114124		-2.40864	0.329518	-0.80364	-2.63017	-0.358345		-2.73815	0.477064
244965_at	7.80268	6.80402	6.62205	6.74684	6.37044	6.39799	6.60121	6.71636		223.27	111.74	98.5	107.4	82.74	84.33	97.09	105.15		0.5	1.09	1.02	0.43	1.07		5.72408	4.73648	4.58796	4.71359	4.33247	4.35416	4.53535	4.635		-0.987605	0.125623	0.0216904	-1.18873	0.0470331		-2.56662	0.319631	0.0932136	-4.07176	0.147682		-2.88625	0.458716
245025_at	8.17245	7.24872	7.22036	7.2164	7.25667	7.33238	6.90309	7.57333		288.51	152.08	149.12	148.71	152.92	161.16	119.68	190.46		0.53	1	1.05	0.41	1.28		6.09386	5.18118	5.18627	5.18315	5.2187	5.28855	4.83724	5.49196		-0.912683	-0.00311687	0.069857	-1.25662	0.30569		-2.37191	-0.00793045	0.300208	-4.3043	0.959855		-2.36398	0.53
265197_at	3.33801	2.48716	2.49442	2.45536	2.50177	2.79115	2.50177	2.54899		10.11	5.61	5.64	5.48	5.66	6.92	5.66	5.85		0.55	0.97	1.22	0.56	1.04		1.25942	0.419611	0.460327	0.422107	0.463796	0.747323	0.435912	0.467624		-0.839804	-0.0382197	0.283527	-0.823503	0.00729656		-2.18251	-0.0972448	1.21845	-2.82074	0.0229109		-2.08526	0.56701
256300_at	3.2597	2.41334	2.46307	2.37237	2.38284	2.41894	2.38284	2.38282		9.58	5.33	5.51	5.18	5.22	5.35	5.22	5.22		0.56	0.94	1.03	0.54	0.95		1.18111	0.345794	0.428984	0.339121	0.344865	0.375115	0.316981	0.30145		-0.835312	-0.0898624	0.0302494	-0.864125	-0.127534		-2.17083	-0.228643	0.129996	-2.95988	-0.400452		-1.94219	0.595745
258602_at	4.40955	3.64134	4.31913	4.20285	4.52349	4.36059	3.79285	4.56609		21.25	12.48	19.96	18.42	23	20.54	13.86	23.69		0.59	0.92	0.89	0.65	1.19		2.33096	1.57379	2.28504	2.1696	2.48551	2.31676	1.727	2.48472		-0.757165	-0.115441	-0.168748	-0.603962	0.199684		-1.96774	-0.293723	-0.725187	-2.06875	0.627001		-1.67402	0.641304
249532_at	3.87347	3.09232	3.21477	3.06267	3.21035	3.22174	3.24558	3.21477		14.66	8.53	9.28	8.36	9.26	9.33	9.48	9.28		0.58	0.9	1.01	0.65	1		1.79487	1.02478	1.18068	1.02942	1.17237	1.17791	1.17972	1.13341		-0.770096	-0.151263	0.00553585	-0.615152	-0.0472783		-2.00135	-0.384868	0.0237901	-2.10708	-0.148452		-1.61648	0.644444
264647_at	3.44905	2.49335	2.59364	2.42754	2.709	2.49344	2.47384	2.49335		10.92	5.63	6.04	5.38	6.54	5.63	5.56	5.63		0.52	0.89	0.86	0.51	0.93		1.37045	0.425808	0.559547	0.394293	0.671025	0.449616	0.40798	0.411985		-0.944646	-0.165254	-0.221409	-0.962475	-0.147562		-2.45498	-0.420468	-0.951496	-3.29676	-0.46334		-2.03451	0.58427
244986_at	10.9298	10.1639	10.2035	10.0267	10.1715	10.0226	10.0263	10.5653		1950.74	1147.19	1179.15	1043.11	1153.25	1040.2	1042.83	1515.24		0.59	0.88	0.9	0.53	1.29		8.85121	8.09635	8.16944	7.99342	8.13352	7.97881	7.96043	8.48397		-0.754864	-0.17602	-0.154703	-0.89078	0.314526		-1.96176	-0.447859	-0.664832	-3.05118	0.987601		-1.51391	0.670455
244974_at	7.11732	6.07532	5.99677	5.76015	6.02377	5.9521	6.26971	6.492		138.84	67.43	63.86	54.2	65.06	61.91	77.16	90.01		0.49	0.85	0.95	0.56	1.41		5.03873	4.00777	3.96268	3.7269	3.9858	3.90827	4.20385	4.41063		-1.03096	-0.235787	-0.0775292	-0.834873	0.447946		-2.67928	-0.599929	-0.333179	-2.85969	1.40653		-2.07935	0.576471
244938_at	6.37831	5.5416	5.62165	5.3844	5.47536	5.22322	5.71575	5.65974		83.19	46.58	49.24	41.77	44.49	37.35	52.55	50.55		0.56	0.85	0.84	0.63	1.03		4.29971	3.47405	3.58757	3.35115	3.43738	3.17939	3.64989	3.57838		-0.82566	-0.236419	-0.257989	-0.649821	-0.0091886		-2.14575	-0.601535	-1.1087	-2.22583	-0.0288519		-1.54421	0.658824
252938_at	3.87535	2.9498	3.22351	2.97365	3.10655	3.51133	3.13817	3.34642		14.68	7.73	9.34	7.86	8.61	11.4	8.8	10.17		0.53	0.84	1.32	0.6	1.09		1.79676	0.882259	1.18942	0.940402	1.06857	1.46751	1.07231	1.26505		-0.914498	-0.249017	0.398935	-0.724445	0.07563		-2.37663	-0.633591	1.71441	-2.48144	0.237475		-1.74303	0.630952
264507_at	6.31937	5.14546	5.82804	5.57142	5.7967	5.42391	5.68316	5.89946		79.86	35.39	56.81	47.55	55.59	42.93	51.38	59.69		0.44	0.84	0.77	0.64	1.05		4.24078	3.07792	3.79395	3.53817	3.75873	3.38009	3.6173	3.81809		-1.16286	-0.255781	-0.378639	-0.623482	0.0241434		-3.02208	-0.6508	-1.62719	-2.13561	0.0758095		-2.37128	0.52381
246476_at	4.45181	3.48774	4.35395	4.093	4.25648	4.34932	3.5486	3.79675		21.88	11.22	20.45	17.07	19.11	20.38	11.7	13.9		0.51	0.83	1.07	0.53	0.68		2.37321	1.4202	2.31986	2.05975	2.21851	2.30549	1.48274	1.71538		-0.953015	-0.260112	0.0869788	-0.890473	-0.604479		-2.47672	-0.661819	0.373788	-3.05013	-1.89804		-1.8149	0.614458
263545_at	4.08244	3.21408	3.67482	3.38845	3.58609	3.48035	3.43725	3.56188		16.94	9.28	12.77	10.47	12.01	11.16	10.83	11.81		0.55	0.82	0.93	0.64	0.92		2.00384	1.14653	1.64073	1.3552	1.54811	1.43653	1.37139	1.48051		-0.85731	-0.285524	-0.111585	-0.632451	-0.160215		-2.228	-0.726477	-0.479534	-2.16633	-0.503068		-1.50153	0.670732
262603_at	3.97919	2.76351	2.85234	2.55953	3.34618	2.89783	2.8865	2.81828		15.77	6.79	7.22	5.9	10.17	7.45	7.39	7.05		0.43	0.82	0.73	0.47	0.98		1.90059	0.695962	0.81825	0.526283	1.3082	0.854002	0.820643	0.736914		-1.20463	-0.291966	-0.4542	-1.07995	-0.0813354		-3.13063	-0.742869	-1.95191	-3.69915	-0.25539		-2.38777	0.52439
245943_at	4.00362	3.04969	3.47239	3.1763	3.99066	3.7491	3.06233	3.71409		16.04	8.28	11.1	9.04	15.9	13.45	8.35	13.12		0.52	0.81	0.85	0.52	1.18		1.92503	0.982143	1.4383	1.14305	1.95269	1.70527	0.996472	1.63272		-0.942883	-0.295249	-0.247415	-0.928554	0.194419		-2.45039	-0.751222	-1.06326	-3.18057	0.610469		-1.69917	0.641975
256948_at	5.38803	4.47737	5.11967	4.82308	4.88132	4.8703	4.8038	5.04724		41.88	22.28	34.77	28.31	29.47	29.25	27.93	33.07		0.53	0.81	0.99	0.67	0.95		3.30943	2.40983	3.08558	2.78983	2.84335	2.82648	2.73794	2.96587		-0.899603	-0.295747	-0.016869	-0.571491	-0.119708		-2.33791	-0.752489	-0.0724938	-1.95753	-0.375879		-1.58543	0.654321
256984_at	5.91664	5.11161	5.5283	5.21568	5.43091	5.45984	5.29878	5.5216		60.41	34.57	46.15	37.16	43.14	44.01	39.36	45.94		0.57	0.81	1.02	0.65	1		3.83804	3.04407	3.49421	3.18243	3.39294	3.41602	3.23292	3.44024		-0.793978	-0.311786	0.0230806	-0.605119	-0.0539765		-2.06341	-0.793298	0.0991882	-2.07271	-0.169484		-1.27012	0.703704
264445_at	4.99978	4.03727	4.38833	4.05892	4.71699	4.60449	4.31239	4.48657		32	16.42	20.94	16.67	26.3	24.33	19.87	22.42		0.51	0.8	0.92	0.62	1.07		2.92119	1.96973	2.35424	2.02567	2.67901	2.56066	2.24654	2.4052		-0.951463	-0.328573	-0.118353	-0.674652	0.0509543		-2.47269	-0.836009	-0.508619	-2.31088	0.159995		-1.63668	0.6375
258356_at	5.61857	4.80361	5.00692	4.65455	5.26435	4.98287	4.83326	4.95285		49.13	27.93	32.15	25.19	38.44	31.62	28.51	30.97		0.57	0.78	0.82	0.58	0.96		3.53998	2.73607	2.97283	2.6213	3.22637	2.93904	2.7674	2.87148		-0.803913	-0.351537	-0.287333	-0.772581	-0.101354		-2.08923	-0.89444	-1.2348	-2.64632	-0.318248		-1.19479	0.730769
249057_at	5.04881	4.11582	4.94097	4.58244	4.95506	4.93583	4.19063	4.98134		33.1	17.34	30.72	23.96	31.02	30.61	18.26	31.59		0.52	0.78	0.99	0.55	1.03		2.97022	2.04827	2.90688	2.54919	2.91708	2.892	2.12477	2.89997		-0.921945	-0.357691	-0.0250835	-0.845445	-0.00690901		-2.39598	-0.910097	-0.107795	-2.8959	-0.0216941		-1.48588	0.666667
246763_at	5.81347	4.85339	5.27684	4.90943	5.79046	5.38363	4.78715	5.16334		56.24	28.91	38.77	30.05	55.35	41.75	27.61	35.84		0.51	0.78	0.75	0.49	0.92		3.73488	2.78584	3.24275	2.87618	3.75249	3.3398	2.72129	3.08197		-0.949034	-0.366575	-0.412687	-1.01359	-0.160778		-2.46638	-0.932699	-1.77351	-3.47183	-0.504838		-1.53368	0.653846
255923_at	4.6046	3.64825	4.43828	4.04607	4.32509	3.98055	3.84928	4.5068		24.33	12.54	21.68	16.52	20.04	15.79	14.41	22.73		0.52	0.76	0.79	0.59	1.05		2.52601	1.58071	2.40419	2.01282	2.28712	1.93672	1.78342	2.42543		-0.945302	-0.391376	-0.350395	-0.742586	0.0212382		-2.45668	-0.995802	-1.50581	-2.54358	0.0666873		-1.46088	0.684211
254409_at	4.67336	3.79412	3.98835	3.58048	4.03003	3.89706	3.84324	3.84774		25.52	13.87	15.87	11.96	16.34	14.9	14.35	14.4		0.54	0.75	0.91	0.56	0.91		2.59476	1.72657	1.95426	1.54723	1.99206	1.85323	1.77739	1.76637		-0.86819	-0.407036	-0.138828	-0.817377	-0.187896		-2.25628	-1.03565	-0.596608	-2.79976	-0.589987		-1.22063	0.72
254914_at	3.57791	2.73853	3.03029	2.61832	3.38783	3.20453	2.75087	2.6133		11.94	6.67	8.17	6.14	10.47	9.22	6.73	6.12		0.56	0.75	0.88	0.56	0.75		1.49932	0.670984	0.996205	0.585074	1.34985	1.16071	0.685012	0.531928		-0.828334	-0.411131	-0.189148	-0.814306	-0.464278		-2.1527	-1.04607	-0.812855	-2.78924	-1.45782		-1.10663	0.746667
248172_at	4.6889	3.88487	4.29041	3.87693	4.31954	4.45167	3.99796	4.17487		25.79	14.77	19.57	14.69	19.97	21.88	15.98	18.06		0.57	0.75	1.1	0.62	0.92		2.6103	1.81732	2.25632	1.84368	2.28157	2.40785	1.9321	2.0935		-0.792979	-0.412648	0.126276	-0.6782	-0.162823		-2.06082	-1.04993	0.542668	-2.32303	-0.511257		-1.01089	0.76
245004_at	10.7989	10.0196	9.89908	9.47245	9.82566	9.90663	9.93699	10.0567		1781.57	1038.02	954.82	710.38	907.44	959.83	980.24	1065.03		0.58	0.74	1.06	0.55	1.12		8.72034	7.95207	7.86499	7.4392	7.78769	7.8628	7.87113	7.97531		-0.768266	-0.425788	0.0751146	-0.849202	0.110317		-1.99659	-1.08336	0.322802	-2.90877	0.346392		-0.913233	0.783784
260327_at	5.08173	4.06596	4.42024	3.98781	4.71548	4.57929	4.44397	4.56479		33.87	16.75	21.41	15.87	26.27	23.91	21.77	23.67		0.49	0.74	0.91	0.64	1.11		3.00314	1.99841	2.38615	1.95456	2.67751	2.53547	2.37811	2.48342		-1.00472	-0.431595	-0.142042	-0.625021	0.0972687		-2.6111	-1.09814	-0.610419	-2.14088	0.30542		-1.51297	0.662162
257401_at	4.58125	3.77941	4.01526	3.56196	3.77761	4.1098	3.90513	4.42658		23.94	13.73	16.17	11.81	13.71	17.27	14.98	21.5		0.57	0.73	1.26	0.63	1.33		2.50266	1.71187	1.98117	1.52871	1.73964	2.06597	1.83927	2.34521		-0.790788	-0.452462	0.32633	-0.663385	0.364033		-2.05512	-1.15123	1.40239	-2.27229	1.14305		-0.903896	0.780822
252482_at	4.95262	3.81191	4.23574	3.78207	4.80531	4.55903	4.22698	4.29755		30.97	14.04	18.84	13.76	27.96	23.57	18.73	19.66		0.45	0.73	0.84	0.6	1.04		2.87403	1.74437	2.20166	1.74882	2.76734	2.5152	2.16113	2.21618		-1.12966	-0.452833	-0.252135	-0.712903	0.0145221		-2.9358	-1.15217	-1.08354	-2.4419	0.0455989		-1.78363	0.616438
262798_at	6.93592	5.98141	6.23847	5.77782	6.21119	6.22917	6.0242	6.84317		122.44	63.18	75.5	54.87	74.09	75.02	65.08	114.81		0.52	0.73	1.01	0.53	1.52		4.85732	3.91386	4.20438	3.74457	4.17322	4.18534	3.95834	4.7618		-0.943458	-0.459815	0.0121196	-0.89898	0.557413		-2.45189	-1.16994	0.0520836	-3.07927	1.75026		-1.28195	0.712329
245098_at	6.69694	5.93339	6.64907	6.18545	6.1669	6.5658	6.01613	6.46265		103.75	61.11	100.36	72.78	71.85	94.73	64.72	88.2		0.59	0.73	1.32	0.62	0.88		4.61834	3.86584	4.61498	4.1522	4.12892	4.52197	3.95028	4.38129		-0.7525	-0.462779	0.393046	-0.668068	-0.23369		-1.95562	-1.17748	1.6891	-2.28833	-0.733777		-0.778144	0.808219
255764_at	7.19308	6.2282	6.77865	6.312	7.20032	7.24333	6.55032	6.7691		146.33	74.97	109.79	79.45	147.07	151.52	93.72	109.07		0.51	0.72	1.03	0.64	0.99		5.11449	4.16065	4.74456	4.27875	5.16234	5.1995	4.48446	4.68773		-0.953833	-0.465817	0.0371606	-0.630021	-0.0568334		-2.47885	-1.18521	0.159696	-2.15801	-0.178455		-1.29364	0.708333
262921_at	4.48776	3.69968	4.41318	3.92392	4.33145	4.25588	3.83253	4.23164		22.44	12.99	21.31	15.18	20.13	19.11	14.25	18.79		0.58	0.71	0.95	0.63	0.88		2.40916	1.63214	2.3791	1.89067	2.29347	2.21206	1.76667	2.15027		-0.777026	-0.488428	-0.0814181	-0.642492	-0.228821		-2.01936	-1.24274	-0.349891	-2.20072	-0.718491		-0.776618	0.816901
264738_at	5.2335	4.46351	4.73644	4.23706	5.2433	5.23009	4.38314	4.92839		37.62	22.06	26.66	18.86	37.88	37.53	20.87	30.45		0.59	0.71	0.99	0.55	1.14		3.1549	2.39596	2.70235	2.20381	3.20533	3.18626	2.31728	2.84702		-0.758939	-0.49854	-0.0190706	-0.837622	0.144666		-1.97235	-1.26847	-0.0819554	-2.8691	0.454248		-0.703887	0.830986
261224_at	3.43832	2.46301	2.9721	2.47171	2.87809	2.5958	2.61813	2.60541		10.84	5.51	7.85	5.55	7.35	6.05	6.14	6.09		0.51	0.71	0.82	0.57	0.78		1.35972	0.395464	0.938011	0.438456	0.840112	0.55197	0.552274	0.524039		-0.96426	-0.499555	-0.288142	-0.807449	-0.413973		-2.50595	-1.27105	-1.23828	-2.76575	-1.29986		-1.2349	0.71831
255255_at	8.21686	7.14242	7.71878	7.18995	8.01745	7.67507	7.57609	7.78096		297.52	141.28	210.66	146.01	259.11	204.37	190.82	219.94		0.47	0.69	0.79	0.64	1.04		6.13827	5.07487	5.68469	5.1567	5.97947	5.63125	5.51023	5.69959		-1.0634	-0.527991	-0.348226	-0.628035	0.0148994		-2.76359	-1.3434	-1.49649	-2.15121	0.0467837		-1.42019	0.681159
255689_at	5.07433	4.21595	4.06977	3.53804	4.33223	4.53166	4.42944	4.33223		33.69	18.58	16.79	11.62	20.14	23.13	21.55	20.14		0.55	0.69	1.15	0.64	1.2		2.99574	2.14841	2.03568	1.50479	2.29426	2.48783	2.36359	2.25086		-0.847328	-0.530894	0.193579	-0.63215	0.21518		-2.20206	-1.35079	0.831898	-2.1653	0.675657		-0.851274	0.797101
260883_at	5.21381	3.61012	3.98494	3.43977	3.94399	4.4043	4.56263	3.92411		37.11	12.21	15.83	10.85	15.39	21.18	23.63	15.18		0.33	0.69	1.38	0.64	0.96		3.13522	1.54257	1.95085	1.40652	1.90601	2.36048	2.49677	1.84274		-1.59265	-0.544336	0.454464	-0.638447	-0.108115		-4.13902	-1.38499	1.95304	-2.18687	-0.339478		-2.75403	0.478261
246463_at	8.41254	7.52472	7.93095	7.36904	7.72055	7.87452	7.82047	7.77718		340.74	184.15	244.04	165.31	210.92	234.67	226.05	219.36		0.54	0.68	1.11	0.66	0.9		6.33394	5.45717	5.89686	5.33579	5.68258	5.83069	5.75461	5.69581		-0.87677	-0.561076	0.148112	-0.579332	-0.201052		-2.27858	-1.42758	0.636507	-1.98438	-0.631296		-0.850993	0.794118
255456_at	6.93732	6.13995	7.12158	6.54924	7.12274	6.90134	6.21142	6.71008		122.56	70.52	139.25	93.65	139.37	119.54	74.1	104.7		0.58	0.67	0.86	0.6	0.75		4.85872	4.07241	5.08749	4.51599	5.08476	4.85751	4.14556	4.62871		-0.786314	-0.571497	-0.227251	-0.713161	-0.458773		-2.0435	-1.4541	-0.976602	-2.44279	-1.44053		-0.5894	0.865672
265160_at	3.83266	2.82909	3.27413	2.6964	3.468	3.16827	2.90356	2.9077		14.25	7.11	9.67	6.48	11.07	8.99	7.48	7.5		0.5	0.67	0.81	0.53	0.78		1.75406	0.76155	1.24004	0.663152	1.43003	1.12444	0.837705	0.82633		-0.992512	-0.57689	-0.305585	-0.916356	-0.413712		-2.57937	-1.46782	-1.31324	-3.13879	-1.29904		-1.11155	0.746269
253004_at	7.78175	7.00796	7.21689	6.63119	6.93838	6.8605	7.00667	7.01668		220.06	128.71	148.76	99.13	122.65	116.2	128.59	129.49		0.58	0.67	0.95	0.58	0.87		5.70315	4.94042	5.1828	4.59794	4.90041	4.81668	4.94081	4.93531		-0.762733	-0.584858	-0.0837316	-0.762339	-0.247488		-1.98221	-1.48809	-0.359833	-2.61124	-0.777103		-0.494122	0.865672
261212_at	3.91668	2.61014	3.3102	2.7223	3.38297	3.19079	3.06148	3.23599		15.1	6.11	9.92	6.6	10.43	9.13	8.35	9.42		0.4	0.67	0.88	0.55	0.95		1.83809	0.542595	1.27611	0.689055	1.34499	1.14696	0.995624	1.15462		-1.29549	-0.587059	-0.198033	-0.842464	-0.121496		-3.36677	-1.49369	-0.851039	-2.88569	-0.381494		-1.87308	0.597015
253814_at	5.91842	4.98803	5.66345	5.06822	6.34509	6.12925	5.16352	5.91016		60.48	31.74	50.68	33.55	81.29	70	35.84	60.14		0.52	0.66	0.86	0.59	1.19		3.83982	2.92048	3.62936	3.03497	4.30711	4.08542	3.09766	3.82879		-0.919338	-0.594398	-0.221693	-0.742158	0.199427		-2.3892	-1.51237	-0.952719	-2.54211	0.626195		-0.876837	0.787879
247304_at	5.05907	4.11442	4.41034	3.79766	4.17732	4.50895	4.35354	4.42348		33.34	17.32	21.26	13.91	18.09	22.77	20.44	21.46		0.52	0.65	1.26	0.61	1.01		2.98048	2.04688	2.37625	1.76441	2.13935	2.46512	2.28768	2.34211		-0.933601	-0.611847	0.325778	-0.692792	-0.0341443		-2.42627	-1.55676	1.40002	-2.37302	-0.107212		-0.869508	0.8
261417_at	7.8878	7.0305	7.90174	7.25459	7.85046	7.78231	7.15691	7.73126		236.85	130.74	239.14	152.7	230.79	220.15	142.71	212.49		0.55	0.64	0.95	0.6	0.89		5.80921	4.96296	5.86765	5.22134	5.81248	5.73849	5.09105	5.64989		-0.846249	-0.646304	-0.0739965	-0.718157	-0.217756		-2.19926	-1.64443	-0.317997	-2.4599	-0.683745		-0.554824	0.859375
260799_at	3.69588	2.76995	3.24534	2.59128	3.1978	3.21917	2.99715	3.25506		12.96	6.82	9.48	6.03	9.18	9.31	7.98	9.55		0.53	0.64	1.01	0.62	1.01		1.61729	0.702409	1.21125	0.558027	1.15983	1.17534	0.931295	1.17369		-0.914879	-0.653225	0.0155141	-0.685993	-0.0375609		-2.37762	-1.66204	0.0666712	-2.34973	-0.11794		-0.715574	0.828125
263985_at	4.73981	3.716	4.47636	3.82169	4.08692	4.38566	3.70803	4.25543		26.72	13.14	22.26	14.14	16.99	20.9	13.07	19.1		0.49	0.64	1.23	0.49	0.86		2.66122	1.64845	2.44228	1.78844	2.04894	2.34183	1.64217	2.17407		-1.01277	-0.653838	0.292887	-1.01905	-0.26821		-2.63201	-1.6636	1.25867	-3.49053	-0.842169		-0.968408	0.765625
259911_at	6.65409	5.78642	6.32176	5.66593	5.78435	5.97635	5.88982	6.04007		100.71	55.19	79.99	50.77	55.11	62.96	59.29	65.8		0.55	0.63	1.14	0.59	0.82		4.57549	3.71887	4.28767	3.63268	3.74638	3.93252	3.82397	3.9587		-0.856624	-0.654987	0.186144	-0.751528	-0.328967		-2.22622	-1.66653	0.799945	-2.57421	-1.03295		-0.559692	0.873016
260167_at	5.03105	4.17399	4.65832	4.00164	4.59942	4.40645	4.17932	4.2268		32.7	18.05	25.25	16.02	24.24	21.21	18.12	18.72		0.55	0.63	0.87	0.55	0.74		2.95245	2.10645	2.62423	1.96839	2.56144	2.36262	2.11346	2.14544		-0.846009	-0.655836	-0.198826	-0.838994	-0.478794		-2.19863	-1.66868	-0.854446	-2.8738	-1.5034		-0.52995	0.873016
246335_at	6.72582	5.91747	6.30906	5.63904	6.06964	6.25702	5.96061	6.1774		105.85	60.44	79.29	49.83	67.17	76.48	62.28	72.37		0.57	0.63	1.14	0.59	0.91		4.64723	3.84992	4.27498	3.60579	4.03167	4.21319	3.89475	4.09603		-0.797301	-0.669181	0.181519	-0.752477	-0.178941		-2.07205	-1.70264	0.780073	-2.57746	-0.56187		-0.369409	0.904762
246403_at	4.6762	3.72064	4.00306	3.32924	4.32504	4.06029	3.91297	3.88288		25.57	13.18	16.03	10.05	20.04	16.68	15.06	14.75		0.52	0.63	0.83	0.59	0.92		2.5976	1.6531	1.96897	1.29599	2.28706	2.01646	1.84711	1.80152		-0.944505	-0.672974	-0.270597	-0.750493	-0.167453		-2.45461	-1.71229	-1.16288	-2.57066	-0.525798		-0.742315	0.825397
259724_at	7.18054	6.12425	6.68934	6.00699	6.33999	6.58177	6.29315	6.74842		145.06	69.76	103.2	64.31	81.01	95.79	78.42	107.52		0.48	0.62	1.18	0.54	1.04		5.10195	4.0567	4.65525	3.97373	4.30202	4.53795	4.22729	4.66705		-1.04524	-0.681518	0.235927	-0.874654	0.0117981		-2.71641	-1.73403	1.01389	-2.99595	0.0370457		-0.982375	0.774194
247745_at	4.12049	3.32777	4.49739	4.0448	4.28487	4.32654	4.05408	3.78078		17.39	10.04	22.59	16.5	19.49	20.06	16.61	13.74		0.58	0.73	1.03	0.96	0.61		2.04189	1.26022	2.4633	2.01155	2.2469	2.28271	1.98822	1.69941		-0.781671	-0.451749	0.0358142	-0.0536725	-0.763884		-2.03143	-1.14941	0.15391	-0.183844	-2.39857		-0.882017	0.794521
267461_at	5.29584	4.35601	4.93114	4.44376	4.90865	4.8288	5.56161	3.88335		39.28	20.48	30.51	21.76	30.04	28.42	47.23	14.76		0.52	0.71	0.95	1.2	0.48		3.21724	2.28846	2.89705	2.41051	2.87068	2.78498	3.49575	1.80198		-0.928782	-0.486541	-0.0857021	0.278506	-1.09507		-2.41375	-1.23794	-0.368302	0.953966	-3.43848		-1.17581	0.732394
245391_at	8.19178	7.42367	8.37257	7.87928	8.25938	8.0199	7.78693	7.64705		292.4	171.69	331.43	235.45	306.42	259.56	220.85	200.44		0.59	0.71	0.85	0.76	0.6		6.11319	5.35613	6.33848	5.84603	6.2214	5.97607	5.72107	5.56568		-0.757061	-0.492447	-0.245331	-0.392118	-0.772799		-1.96747	-1.25297	-1.0543	-1.34312	-2.42656		-0.714508	0.830986
246936_at	5.55738	4.73998	5.72666	5.22534	5.77188	5.72394	5.20678	5.04967		47.09	26.72	52.95	37.41	54.64	52.85	36.93	33.12		0.57	0.71	0.97	0.78	0.63		3.47878	2.67244	3.69257	3.19209	3.73391	3.68011	3.14092	2.9683		-0.806342	-0.500485	-0.0537946	-0.337863	-0.724273		-2.09555	-1.27342	-0.23118	-1.15728	-2.27419		-0.822129	0.802817
257769_at	5.66205	4.80266	6.16602	5.48521	6.14868	5.91058	5.57612	5.44059		50.63	27.91	71.81	44.79	70.95	60.15	47.71	43.43		0.55	0.62	0.85	0.94	0.6		3.58346	2.73512	4.13193	3.45196	4.1107	3.86676	3.51026	3.35922		-0.848343	-0.679972	-0.243947	-0.073202	-0.77271		-2.2047	-1.7301	-1.04835	-0.250739	-2.42628		-0.474603	0.887097
265511_at	7.02556	5.90462	6.8381	6.1555	7.02124	6.59889	6.68083	6.17645		130.29	59.91	114.41	71.28	129.9	96.93	102.6	72.33		0.46	0.62	0.75	0.79	0.63		4.94697	3.83707	4.80401	4.12225	4.98326	4.55506	4.61497	4.09508		-1.10989	-0.681757	-0.428199	-0.331993	-0.708932		-2.88442	-1.73464	-1.84017	-1.13718	-2.22602		-1.14978	0.741935
260637_at	11.0805	10.2417	11.2303	10.5049	11.0408	11.0279	10.7146	10.4155		2165.47	1210.78	2402.51	1453.03	2106.77	2087.94	1680.41	1365.77		0.56	0.6	0.99	0.78	0.57		9.00187	8.17417	9.19624	8.4716	9.00284	8.98404	8.64874	8.33413		-0.827698	-0.724637	-0.0187998	-0.353131	-0.862107		-2.15105	-1.84374	-0.0807913	-1.20958	-2.70699		-0.307306	0.933333
258939_at	5.72206	4.83969	5.90892	5.16926	5.76009	5.52419	6.01266	5.30731		52.79	28.63	60.08	35.98	54.2	46.02	64.56	39.6		0.54	0.6	0.85	1.22	0.66		3.64347	2.77214	3.87483	3.13601	3.72212	3.48036	3.9468	3.22594		-0.871327	-0.738815	-0.241756	0.303335	-0.648887		-2.26443	-1.87982	-1.03894	1.03901	-2.03748		-0.384616	0.9
258000_at	8.4338	7.65742	9.2833	8.53698	8.83257	8.90961	8.70131	8.35534		345.8	201.89	623.09	371.44	455.9	480.91	416.25	327.5		0.58	0.6	1.05	1.2	0.53		6.35521	5.58988	7.24922	6.50373	6.79459	6.86579	6.63545	6.27398		-0.765327	-0.745481	0.0711944	0.280244	-0.97524		-1.98895	-1.89677	0.305955	0.959917	-3.06222		-0.0921802	0.966667
262935_at	5.27854	4.37597	4.62694	3.94261	4.43253	4.5608	4.42332	4.64899		38.81	20.76	24.71	15.38	21.59	23.6	21.46	25.09		0.53	0.62	1.09	0.55	1.02		3.19994	2.30842	2.59285	1.90936	2.39456	2.51698	2.35746	2.56763		-0.891521	-0.683486	0.122418	-0.842481	-0.0252221		-2.31691	-1.73904	0.526088	-2.88574	-0.0791966		-0.577875	0.854839
250094_at	7.35451	6.44088	6.95326	6.2657	6.63345	6.79591	6.75097	6.75317		163.66	86.88	123.92	76.94	99.28	111.12	107.71	107.87		0.53	0.62	1.12	0.66	0.87		5.27592	4.37334	4.91917	4.23245	4.59547	4.75209	4.68511	4.67181		-0.902583	-0.686718	0.156613	-0.590806	-0.24736		-2.34566	-1.74726	0.673039	-2.02369	-0.776701		-0.598399	0.854839
262116_at	4.84632	4.04907	4.70487	4.01637	4.52557	4.43247	3.93737	4.1853		28.77	16.55	26.08	16.18	23.03	21.59	15.32	18.19		0.58	0.62	0.94	0.53	0.7		2.76773	1.98153	2.67078	1.98312	2.4876	2.38864	1.87152	2.10393		-0.7862	-0.687658	-0.0989602	-0.89621	-0.566847		-2.0432	-1.74965	-0.425278	-3.06978	-1.77988		-0.29355	0.935484
266296_at	7.50351	6.54107	7.01551	6.32686	6.42558	6.48066	6.90299	6.89957		181.46	93.12	129.38	80.27	85.96	89.3	119.68	119.39		0.51	0.62	1.04	0.66	0.92		5.42491	4.47353	4.98142	4.29361	4.3876	4.43683	4.83714	4.81821		-0.951385	-0.687814	0.049229	-0.587779	-0.163216		-2.47249	-1.75005	0.21156	-2.01332	-0.512492		-0.722437	0.822581
258621_at	4.14322	3.35952	4.32862	3.63901	4.73234	4.52534	3.44719	4.08576		17.67	10.26	20.09	12.46	26.58	23.03	10.91	16.98		0.58	0.62	0.87	0.62	0.85		2.06463	1.29198	2.29453	1.60576	2.69436	2.48152	1.38133	2.00439		-0.772646	-0.688767	-0.212847	-0.683296	-0.29014		-2.00797	-1.75247	-0.914704	-2.34049	-0.911031		-0.255501	0.935484
263350_at	10.3648	9.59798	10.1092	9.40954	10.3875	10.2884	9.64281	9.98201		1318.57	774.96	1104.55	680.07	1339.52	1250.63	799.42	1011.31		0.59	0.62	0.93	0.61	0.92		8.28616	7.53044	8.07515	7.37629	8.34953	8.24461	7.57696	7.90064		-0.755719	-0.698865	-0.104914	-0.709204	-0.174511		-1.96399	-1.77817	-0.450863	-2.42923	-0.547957		-0.185818	0.951613
264338_at	5.6172	4.64623	4.99866	4.26586	4.4963	4.42344	4.44847	5.25893		49.08	25.04	31.97	19.24	22.57	21.46	21.83	38.29		0.51	0.6	0.95	0.44	1.2		3.53861	2.57869	2.96457	2.23261	2.45833	2.37961	2.38261	3.17757		-0.95992	-0.731959	-0.0787117	-1.156	0.212995		-2.49467	-1.86237	-0.338261	-3.95963	0.668798		-0.632299	0.85
261937_at	4.47037	3.39133	3.86826	3.12375	3.85439	3.59213	3.59053	3.40409		22.17	10.49	14.6	8.72	14.46	12.06	12.05	10.59		0.47	0.6	0.83	0.54	0.72		2.39178	1.32379	1.83417	1.0905	1.81642	1.54831	1.52467	1.32272		-1.06799	-0.743673	-0.268116	-0.867104	-0.511452		-2.77552	-1.89218	-1.15222	-2.97009	-1.60594		-0.883343	0.783333
254053_s_at	4.00479	2.8895	3.46591	2.71957	3.45639	3.1238	3.02832	3.35487		16.05	7.41	11.05	6.59	10.98	8.72	8.16	10.23		0.46	0.6	0.79	0.51	0.93		1.9262	0.821957	1.43182	0.686315	1.41841	1.07998	0.96246	1.27351		-1.10424	-0.745507	-0.338438	-0.963737	-0.158316		-2.86973	-1.89684	-1.45443	-3.30108	-0.497108		-0.972891	0.766667
263473_at	5.80879	4.50179	5.2588	4.51188	5.62657	5.69865	4.95654	5.01815		56.06	22.66	38.29	22.81	49.4	51.94	31.05	32.41		0.4	0.6	1.05	0.55	0.85		3.7302	2.43424	3.22471	2.47863	3.5886	3.65482	2.89069	2.93678		-1.29595	-0.746088	0.0662238	-0.839512	-0.287935		-3.36796	-1.89832	0.284594	-2.87558	-0.904107		-1.46964	0.666667
267238_at	4.67604	3.62587	4.90023	4.1343	4.56613	4.59666	3.95818	4.97114		25.56	12.35	29.86	17.56	23.69	24.2	15.54	31.37		0.48	0.59	1.02	0.61	1.05		2.59744	1.55832	2.86614	2.10105	2.52816	2.55283	1.89232	2.88978		-1.03912	-0.765094	0.0246771	-0.705121	0.0236346		-2.7005	-1.94668	0.106049	-2.41525	0.0742118		-0.753826	0.813559
263345_s_at	11.7029	10.9361	11.7167	10.9697	11.8146	11.4239	10.7329	11.1161		3333.74	1959.21	3365.83	2005.38	3601.97	2747.44	1701.81	2219.64		0.59	0.6	0.76	0.51	0.66		9.62433	8.86851	9.68266	8.93641	9.7766	9.38004	8.667	9.03474		-0.755821	-0.746244	-0.396553	-0.957332	-0.647911		-1.96425	-1.89872	-1.70417	-3.27914	-2.03442		-0.065532	0.983333
259500_at	4.33386	3.19335	4.15508	3.40755	4.19521	3.89257	3.67489	3.48467		20.17	9.15	17.82	10.61	18.32	14.85	12.77	11.19		0.45	0.6	0.81	0.63	0.63		2.25526	1.1258	2.12099	1.3743	2.15724	1.84875	1.60904	1.4033		-1.12946	-0.746688	-0.308495	-0.646227	-0.717688		-2.93527	-1.89985	-1.32575	-2.21352	-2.25352		-1.03543	0.75
267265_at	5.14983	3.96801	4.70875	3.96092	4.73609	4.35227	4.24251	4.02512		35.5	15.65	26.15	15.57	26.65	20.43	18.93	16.28		0.44	0.6	0.77	0.53	0.62		3.07123	1.90047	2.67466	1.92767	2.69812	2.30844	2.17665	1.94375		-1.17076	-0.746986	-0.389679	-0.894576	-0.730908		-3.04261	-1.9006	-1.67463	-3.06419	-2.29503		-1.14201	0.733333
266184_s_at	5.45107	4.65637	5.7676	5.03304	5.85487	5.55601	4.02103	4.87642		43.75	25.22	54.48	32.74	57.88	47.05	16.23	29.37		0.58	0.6	0.81	0.37	0.54		3.37247	2.58883	3.73351	2.99979	3.8169	3.51218	1.95518	2.79505		-0.783646	-0.733721	-0.304719	-1.4173	-0.938458		-2.03656	-1.86685	-1.30952	-4.85466	-2.94672		-0.16971	0.966667
258151_at	7.93549	7.01816	8.43034	7.70104	7.71814	7.96131	7.19401	7.53908		244.8	129.62	344.97	208.09	210.57	249.23	146.42	185.99		0.53	0.6	1.18	0.6	0.54		5.85689	4.95061	6.39625	5.66779	5.68016	5.91748	5.12815	5.45771		-0.906279	-0.728462	0.23732	-0.72874	-0.938542		-2.35527	-1.85347	1.01987	-2.49615	-2.94699		-0.501791	0.883333
253911_at	6.46294	5.2344	5.56121	4.84916	5.62554	5.51006	5.28144	4.66245		88.21	37.65	47.22	28.82	49.37	45.57	38.89	25.32		0.43	0.61	0.92	0.44	0.54		4.38435	3.16685	3.52712	2.81591	3.58757	3.46623	3.21558	2.58108		-1.21749	-0.711211	-0.121337	-1.16877	-0.94604		-3.16406	-1.80958	-0.521441	-4.00338	-2.97053		-1.35448	0.704918
249775_at	3.41036	2.54005	3.28762	2.57202	2.94857	2.97522	2.69941	2.68404		10.63	5.82	9.76	5.95	7.72	7.86	6.5	6.43		0.55	0.61	1.02	0.61	0.66		1.33177	0.472503	1.25353	0.538775	0.910595	0.931394	0.633553	0.602676		-0.859264	-0.714754	0.0207982	-0.698214	-0.650852		-2.23308	-1.81859	0.0893796	-2.39159	-2.04365		-0.414488	0.901639
256049_at	4.9512	4.18576	4.94596	4.22747	4.95502	4.83407	4.12968	4.31777		30.94	18.2	30.82	18.73	31.02	28.52	17.5	19.94		0.59	0.61	0.92	0.57	0.65		2.8726	2.11821	2.91187	2.19422	2.91704	2.79024	2.06382	2.2364		-0.754391	-0.717654	-0.126804	-0.808785	-0.675472		-1.96053	-1.82597	-0.544934	-2.77033	-2.12096		-0.134561	0.967213
262743_at	3.16053	2.39451	3.06888	2.41206	2.63747	2.42967	2.43354	2.42967		8.94	5.26	8.39	5.32	6.22	5.39	5.4	5.39		0.59	0.63	0.87	0.6	0.64		1.08194	0.326967	1.03479	0.378811	0.599495	0.38584	0.367687	0.348299		-0.75497	-0.655984	-0.213655	-0.71425	-0.686496		-1.96204	-1.66906	-0.918177	-2.44652	-2.15557		-0.292976	0.936508
250916_at	7.68315	6.83539	7.73416	7.13688	7.21959	7.45545	6.92887	7.08852		205.52	114.2	212.92	140.74	149.04	175.52	121.84	136.1		0.56	0.66	1.18	0.59	0.64		5.60456	4.76784	5.70007	5.10363	5.18162	5.41162	4.86301	5.00715		-0.836713	-0.596441	0.230005	-0.741545	-0.69292		-2.17447	-1.51756	0.988437	-2.54001	-2.17574		-0.656911	0.848485
262899_at	7.32398	6.54223	7.60129	7.0221	7.00021	7.24512	6.55214	6.92061		160.23	93.2	194.19	129.98	128.02	151.7	93.84	121.15		0.58	0.67	1.19	0.59	0.62		5.24538	4.47469	5.5672	4.98885	4.96223	5.20129	4.48629	4.83924		-0.770694	-0.578349	0.23906	-0.759095	-0.727957		-2.0029	-1.47153	1.02735	-2.60012	-2.28576		-0.531373	0.865672
257162_s_at	3.38466	2.59599	3.1452	2.58192	3.02794	2.846	2.57923	2.52619		10.44	6.05	8.85	5.99	8.16	7.19	5.98	5.76		0.58	0.68	0.88	0.57	0.65		1.30606	0.528441	1.11111	0.54867	0.989963	0.802175	0.513376	0.444818		-0.777621	-0.562441	-0.187788	-0.792687	-0.666294		-2.0209	-1.43106	-0.80701	-2.71519	-2.09214		-0.589848	0.852941
251438_s_at	6.62296	5.22429	4.61571	4.3421	4.43879	4.88968	4.15303	3.97577		98.56	37.38	24.52	20.28	21.69	29.64	17.79	15.73		0.38	0.83	1.37	0.18	0.64		4.54436	3.15674	2.58162	2.30885	2.40082	2.84585	2.08717	1.8944		-1.38762	-0.272766	0.445035	-2.45719	-0.687215		-3.60619	-0.694017	1.91252	-8.41659	-2.15783		-2.91217	0.457831
255064_at	6.35254	5.35195	6.04918	5.27795	5.88072	5.97588	6.26571	6.80431		81.72	40.84	66.22	38.8	58.92	62.94	76.94	111.76		0.5	0.59	1.07	0.94	1.69		4.27394	3.28441	4.0151	3.2447	3.84274	3.93205	4.19985	4.72294		-0.989535	-0.770392	0.0893042	-0.074087	0.707849		-2.57163	-1.96016	0.383782	-0.25377	2.22262		-0.611476	0.847458
250918_at	6.09761	5.3165	5.72243	4.95294	5.57832	5.6331	5.51472	6.03059		68.48	39.85	52.8	30.97	47.78	49.63	45.72	65.37		0.58	0.59	1.04	0.67	1.24		4.01901	3.24895	3.68834	2.91969	3.54035	3.58927	3.44886	3.94923		-0.770062	-0.768656	0.0489209	-0.570152	0.260884		-2.00126	-1.95574	0.210236	-1.95294	0.819168		-0.0455201	0.983051
249810_at	6.48634	5.68685	6.64858	5.87361	6.58457	6.62105	6.54225	6.18161		89.66	51.51	100.33	58.63	95.97	98.43	93.2	72.59		0.57	0.58	1.03	1.04	0.72		4.40775	3.61931	4.61449	3.84036	4.5466	4.57722	4.4764	4.10024		-0.788442	-0.774124	0.0306282	0.0686478	-0.514249		-2.04903	-1.96965	0.131623	0.235139	-1.61472		-0.0793724	0.982759
254737_at	5.6873	4.91648	5.71586	4.93994	5.70999	5.84529	5.32587	5.82662		51.53	30.2	52.56	30.7	52.35	57.49	40.11	56.75		0.59	0.58	1.1	0.78	1.08		3.6087	2.84893	3.68177	2.90669	3.67202	3.80146	3.26002	3.74526		-0.75977	-0.775081	0.129443	-0.348686	0.0634841		-1.97451	-1.97209	0.556276	-1.19435	0.199338		-0.00242471	1.01724
262638_at	6.19014	5.42138	6.39806	5.62041	5.99304	6.03944	5.86322	5.89044		73.02	42.85	84.34	49.19	63.69	65.77	58.21	59.32		0.59	0.58	1.03	0.8	0.7		4.11154	3.35384	4.36397	3.58716	3.95507	3.99561	3.79736	3.80907		-0.757705	-0.776817	0.0405466	-0.314177	-0.554904		-1.96915	-1.97651	0.174248	-1.07615	-1.74238		0.00735998	1.01724
246510_at	5.62749	4.84452	6.02644	5.2464	5.79775	5.71017	5.2949	5.93722		49.44	28.73	65.18	37.96	55.63	52.35	39.26	61.27		0.58	0.58	0.94	0.79	0.94		3.54889	2.77698	3.99235	3.21315	3.75978	3.66634	3.22904	3.85585		-0.771915	-0.779205	-0.0934405	-0.319853	-0.136499		-2.00608	-1.98258	-0.401557	-1.09559	-0.428602		-0.0234949	1
254726_at	5.54036	4.7175	5.70582	4.92539	5.34008	5.40601	5.07289	5.46406		46.54	26.31	52.19	30.39	40.51	42.4	33.66	44.14		0.57	0.58	1.05	0.72	0.85		3.46177	2.64995	3.67173	2.89214	3.30211	3.36219	3.00703	3.38269		-0.811815	-0.779591	0.0600784	-0.454739	-0.289038		-2.10977	-1.98356	0.258185	-1.55762	-0.90757		-0.126207	0.982759
266604_at	4.74924	3.87362	5.00122	4.21971	5.35614	5.1271	4.71111	4.49434		26.89	14.66	32.03	18.63	40.96	34.95	26.19	22.54		0.55	0.58	0.85	0.97	0.7		2.67064	1.80608	2.96713	2.18646	3.31817	3.08327	2.64525	2.41297		-0.864566	-0.780664	-0.234898	-0.0253936	-0.554155		-2.24686	-1.98629	-1.00947	-0.0869804	-1.74003		-0.260565	0.948276
262455_at	5.84851	5.03919	5.92465	5.13993	5.74422	5.8951	5.60328	5.91326		57.62	32.88	60.74	35.26	53.6	59.51	48.61	60.27		0.57	0.58	1.11	0.84	0.99		3.76992	2.97165	3.89056	3.10668	3.70624	3.85128	3.53743	3.83189		-0.798269	-0.783877	0.145033	-0.232494	-0.0586698		-2.07457	-1.99447	0.623276	-0.79636	-0.184221		-0.0800963	0.982759
250960_at	5.05997	4.21043	5.50031	4.71554	5.34526	5.33812	4.6851	5.1683		33.36	18.51	45.26	26.27	40.65	40.45	25.72	35.96		0.55	0.58	1	0.77	0.79		2.98137	2.14288	3.46622	2.68229	3.30729	3.2943	2.61924	3.08693		-0.838488	-0.783936	-0.0129915	-0.362132	-0.379294		-2.17909	-1.99462	-0.0558303	-1.24041	-1.19097		-0.184469	0.948276
247072_at	5.7463	4.53723	5.6511	4.85761	5.78905	5.4022	5.74768	5.47573		53.68	23.22	50.25	28.99	55.29	42.29	53.73	44.5		0.43	0.58	0.76	1	0.89		3.6677	2.46969	3.61701	2.82436	3.75107	3.35838	3.68182	3.39436		-1.19801	-0.79265	-0.392696	0.0141214	-0.222649		-3.11343	-2.01679	-1.6876	0.0483701	-0.699111		-1.09664	0.741379
266291_at	4.30025	3.354	3.61695	2.82231	4.17189	3.73712	3.95447	3.1831		19.7	10.22	12.27	7.07	18.02	13.33	15.5	9.08		0.52	0.58	0.74	0.79	0.74		2.22166	1.28646	1.58286	0.789065	2.13391	1.69329	1.88861	1.10173		-0.935205	-0.7938	-0.440622	-0.333053	-0.481135		-2.43044	-2.01972	-1.89356	-1.1408	-1.51075		-0.410722	0.896552
265648_at	4.35553	3.57488	4.14282	3.34628	4.17909	4.15388	4.17575	4.58567		20.47	11.92	17.66	10.17	18.11	17.8	18.07	24.01		0.58	0.58	0.98	0.88	1.36		2.27693	1.50734	2.10873	1.31303	2.14111	2.11005	2.10989	2.50431		-0.769596	-0.795694	-0.031062	-0.167043	0.39558		-2.00005	-2.02454	-0.133488	-0.572172	1.24211		0.0244876	1
245776_at	3.99647	2.98553	4.05736	3.25767	4.1865	4.24814	4.11055	4.04036		15.96	7.92	16.65	9.56	18.21	19	17.27	16.45		0.5	0.57	1.04	1.08	0.99		1.91788	0.917984	2.02327	1.22442	2.14853	2.20431	2.0447	1.95899		-0.999893	-0.798852	0.0557851	0.126819	-0.0642791		-2.59855	-2.03257	0.239734	0.434394	-0.201834		-0.56598	0.877193
248153_at	5.37197	4.05935	4.87506	4.07366	5.41173	5.34781	4.82108	4.82108		41.41	16.67	29.35	16.84	42.57	40.72	28.27	28.27		0.4	0.57	0.96	0.68	0.96		3.29338	1.99181	2.84097	2.04041	3.37376	3.30399	2.75522	2.73971		-1.30157	-0.800565	-0.0697737	-0.538158	-0.101265		-3.38255	-2.03693	-0.29985	-1.84335	-0.317968		-1.34562	0.701754
252387_at	5.59537	4.75582	5.205	4.40169	4.9514	5.10538	5.4753	5.1162		48.35	27.02	36.89	21.14	30.94	34.42	44.49	34.68		0.56	0.57	1.11	0.92	0.94		3.51677	2.68827	3.17091	2.36844	2.91343	3.06155	3.40944	3.03484		-0.8285	-0.802469	0.148126	-0.10733	-0.136071		-2.15313	-2.04177	0.636566	-0.367636	-0.427259		-0.111357	0.982456
258727_at	6.17594	5.13241	5.61957	4.81602	6.03596	6.08147	6.36419	5.39554		72.3	35.08	49.17	28.17	65.62	67.72	82.38	42.09		0.49	0.57	1.03	1.14	0.86		4.09734	3.06487	3.58548	2.78277	3.99798	4.03765	4.29833	3.31417		-1.03248	-0.802708	0.0396619	0.20099	-0.271313		-2.68323	-2.04238	0.170446	0.68845	-0.851914		-0.640851	0.859649
249128_at	4.78735	3.88763	4.43067	3.62311	4.35248	4.61815	4.48081	4.66789		27.61	14.8	21.57	12.32	20.43	24.56	22.33	25.42		0.54	0.57	1.2	0.81	1.18		2.70876	1.82008	2.39658	1.58986	2.3145	2.57432	2.41495	2.58652		-0.888674	-0.806716	0.259817	-0.293809	0.189943		-2.30951	-2.05258	1.11655	-1.00638	0.596414		-0.256934	0.947368
250690_at	4.39597	3.09749	4.20265	3.39499	4.60672	4.35405	3.82886	3.90791		21.05	8.56	18.41	10.52	24.36	20.45	14.21	15.01		0.41	0.57	0.84	0.67	0.82		2.31738	1.02994	2.16856	1.36174	2.56875	2.31022	1.76301	1.82654		-1.28744	-0.806819	-0.258525	-0.554371	-0.342013		-3.34583	-2.05284	-1.111	-1.89889	-1.07391		-1.29298	0.719298
259803_at	5.94466	5.06271	6.6993	5.88825	6.61396	6.31509	5.56341	6.25486		61.59	33.42	103.92	59.23	97.95	79.62	47.29	76.37		0.54	0.57	0.81	0.77	0.73		3.86607	2.99516	4.66521	3.855	4.57598	4.27126	3.49755	4.17349		-0.870904	-0.810217	-0.304723	-0.368517	-0.491725		-2.26333	-2.06149	-1.30954	-1.26228	-1.544		-0.201844	0.947368
250001_at	5.65242	4.73304	5.6974	4.88489	5.76973	5.62717	5.41577	5.7024		50.3	26.59	51.89	29.55	54.56	49.42	42.69	52.07		0.53	0.57	0.91	0.85	1		3.57383	2.6655	3.66331	2.85164	3.73176	3.58334	3.34991	3.62103		-0.908327	-0.811669	-0.148418	-0.223918	-0.0422773		-2.36059	-2.06518	-0.637822	-0.766985	-0.132749		-0.295407	0.929825
249010_at	10.29	8.95082	9.89363	9.08058	9.93423	10.3505	10.2438	9.9991		1251.95	494.84	951.22	541.41	978.36	1305.6	1212.52	1023.36		0.4	0.57	1.33	0.97	1.08		8.21136	6.88328	7.85954	7.04733	7.89625	8.30667	8.17794	7.91773		-1.32808	-0.812212	0.410418	-0.0334258	0.0581931		-3.45146	-2.06656	1.76376	-0.114493	0.182724		-1.3849	0.701754
247632_at	5.36804	4.50708	5.00168	4.18576	4.51698	4.58051	5.02239	4.76574		41.3	22.74	32.04	18.2	22.9	23.93	32.5	27.2		0.55	0.57	1.05	0.79	0.85		3.28945	2.43953	2.96759	2.15251	2.479	2.53668	2.95653	2.68437		-0.849913	-0.815078	0.0576763	-0.332914	-0.283215		-2.20878	-2.07385	0.247862	-1.14033	-0.889285		-0.134926	0.964912
258935_at	4.28353	2.8535	3.82092	3.00411	3.51616	3.71465	4.01746	3.51553		19.47	7.23	14.13	8.02	11.44	13.13	16.19	11.44		0.37	0.57	1.15	0.83	0.81		2.20493	0.78596	1.78683	0.970859	1.47818	1.67083	1.95161	1.43417		-1.41897	-0.815972	0.192641	-0.253326	-0.352666		-3.68767	-2.07613	0.82787	-0.867717	-1.10736		-1.61154	0.649123
247874_at	6.65846	5.55806	6.54115	5.71175	6.55989	6.65675	6.21936	6.26162		101.02	47.11	93.13	52.41	94.35	100.9	74.51	76.72		0.47	0.56	1.07	0.74	0.82		4.57986	3.49052	4.50706	3.6785	4.52191	4.61292	4.1535	4.18025		-1.08934	-0.828566	0.0910119	-0.426361	-0.326815		-2.83102	-2.10817	0.39112	-1.46041	-1.02619		-0.722844	0.839286
267367_at	4.74783	3.70448	4.66724	3.83739	5.16303	5.06349	4.36944	4.23729		26.87	13.04	25.41	14.29	35.83	33.44	20.67	18.86		0.49	0.56	0.93	0.77	0.74		2.66923	1.63694	2.63315	1.80414	3.12505	3.01966	2.30358	2.15593		-1.0323	-0.829012	-0.105392	-0.365656	-0.477226		-2.68277	-2.10931	-0.452918	-1.25248	-1.49847		-0.573461	0.875
262905_at	4.31874	3.38337	4.92754	4.09765	4.4375	4.48751	4.55838	5.4583		19.96	10.44	30.43	17.12	21.67	22.43	23.56	43.97		0.52	0.56	1.04	1.18	1.44		2.24014	1.31582	2.89345	2.0644	2.39952	2.44368	2.49252	3.37694		-0.924319	-0.829049	0.0441631	0.252377	0.483489		-2.40215	-2.1094	0.18979	0.864466	1.51814		-0.292744	0.928571
250844_at	6.39092	5.45242	6.12961	5.29808	6.34004	5.93594	6.00667	5.79138		83.92	43.79	70.02	39.34	81.01	61.22	64.3	55.38		0.52	0.56	0.76	0.77	0.79		4.31233	3.38487	4.09552	3.26483	4.30207	3.89212	3.94081	3.71001		-0.927452	-0.83069	-0.409954	-0.371517	-0.385514		-2.41029	-2.11358	-1.76176	-1.27256	-1.2105		-0.296712	0.928571
264653_at	6.29111	5.30764	5.97125	5.13493	6.56265	6.35048	6.06646	6.12801		78.31	39.61	62.74	35.14	94.53	81.6	67.02	69.94		0.51	0.56	0.86	0.86	1.11		4.21251	3.2401	3.93716	3.10168	4.52467	4.30665	4.0006	4.04664		-0.972415	-0.835479	-0.218026	-0.211911	0.109479		-2.52714	-2.12576	-0.936958	-0.725859	0.343761		-0.401376	0.910714
258369_at	7.37157	6.2631	7.08028	6.2434	6.80969	7.02088	6.99276	7.00147		165.6	76.8	135.32	75.76	112.18	129.87	127.36	128.13		0.46	0.56	1.16	0.77	0.95		5.29297	4.19555	5.04619	4.21015	4.77172	4.97706	4.9269	4.9201		-1.09742	-0.836041	0.205338	-0.366072	-0.126092		-2.85201	-2.12719	0.882434	-1.25391	-0.395926		-0.724816	0.821429
246055_at	5.21337	4.40791	5.30336	4.46549	4.65234	5.0754	4.87627	4.79763		37.1	21.23	39.49	22.09	25.15	33.72	29.37	27.81		0.57	0.56	1.34	0.79	0.7		3.13478	2.34036	3.26927	2.43224	2.61437	3.03157	2.81041	2.71626		-0.794414	-0.837028	0.417203	-0.324365	-0.55301		-2.06455	-2.12971	1.79291	-1.11105	-1.73643		0.0651575	1.01786
249847_at	4.93534	4.00576	5.01281	4.17493	5.35349	5.16542	4.75137	4.75847		30.6	16.06	32.29	18.06	40.88	35.89	26.93	27.07		0.53	0.56	0.88	0.88	0.84		2.85674	1.93822	2.97872	2.14168	3.31551	3.1216	2.68551	2.6771		-0.918524	-0.837042	-0.193915	-0.171234	-0.301626		-2.38709	-2.12974	-0.833343	-0.586528	-0.947095		-0.257348	0.946429
259752_at	6.48048	5.25607	5.90963	5.06903	5.77899	6.10762	6.1184	6.24092		89.29	38.22	60.11	33.57	54.91	68.96	69.47	75.63		0.43	0.56	1.26	0.78	1.26		4.40188	3.18853	3.87554	3.03578	3.74102	4.0638	4.05254	4.15955		-1.21335	-0.839755	0.322778	-0.349339	0.284019		-3.1533	-2.13664	1.38713	-1.19659	0.891809		-1.01666	0.767857
267610_at	4.79673	4.02868	5.15543	4.31386	4.91351	4.55571	4.39116	4.66438		27.79	16.32	35.64	19.89	30.14	23.52	20.98	25.36		0.59	0.56	0.78	0.75	0.71		2.71814	1.96114	3.12134	2.28061	2.87553	2.51188	2.3253	2.58301		-0.756999	-0.840725	-0.363651	-0.392832	-0.538326		-1.96731	-2.13911	-1.56278	-1.34557	-1.69033		0.171799	1.05357
260419_at	5.33767	4.354	5.35443	4.50965	5.16365	5.22597	4.83443	5.24953		40.44	20.45	40.91	22.78	35.84	37.43	28.53	38.04		0.51	0.56	1.04	0.71	0.93		3.25908	2.28646	3.32034	2.4764	3.12568	3.18214	2.76857	3.16816		-0.972622	-0.843942	0.0564644	-0.490508	-0.15218		-2.52768	-2.1473	0.242654	-1.68014	-0.477839		-0.380383	0.910714
259681_at	8.58894	7.6934	8.20106	7.35536	7.73872	7.41717	8.14159	7.91778		385.06	206.99	294.28	163.75	213.59	170.92	282.4	241.82		0.54	0.56	0.8	0.73	0.82		6.51034	5.62585	6.16697	5.32211	5.70074	5.37335	6.07574	5.83641		-0.884488	-0.844858	-0.327397	-0.434605	-0.330555		-2.29863	-2.14963	-1.40698	-1.48865	-1.03793		-0.149008	0.964286
261221_at	5.74937	4.48659	6.04192	5.19249	5.66497	5.315	5.82284	6.34771		53.79	22.42	65.89	36.57	50.74	39.81	56.6	81.44		0.42	0.56	0.78	1.05	1.24		3.67077	2.41904	4.00783	3.15924	3.627	3.27117	3.75698	4.26634		-1.25173	-0.848586	-0.355824	0.0862036	0.258515		-3.25304	-2.15911	-1.52914	0.295273	0.811729		-1.09393	0.75
258025_at	4.80842	4.0176	4.84366	3.99356	5.18303	5.01862	4.61524	4.69809		28.02	16.2	28.71	15.93	36.33	32.42	24.51	25.96		0.58	0.55	0.89	0.87	0.9		2.72982	1.95006	2.80957	1.96031	3.14506	2.97479	2.54938	2.61672		-0.779765	-0.84926	-0.170271	-0.180444	-0.192857		-2.02648	-2.16083	-0.731732	-0.618073	-0.605565		0.13435	1.05455
264442_at	5.29582	4.38701	4.97226	4.1214	5.20719	5.32275	4.81367	5.25897		39.28	20.92	31.39	17.4	36.94	40.02	28.12	38.29		0.53	0.55	1.08	0.72	1.22		3.21722	2.31947	2.93817	2.08815	3.16922	3.27892	2.74781	3.1776		-0.897755	-0.850021	0.109698	-0.469411	0.239431		-2.33311	-2.16276	0.471424	-1.60787	0.751804		-0.17035	0.963636
249688_at	7.059	6.19581	6.47638	5.62205	6.84088	6.89576	6.54269	6.33664		133.34	73.3	89.04	49.25	114.63	119.08	93.23	80.82		0.55	0.55	1.04	0.7	0.91		4.98041	4.12826	4.44229	3.5888	4.80291	4.85193	4.47684	4.25527		-0.852143	-0.853483	0.0490211	-0.503571	-0.187012		-2.21458	-2.17157	0.210666	-1.72488	-0.587213		-0.043004	1
248271_at	5.31607	4.19124	4.951	4.09466	5.5445	5.74504	4.89909	4.60167		39.84	18.27	30.93	17.09	46.67	53.63	29.84	24.28		0.46	0.55	1.15	0.75	0.78		3.23747	2.12369	2.91691	2.06141	3.50653	3.70121	2.83324	2.52031		-1.11378	-0.855494	0.194688	-0.404236	-0.396601		-2.89453	-2.17669	0.836664	-1.38463	-1.24531		-0.717842	0.836364
259996_at	6.68912	5.53002	6.34116	5.48356	6.12256	5.9708	6.31601	6.25549		103.19	46.21	81.07	44.74	69.67	62.72	79.67	76.4		0.45	0.55	0.9	0.77	0.94		4.61052	3.46248	4.30707	3.45031	4.08459	3.92698	4.25015	4.17412		-1.14804	-0.856768	-0.157614	-0.360375	-0.132951		-2.98357	-2.17993	-0.677339	-1.23439	-0.41746		-0.80364	0.818182
263482_at	6.12146	4.93182	5.85024	4.98951	5.67484	5.95094	5.76563	6.00066		69.62	30.52	57.69	31.77	51.09	61.86	54.4	64.03		0.44	0.55	1.21	0.78	1.11		4.04286	2.86428	3.81615	2.95626	3.63687	3.90711	3.69977	3.91929		-1.17858	-0.85989	0.270247	-0.343092	0.103141		-3.06294	-2.18787	1.16138	-1.17519	0.323859		-0.875062	0.8
245642_at	10.9782	9.89118	10.1216	9.26009	10.2981	10.2712	10.88	10.3762		2017.33	949.6	1114.02	613.15	1259.03	1235.74	1884.52	1329.08		0.47	0.55	0.98	0.93	1.19		8.89964	7.82363	8.08747	7.22684	8.26013	8.22734	8.81413	8.29485		-1.07601	-0.86063	-0.0327905	-0.0855099	0.207381		-2.79636	-2.18976	-0.140916	-0.292897	0.651168		-0.606599	0.854545
249606_at	5.17594	4.17069	5.54098	4.67589	5.59373	5.61161	5.37535	5.3593		36.15	18.01	46.56	25.56	48.29	48.89	41.51	41.05		0.5	0.55	1.01	1.15	0.88		3.09734	2.10314	3.50689	2.64264	3.55576	3.56778	3.30949	3.27793		-0.994197	-0.864252	0.0120247	0.212152	-0.228957		-2.58375	-2.19897	0.0516756	0.726683	-0.718918		-0.384779	0.909091
256828_at	5.21335	4.40834	5.20419	4.32965	5.04162	4.62136	4.78683	4.77494		37.1	21.23	36.87	20.11	32.94	24.61	27.6	27.38		0.57	0.55	0.75	0.74	0.74		3.13475	2.34079	3.1701	2.2964	3.00364	2.57753	2.72097	2.69357		-0.793959	-0.873705	-0.42611	-0.413783	-0.476536		-2.06336	-2.22302	-1.83119	-1.41733	-1.49631		0.15966	1.03636
258589_at	7.2934	6.45221	7.28366	6.40908	7.64266	7.73517	7.04219	7.2603		156.87	87.56	155.81	84.98	199.83	213.07	131.8	153.31		0.56	0.55	1.07	0.84	0.98		5.21481	4.38466	5.24957	4.37583	5.60469	5.69135	4.97633	5.17893		-0.830145	-0.873738	0.0866594	-0.238476	-0.0706427		-2.15741	-2.22311	0.372416	-0.81685	-0.221816		0.0657021	1.01818
246159_at	6.0293	5.12874	5.86383	4.98568	6.00958	6.20622	6.33004	5.52721		65.31	34.99	58.24	31.68	64.43	73.83	80.45	46.12		0.54	0.54	1.15	1.23	0.79		3.9507	3.0612	3.82974	2.95243	3.97161	4.16239	4.26418	3.44584		-0.889504	-0.877307	0.190782	0.31348	-0.383899		-2.31167	-2.23219	0.819881	1.07376	-1.20543		-0.0794797	1
248302_at	7.46877	6.65581	7.52998	6.65043	7.62073	7.35186	7.14279	6.96118		177.14	100.83	184.82	100.46	196.82	163.35	141.32	124.6		0.57	0.54	0.83	0.8	0.67		5.39018	4.58827	5.49589	4.61718	5.58276	5.30803	5.07694	4.87981		-0.801908	-0.878708	-0.274728	-0.313242	-0.616071		-2.08402	-2.23575	-1.18063	-1.07295	-1.93444		0.151728	1.05556
252692_at	4.76728	3.72288	4.46883	3.58346	4.79668	4.66328	4.40181	4.46087		27.23	13.2	22.14	11.99	27.79	25.34	21.14	22.02		0.48	0.54	0.91	0.78	0.99		2.68868	1.65534	2.43474	1.55021	2.7587	2.61945	2.33595	2.3795		-1.03334	-0.884527	-0.13925	-0.352733	-0.0552369		-2.68548	-2.25056	-0.598421	-1.20821	-0.173442		-0.434921	0.888889
246908_at	6.99413	6.19058	7.13514	6.24185	7.52763	7.51767	7.07455	7.01279		127.48	73.04	140.57	75.68	184.52	183.25	134.79	129.14		0.57	0.54	0.99	1.06	0.92		4.91554	4.12304	5.10105	4.2086	5.48965	5.47384	5.00869	4.93142		-0.792503	-0.892456	-0.0158121	0.0931489	-0.169636		-2.05958	-2.27073	-0.0679518	0.319063	-0.532653		0.211153	1.05556
259348_at	4.15567	3.2206	4.22724	3.3305	4.21104	4.50621	4.11579	4.18475		17.82	9.32	18.73	10.06	18.52	22.73	17.34	18.19		0.52	0.54	1.23	0.97	0.97		2.07708	1.15305	2.19315	1.29725	2.17307	2.46239	2.04993	2.10338		-0.924022	-0.895904	0.28932	-0.0271478	-0.0897714		-2.40138	-2.27951	1.24334	-0.0929891	-0.281879		-0.121868	0.962963
257299_at	6.38368	5.44305	6.14862	5.24982	5.95461	6.07022	5.8953	6.01814		83.5	43.5	70.94	38.05	62.02	67.19	59.52	64.81		0.52	0.54	1.08	0.71	0.91		4.30508	3.3755	4.11454	3.21657	3.91663	4.02639	3.82944	3.93677		-0.929583	-0.897963	0.109757	-0.475646	-0.177767		-2.41583	-2.28474	0.471679	-1.62923	-0.558182		-0.131083	0.962963
266500_at	7.19998	6.15194	6.86151	5.95794	7.39232	7.28514	7.42155	6.86516		147.03	71.11	116.28	62.16	168	155.97	171.44	116.58		0.48	0.53	0.93	1.17	1		5.12138	4.08439	4.82742	3.92469	5.35435	5.24131	5.3557	4.78379		-1.03699	-0.902738	-0.113034	0.234312	-0.0436358		-2.69496	-2.29689	-0.485758	0.802588	-0.137015		-0.39807	0.90566
256870_at	5.21526	4.41561	5.17279	4.26343	5.16259	5.07639	4.72309	4.87884		37.15	21.34	36.07	19.21	35.82	33.74	26.41	29.42		0.57	0.53	0.94	0.71	0.82		3.13666	2.34807	3.1387	2.23018	3.12462	3.03257	2.65723	2.79747		-0.788591	-0.908525	-0.0920511	-0.47943	-0.341228		-2.04942	-2.31162	-0.395586	-1.64219	-1.07145		0.262204	1.07547
253305_at	6.47024	5.29988	6.39484	5.48136	7.21536	6.78359	6.38348	6.13031		88.66	39.39	84.15	44.67	148.61	110.17	83.49	70.05		0.44	0.53	0.74	0.94	0.83		4.39164	3.23234	4.36075	3.44811	5.17738	4.73976	4.31762	4.04895		-1.1593	-0.912639	-0.437618	-0.0740209	-0.311805		-3.01283	-2.32209	-1.88065	-0.253544	-0.979057		-0.69074	0.830189
257858_at	6.96965	5.73208	6.47738	5.56359	6.59987	6.39694	6.70912	6.63814		125.34	53.15	89.1	47.29	97	84.27	104.63	99.6		0.42	0.53	0.87	0.83	1.12		4.89105	3.66454	4.44329	3.53034	4.5619	4.35311	4.64326	4.55677		-1.22651	-0.912944	-0.208787	-0.247788	0.113484		-3.1875	-2.32286	-0.897254	-0.848745	0.356337		-0.864633	0.792453
255852_at	6.05346	5.22101	6.78201	5.86782	6.36354	6.30345	5.47011	6.45313		66.42	37.3	110.05	58.4	82.34	78.98	44.33	87.62		0.56	0.53	0.96	0.67	0.8		3.97487	3.15347	4.74792	3.83457	4.32556	4.25963	3.40425	4.37176		-0.821403	-0.913354	-0.065937	-0.570615	-0.37616		-2.13469	-2.3239	-0.283362	-1.95453	-1.18113		0.189219	1.0566
264482_at	3.83849	2.86402	3.43354	2.51873	3.57334	3.41509	3.26298	3.14348		14.31	7.28	10.8	5.73	11.9	10.67	9.6	8.84		0.51	0.53	0.9	0.67	0.82		1.7599	0.796476	1.39945	0.485484	1.53537	1.37126	1.19713	1.06211		-0.963422	-0.913961	-0.164106	-0.562773	-0.337333		-2.50377	-2.32545	-0.705238	-1.92766	-1.05921		-0.17832	0.962264
260070_at	6.64268	5.82004	7.18083	6.26366	6.86657	6.85551	6.63207	6.71861		99.92	56.49	145.09	76.83	116.69	115.8	99.19	105.32		0.57	0.53	0.99	0.99	0.73		4.56409	3.7525	5.14674	4.23041	4.82859	4.81168	4.56621	4.63724		-0.811594	-0.916332	-0.0169105	0.0021214	-0.509501		-2.10919	-2.33148	-0.0726722	0.00726643	-1.59982		0.222289	1.07547
255025_at	5.38946	4.32455	4.77274	3.85506	5.53161	5.11281	5.02778	4.68817		41.92	20.04	27.34	14.47	46.26	34.6	32.62	25.78		0.48	0.53	0.75	0.78	0.94		3.31086	2.257	2.73865	1.82181	3.49364	3.06899	2.96192	2.6068		-1.05386	-0.916838	-0.42465	-0.348943	-0.131842		-2.73881	-2.33277	-1.82492	-1.19523	-0.41398		-0.406037	0.90566
261195_at	4.6096	3.75469	4.69744	3.77452	4.65664	4.62036	4.17931	4.61483		24.41	13.5	25.95	13.68	25.22	24.6	18.12	24.5		0.55	0.53	0.98	0.74	0.94		2.531	1.68715	2.66335	1.74127	2.61866	2.57654	2.11346	2.53347		-0.843857	-0.922083	-0.0421276	-0.417547	-0.129883		-2.19304	-2.34611	-0.181042	-1.43022	-0.407828		0.153074	1.03774
263737_at	7.29788	6.0524	7.44827	6.52263	8.05898	7.68553	7.57465	7.06451		157.36	66.37	174.64	91.94	266.68	205.86	190.63	133.85		0.42	0.53	0.77	1.21	0.77		5.21929	3.98485	5.41418	4.48938	6.021	5.6417	5.50879	4.98314		-1.23443	-0.924804	-0.379301	0.289502	-0.43104		-3.20808	-2.35304	-1.63003	0.99163	-1.35345		-0.85504	0.792453
255690_at	6.24319	5.01376	6.439	5.51325	6.74863	6.5816	5.89891	6.38479		75.75	32.31	86.76	45.67	107.53	95.78	59.67	83.56		0.43	0.53	0.89	0.79	0.96		4.1646	2.94621	4.40491	3.48	4.71065	4.53777	3.83305	4.30342		-1.21838	-0.924905	-0.172884	-0.331546	-0.101486		-3.16637	-2.3533	-0.742961	-1.13564	-0.318661		-0.813075	0.811321
253097_at	5.68061	4.33578	5.11566	4.18853	4.98109	5.07955	5.19217	5.01607		51.29	20.19	34.67	18.23	31.58	33.81	36.56	32.36		0.39	0.53	1.07	0.71	0.93		3.60202	2.26824	3.08157	2.15528	2.94312	3.03572	3.12631	2.9347		-1.33378	-0.926287	0.0926058	-0.475705	-0.146864		-3.46628	-2.35681	0.39797	-1.62943	-0.461149		-1.10946	0.735849
249467_at	5.3358	3.90716	5.13083	4.20254	4.62091	4.79888	4.97794	4.66685		40.39	15	35.04	18.41	24.61	27.84	31.51	25.4		0.37	0.53	1.13	0.78	0.72		3.25721	1.83962	3.09674	2.16929	2.58294	2.75506	2.91208	2.58548		-1.41759	-0.927448	0.172119	-0.345128	-0.511254		-3.68408	-2.35976	0.739674	-1.18216	-1.60532		-1.32431	0.698113
266172_at	6.80134	5.73268	6.74168	5.80954	7.13213	6.89349	6.60308	6.63069		111.53	53.18	107.02	56.09	140.28	118.89	97.21	99.09		0.48	0.52	0.85	0.87	0.93		4.72274	3.66513	4.70759	3.77629	5.09415	4.84966	4.53722	4.54933		-1.05761	-0.931297	-0.244491	-0.185518	-0.158265		-2.74855	-2.36956	-1.05069	-0.635454	-0.496946		-0.378986	0.923077
261195_at	4.6096	3.75469	4.69744	3.77452	4.65664	4.62036	4.17931	4.61483		24.41	13.5	25.95	13.68	25.22	24.6	18.12	24.5		0.55	0.53	0.98	0.74	0.94		2.531	1.68715	2.66335	1.74127	2.61866	2.57654	2.11346	2.53347		-0.843857	-0.922083	-0.0421276	-0.417547	-0.129883		-2.19304	-2.34611	-0.181042	-1.43022	-0.407828		0.153074	1.03774
263737_at	7.29788	6.0524	7.44827	6.52263	8.05898	7.68553	7.57465	7.06451		157.36	66.37	174.64	91.94	266.68	205.86	190.63	133.85		0.42	0.53	0.77	1.21	0.77		5.21929	3.98485	5.41418	4.48938	6.021	5.6417	5.50879	4.98314		-1.23443	-0.924804	-0.379301	0.289502	-0.43104		-3.20808	-2.35304	-1.63003	0.99163	-1.35345		-0.85504	0.792453
255690_at	6.24319	5.01376	6.439	5.51325	6.74863	6.5816	5.89891	6.38479		75.75	32.31	86.76	45.67	107.53	95.78	59.67	83.56		0.43	0.53	0.89	0.79	0.96		4.1646	2.94621	4.40491	3.48	4.71065	4.53777	3.83305	4.30342		-1.21838	-0.924905	-0.172884	-0.331546	-0.101486		-3.16637	-2.3533	-0.742961	-1.13564	-0.318661		-0.813075	0.811321
253097_at	5.68061	4.33578	5.11566	4.18853	4.98109	5.07955	5.19217	5.01607		51.29	20.19	34.67	18.23	31.58	33.81	36.56	32.36		0.39	0.53	1.07	0.71	0.93		3.60202	2.26824	3.08157	2.15528	2.94312	3.03572	3.12631	2.9347		-1.33378	-0.926287	0.0926058	-0.475705	-0.146864		-3.46628	-2.35681	0.39797	-1.62943	-0.461149		-1.10946	0.735849
249467_at	5.3358	3.90716	5.13083	4.20254	4.62091	4.79888	4.97794	4.66685		40.39	15	35.04	18.41	24.61	27.84	31.51	25.4		0.37	0.53	1.13	0.78	0.72		3.25721	1.83962	3.09674	2.16929	2.58294	2.75506	2.91208	2.58548		-1.41759	-0.927448	0.172119	-0.345128	-0.511254		-3.68408	-2.35976	0.739674	-1.18216	-1.60532		-1.32431	0.698113
266172_at	6.80134	5.73268	6.74168	5.80954	7.13213	6.89349	6.60308	6.63069		111.53	53.18	107.02	56.09	140.28	118.89	97.21	99.09		0.48	0.52	0.85	0.87	0.93		4.72274	3.66513	4.70759	3.77629	5.09415	4.84966	4.53722	4.54933		-1.05761	-0.931297	-0.244491	-0.185518	-0.158265		-2.74855	-2.36956	-1.05069	-0.635454	-0.496946		-0.378986	0.923077
251142_at	5.29053	4.07288	5.24805	4.31414	5.74654	5.42266	4.80064	5.31815		39.14	16.83	38	19.89	53.69	42.89	27.87	39.9		0.43	0.52	0.8	0.71	1.05		3.21194	2.00533	3.21396	2.28089	3.70856	3.37884	2.73478	3.23678		-1.2066	-0.933061	-0.329728	-0.477161	0.0228286		-3.13576	-2.37405	-1.41699	-1.63442	0.0716811		-0.761714	0.826923
256754_at	8.70345	7.92627	8.85431	7.92012	8.94818	8.92488	8.51279	8.49423		416.87	243.25	462.82	242.21	493.93	486.02	365.26	360.59		0.58	0.52	0.98	0.88	0.78		6.62485	5.85872	6.82022	5.88687	6.9102	6.88105	6.44694	6.41286		-0.766132	-0.933353	-0.0291512	-0.177918	-0.407362		-1.99105	-2.37479	-0.125276	-0.609422	-1.2791		0.383743	1.11538
259909_at	5.55143	4.69052	5.84739	4.91308	5.89929	5.79331	5.96586	5.4684		46.9	25.82	57.58	30.13	59.68	55.46	62.5	44.27		0.55	0.52	0.93	1.33	0.77		3.47283	2.62297	3.8133	2.87983	3.86132	3.74949	3.9	3.38704		-0.849864	-0.93347	-0.111834	0.427165	-0.426266		-2.20865	-2.37509	-0.480602	1.46317	-1.33846		0.166437	1.05769
263632_at	5.77076	4.64702	5.21151	4.27616	5.22012	4.96867	5.46578	5.20601		54.6	25.05	37.05	19.38	37.27	31.31	44.19	36.91		0.46	0.52	0.84	0.81	1		3.69216	2.57948	3.17742	2.24291	3.18214	2.92485	3.39993	3.12464		-1.11269	-0.934502	-0.257293	-0.292237	-0.0527754		-2.89169	-2.37771	-1.10571	-1.001	-0.165713		-0.513972	0.884615
264696_at	5.23382	4.41054	5.38564	4.45012	5.30789	5.23365	4.76727	4.8227		37.63	21.27	41.81	21.86	39.61	37.63	27.23	28.3		0.57	0.52	0.95	0.72	0.68		3.15522	2.343	3.35155	2.41687	3.26992	3.18982	2.70141	2.74133		-0.812222	-0.934673	-0.0800997	-0.453813	-0.610213		-2.11083	-2.37815	-0.344226	-1.55444	-1.91605		0.267322	1.09615
262969_at	5.13034	4.16565	4.70851	3.77109	4.82131	4.74935	4.86327	5.10156		35.03	17.95	26.15	13.65	28.27	26.9	29.11	34.33		0.51	0.52	0.95	0.83	1.31		3.05174	2.09811	2.67442	1.73784	2.78334	2.70552	2.79741	3.02019		-0.953635	-0.936582	-0.0778194	-0.254333	0.345768		-2.47833	-2.38301	-0.334426	-0.871165	1.0857		-0.0953289	0.980769
258357_at	6.25381	5.09358	5.68868	4.74722	5.76154	5.90952	5.87082	6.03218		76.31	34.14	51.58	26.86	54.25	60.11	58.52	65.44		0.45	0.52	1.11	0.77	1.27		4.17522	3.02604	3.65459	2.71397	3.72357	3.8657	3.80496	3.95081		-1.14918	-0.940621	0.142128	-0.370258	0.296222		-2.98652	-2.39328	0.610792	-1.26824	0.930126		-0.593237	0.865385
256525_at	5.24537	4.23292	5.15127	4.20381	4.77222	4.8376	4.66844	5.2761		37.93	18.8	35.54	18.43	27.33	28.59	25.43	38.75		0.5	0.52	1.05	0.67	1.09		3.16677	2.16538	3.11718	2.17056	2.73424	2.79377	2.60258	3.19473		-1.00139	-0.946621	0.0595259	-0.564186	0.0775434		-2.60245	-2.40855	0.25581	-1.93251	0.243484		-0.193899	0.961538
248487_at	5.98254	4.97585	5.70663	4.75903	5.26423	5.65767	5.49918	5.17827		63.23	31.47	52.22	27.08	38.43	50.48	45.23	36.21		0.5	0.52	1.31	0.72	0.69		3.90395	2.90831	3.67254	2.72578	3.22626	3.61385	3.43332	3.0969		-0.995639	-0.946759	0.387587	-0.470626	-0.57564		-2.5875	-2.4089	1.66564	-1.61203	-1.80749		-0.178597	0.961538
250649_at	5.34672	4.47602	5.64286	4.68794	5.96064	5.67182	5.45399	5.12038		40.69	22.25	49.97	25.78	62.28	50.98	43.83	34.78		0.55	0.52	0.82	1.08	0.7		3.26812	2.40848	3.60877	2.65469	3.92267	3.62799	3.38814	3.03901		-0.859646	-0.954076	-0.294676	0.120011	-0.569756		-2.23407	-2.42752	-1.26636	0.411073	-1.78902		0.193445	1.05769
258156_at	3.56993	2.80506	3.81363	2.85746	3.8098	3.70637	3.55142	3.63357		11.88	6.99	14.06	7.25	14.02	13.05	11.72	12.41		0.59	0.52	0.93	0.99	0.88		1.49134	0.737511	1.77954	0.824207	1.77183	1.66254	1.48557	1.5522		-0.753827	-0.955337	-0.109285	-0.00577096	-0.227344		-1.95907	-2.43073	-0.469648	-0.0197672	-0.713851		0.471657	1.13462
264201_at	5.42938	3.95998	5.24974	4.28935	5.41177	5.09922	4.98525	4.94469		43.09	15.56	38.05	19.55	42.57	34.28	31.67	30.8		0.36	0.51	0.81	0.74	0.81		3.35078	1.89243	3.21565	2.2561	3.37379	3.05539	2.91939	2.86332		-1.45835	-0.959549	-0.318402	-0.431389	-0.35233		-3.79	-2.44144	-1.36832	-1.47764	-1.1063		-1.34855	0.705882
261480_at	5.19568	3.89539	5.2838	4.32219	5.69029	5.28032	4.90261	5.02645		36.65	14.88	38.96	20	51.64	38.86	29.91	32.59		0.41	0.51	0.75	0.82	0.84		3.11709	1.82785	3.24971	2.28894	3.65232	3.23649	2.83675	2.94508		-1.28924	-0.960773	-0.415827	-0.280342	-0.304627		-3.35052	-2.44456	-1.787	-0.960253	-0.956518		-0.905965	0.803922
248763_at	8.01379	6.47574	7.13963	6.17468	8.44865	8.20415	8.01021	6.73672		258.46	89	141.01	72.24	349.38	294.91	257.82	106.65		0.34	0.51	0.84	1	0.76		5.93519	4.40819	5.10554	4.14143	6.41068	6.16032	5.94435	4.65536		-1.527	-0.964111	-0.250357	0.0091612	-0.450183		-3.96841	-2.45305	-1.0759	0.0313798	-1.41356		-1.51536	0.666667
259541_at	5.97986	5.10074	5.43779	4.47142	6.15379	5.94529	5.43774	5.48762		63.11	34.31	43.35	22.18	71.2	61.62	43.34	44.87		0.54	0.51	0.87	0.69	1.04		3.90126	3.0332	3.4037	2.43817	4.11582	3.90146	3.37189	3.40625		-0.868065	-0.965533	-0.214361	-0.529375	0.00254699		-2.25595	-2.45667	-0.921209	-1.81326	0.00799745		0.200713	1.05882
261230_at	6.36495	5.53871	6.58773	5.62128	6.8297	6.67318	6.26094	6.35953		82.42	46.49	96.18	49.22	113.75	102.05	76.69	82.11		0.56	0.51	0.9	0.93	0.85		4.28635	3.47117	4.55364	3.58803	4.79173	4.62936	4.19508	4.27817		-0.815181	-0.965611	-0.162371	-0.0912682	-0.275474		-2.11852	-2.45687	-0.697785	-0.312621	-0.864978		0.338349	1.09804
247100_at	3.81003	2.74263	3.6404	2.67318	3.56246	3.3181	3.23404	3.26995		14.03	6.69	12.47	6.38	11.81	9.97	9.41	9.65		0.48	0.51	0.84	0.67	0.77		1.73144	0.675086	1.60631	0.639929	1.52449	1.27427	1.16819	1.18858		-1.05635	-0.966377	-0.250217	-0.563249	-0.417727		-2.74527	-2.45882	-1.0753	-1.92929	-1.31165		-0.286458	0.941176
245304_at	5.4322	4.03464	5.18918	4.22175	5.71344	5.36192	5.35394	4.92592		43.18	16.39	36.48	18.66	52.47	41.12	40.9	30.4		0.38	0.51	0.78	0.95	0.83		3.35361	1.96709	3.15509	2.1885	3.67546	3.31809	3.28808	2.84455		-1.38652	-0.966594	-0.357372	-0.0655285	-0.310536		-3.60332	-2.45937	-1.53579	-0.224454	-0.975072		-1.14395	0.745098
263111_s_at	5.5662	4.79889	5.88782	4.91591	5.78346	5.91994	5.36063	5.64043		47.38	27.84	59.21	30.19	55.08	60.54	41.09	49.88		0.59	0.51	1.1	0.87	0.84		3.48761	2.73135	3.85373	2.88266	3.74548	3.87611	3.29477	3.55906		-0.756265	-0.971073	0.130626	-0.192842	-0.294671		-1.9654	-2.47076	0.561359	-0.660541	-0.925258		0.50536	1.15686
266802_at	5.54442	4.76422	5.6489	4.67588	5.64559	5.78269	5.35058	5.33004		46.67	27.18	50.18	25.56	50.06	55.05	40.8	40.23		0.58	0.51	1.1	0.87	0.8		3.46583	2.69668	3.61481	2.64263	3.60761	3.73886	3.28472	3.24867		-0.769147	-0.972186	0.131245	-0.181103	-0.366143		-1.99888	-2.4736	0.564021	-0.620332	-1.14968		0.474715	1.13725
266745_at	4.66385	3.61917	4.57699	3.59757	4.56276	4.17588	4.63146	4.41433		25.35	12.29	23.87	12.11	23.63	18.07	24.79	21.32		0.48	0.51	0.76	0.98	0.89		2.58525	1.55162	2.5429	1.56432	2.52479	2.13206	2.5656	2.33296		-1.03363	-0.97858	-0.392733	-0.0196535	-0.209944		-2.68623	-2.48987	-1.68776	-0.0673191	-0.659218		-0.196368	0.941176
245096_at	8.92405	7.73814	8.92604	7.94208	8.54405	8.52157	8.44883	8.58		485.74	213.51	486.41	245.93	373.26	367.49	349.42	382.68		0.44	0.51	0.98	0.72	0.79		6.84546	5.67059	6.89195	5.90883	6.50607	6.47774	6.38297	6.49863		-1.17486	-0.98312	-0.0283278	-0.462485	-0.393322		-3.05327	-2.50142	-0.121738	-1.58415	-1.23502		-0.55185	0.862745
255344_s_at	5.20289	4.08613	5.06701	4.08069	5.00984	5.20294	5.40215	5.45104		36.83	16.98	33.52	16.92	32.22	36.83	42.29	43.74		0.46	0.5	1.14	1.15	1.3		3.12429	2.01859	3.03292	2.04744	2.97187	3.15911	3.3363	3.36967		-1.1057	-0.985478	0.187246	0.212003	0.336755		-2.87354	-2.50742	0.804684	0.726173	1.0574		-0.366123	0.92
255433_at	7.98652	6.97836	7.74922	6.76056	7.83162	8.0467	7.81843	7.41887		253.62	126.09	215.15	108.43	227.8	264.42	225.73	171.12		0.5	0.5	1.16	0.89	0.8		5.90792	4.91081	5.71513	4.72731	5.79365	6.00287	5.75257	5.3375		-0.997108	-0.987818	0.209228	-0.155346	-0.377635		-2.59131	-2.51337	0.89915	-0.532107	-1.18576		-0.0779435	1
251519_at	7.79777	6.84445	7.8672	6.87481	7.77054	7.4768	7.47069	7.75492		222.52	114.92	233.49	117.36	218.36	178.13	177.38	216		0.52	0.5	0.82	0.8	0.93		5.71917	4.7769	5.83311	4.84156	5.73256	5.43297	5.40484	5.67355		-0.942273	-0.991547	-0.29959	-0.314337	-0.159556		-2.44881	-2.52286	-1.28748	-1.0767	-0.501		0.0740498	1.04
264054_at	6.26604	5.11003	6.40513	5.39381	6.65629	6.4929	6.23677	6.36108		76.96	34.54	84.75	42.04	100.87	90.07	75.41	82.2		0.45	0.5	0.89	0.98	0.97		4.18744	3.04248	4.37104	3.36056	4.61831	4.44907	4.17091	4.27971		-1.14496	-1.01048	-0.169243	-0.0165298	-0.0913345		-2.97556	-2.57104	-0.727316	-0.0566196	-0.286787		-0.404523	0.9
257615_at	4.5794	3.53404	4.7548	3.74228	4.93735	4.89493	4.44564	4.62914		23.91	11.58	27	13.38	30.64	29.75	21.79	24.75		0.48	0.5	0.97	0.91	0.92		2.50081	1.46649	2.72071	1.70903	2.89938	2.8511	2.37978	2.54777		-1.03432	-1.01168	-0.0482728	-0.121023	-0.172944		-2.68801	-2.57409	-0.207451	-0.414541	-0.543038		-0.11392	0.96
250095_at	7.62033	6.80131	7.99824	6.98389	8.16816	7.92854	7.15399	7.61308		196.76	111.53	255.69	126.58	287.65	243.63	142.42	195.78		0.57	0.5	0.85	0.72	0.77		5.54173	4.73377	5.96415	4.95064	6.13019	5.88471	5.08813	5.53172		-0.807966	-1.01351	-0.245476	-0.453602	-0.432436		-2.09977	-2.57874	-1.05493	-1.55372	-1.35783		0.478974	1.14
249515_at	7.06379	6.03375	6.69555	5.66551	6.93218	6.94251	6.76485	6.32325		133.79	65.51	103.65	50.76	122.12	123	108.75	80.07		0.49	0.49	1.01	0.81	0.77		4.9852	3.9662	4.66146	3.63226	4.8942	4.89868	4.699	4.24188		-1.019	-1.0292	0.00447685	-0.286204	-0.419584		-2.6482	-2.61866	0.0192391	-0.980332	-1.31748		-0.0295379	1
266326_at	7.85245	6.89566	7.89432	6.85932	7.56155	7.5586	7.32926	7.35963		231.11	119.07	237.92	116.11	188.91	188.52	160.81	164.24		0.52	0.49	1	0.7	0.69		5.77385	4.82811	5.86023	4.82607	5.52358	5.51478	5.2634	5.27826		-0.945741	-1.03417	-0.00879869	-0.510455	-0.58197		-2.45782	-2.6313	-0.0378121	-1.74846	-1.82737		0.17348	1.06122
260490_at	6.26985	5.20598	6.21018	5.17232	6.5849	6.24758	5.82969	5.97619		77.16	36.91	74.04	36.06	96	75.98	56.87	62.95		0.48	0.49	0.79	0.74	0.85		4.19125	3.13843	4.17609	3.13907	4.54693	4.20376	3.76383	3.89483		-1.05282	-1.03702	-0.343175	-0.427419	-0.281264		-2.73611	-2.63855	-1.47478	-1.46404	-0.883159		-0.0975519	0.979592
252036_at	6.20098	4.70504	5.29067	4.24721	5.76588	5.58013	6.16043	5.678		73.57	26.08	39.14	18.99	54.41	47.84	71.53	51.2		0.35	0.49	0.88	0.97	1.31		4.12238	2.63749	3.25658	2.21396	3.72791	3.53631	4.09457	3.59663		-1.48489	-1.04262	-0.191601	-0.0278128	0.340059		-3.85898	-2.6528	-0.823398	-0.0952671	1.06777		-1.20618	0.714286
261131_at	6.60828	5.26366	6.5828	5.53699	6.64234	6.43233	6.12969	6.51343		97.56	38.42	95.86	46.43	99.89	86.36	70.02	91.36		0.39	0.48	0.86	0.72	0.95		4.52968	3.19611	4.54871	3.50374	4.60436	4.3885	4.06383	4.43206		-1.33357	-1.04497	-0.215859	-0.465853	-0.11665		-3.46573	-2.65878	-0.927648	-1.59569	-0.366277		-0.806943	0.8125
264250_at	5.93117	4.92592	6.00742	4.95843	5.89466	6.05904	5.52394	5.57094		61.02	30.4	64.33	31.09	59.49	66.67	46.01	47.54		0.5	0.48	1.12	0.75	0.74		3.85258	2.85838	3.97333	2.92518	3.85669	4.01522	3.45809	3.48957		-0.994198	-1.04815	0.158527	-0.394489	-0.483757		-2.58375	-2.66687	0.681263	-1.35124	-1.51898		0.0831131	1.04167
260541_at	7.87423	6.29698	7.53563	6.48385	7.43751	7.69146	7.76254	7.53351		234.63	78.63	185.55	89.5	173.35	206.71	217.15	185.27		0.34	0.48	1.19	0.93	1		5.79563	4.22944	5.50154	4.4506	5.39953	5.64763	5.69668	5.45215		-1.5662	-1.05095	0.248098	-0.0989507	-0.0493945		-4.07028	-2.67399	1.06619	-0.338935	-0.155097		-1.39629	0.708333
262286_at	5.59596	3.72258	4.98723	3.93403	5.07831	5.35742	5.17089	4.93238		48.37	13.2	31.72	15.28	33.79	41	36.02	30.53		0.27	0.48	1.21	0.74	0.96		3.51737	1.65503	2.95314	1.90078	3.04034	3.31359	3.10503	2.85101		-1.86234	-1.05236	0.273251	-0.41234	-0.102129		-4.8399	-2.67758	1.17428	-1.41239	-0.320681		-2.16231	0.5625
245845_at	5.82962	4.86107	5.76535	4.71203	5.78005	5.51489	5.2603	5.68705		56.87	29.06	54.39	26.21	54.95	45.72	38.33	51.52		0.51	0.48	0.83	0.67	0.95		3.75102	2.79353	3.73126	2.67878	3.74208	3.47106	3.19445	3.60568		-0.957494	-1.05248	-0.27102	-0.556578	-0.125577		-2.48836	-2.6779	-1.1647	-1.90645	-0.394306		0.189533	1.0625
255694_at	5.56531	4.59932	6.07105	5.01614	5.82662	5.86961	5.51186	5.51993		47.35	24.24	67.23	32.36	56.75	58.47	45.63	45.88		0.51	0.48	1.03	0.96	0.68		3.48671	2.53177	4.03696	2.98289	3.78865	3.82578	3.446	3.43856		-0.954937	-1.05408	0.0371344	-0.0407098	-0.598401		-2.48172	-2.68196	0.159584	-0.139443	-1.87896		0.200237	1.0625
260541_at	7.87423	6.29698	7.53563	6.48385	7.43751	7.69146	7.76254	7.53351		234.63	78.63	185.55	89.5	173.35	206.71	217.15	185.27		0.34	0.48	1.19	0.93	1		5.79563	4.22944	5.50154	4.4506	5.39953	5.64763	5.69668	5.45215		-1.5662	-1.05095	0.248098	-0.0989507	-0.0493945		-4.07028	-2.67399	1.06619	-0.338935	-0.155097		-1.39629	0.708333
262286_at	5.59596	3.72258	4.98723	3.93403	5.07831	5.35742	5.17089	4.93238		48.37	13.2	31.72	15.28	33.79	41	36.02	30.53		0.27	0.48	1.21	0.74	0.96		3.51737	1.65503	2.95314	1.90078	3.04034	3.31359	3.10503	2.85101		-1.86234	-1.05236	0.273251	-0.41234	-0.102129		-4.8399	-2.67758	1.17428	-1.41239	-0.320681		-2.16231	0.5625
245845_at	5.82962	4.86107	5.76535	4.71203	5.78005	5.51489	5.2603	5.68705		56.87	29.06	54.39	26.21	54.95	45.72	38.33	51.52		0.51	0.48	0.83	0.67	0.95		3.75102	2.79353	3.73126	2.67878	3.74208	3.47106	3.19445	3.60568		-0.957494	-1.05248	-0.27102	-0.556578	-0.125577		-2.48836	-2.6779	-1.1647	-1.90645	-0.394306		0.189533	1.0625
255694_at	5.56531	4.59932	6.07105	5.01614	5.82662	5.86961	5.51186	5.51993		47.35	24.24	67.23	32.36	56.75	58.47	45.63	45.88		0.51	0.48	1.03	0.96	0.68		3.48671	2.53177	4.03696	2.98289	3.78865	3.82578	3.446	3.43856		-0.954937	-1.05408	0.0371344	-0.0407098	-0.598401		-2.48172	-2.68196	0.159584	-0.139443	-1.87896		0.200237	1.0625
264091_at	5.45306	3.61556	4.6181	3.55786	5.13596	5.12532	5.38841	4.86702		43.81	12.26	24.56	11.78	35.16	34.9	41.89	29.18		0.28	0.48	0.99	0.96	1.19		3.37447	1.54801	2.58401	1.52461	3.09799	3.0815	3.32255	2.78565		-1.82646	-1.05939	-0.0164925	-0.0519211	0.201643		-4.74665	-2.69548	-0.0708761	-0.177845	0.633152		-2.05117	0.583333
256676_at	7.25769	6.36446	7.20523	6.14468	7.31511	7.56599	7.07735	7.47934		153.03	82.39	147.57	70.75	159.25	189.49	135.05	178.45		0.54	0.48	1.19	0.88	1.21		5.17909	4.29692	5.17114	4.11143	5.27714	5.52216	5.01149	5.39797		-0.882175	-1.0597	0.245021	-0.167603	0.226838		-2.29262	-2.69627	1.05297	-0.574088	0.712264		0.403648	1.125
258223_at	9.63771	8.76456	9.59009	8.52412	9.48211	9.29706	9.20956	9.20429		796.6	434.91	770.74	368.14	715.15	629.06	592.04	589.89		0.55	0.48	0.88	0.74	0.77		7.55912	6.69701	7.556	6.49087	7.44413	7.25324	7.1437	7.12292		-0.862104	-1.06514	-0.190898	-0.415418	-0.433081		-2.24046	-2.7101	-0.820379	-1.42293	-1.35986		0.469639	1.14583
247878_at	6.09075	4.57327	5.99599	5.20675	6.03041	6.24794	6.45983	6.03781		68.16	23.81	63.82	36.93	65.36	76	88.02	65.7		0.35	0.58	1.16	1.29	1.03		4.01216	2.50572	3.9619	3.1735	3.99243	4.20412	4.39397	3.95645		-1.50644	-0.788398	0.211682	0.381813	-0.00545199		-3.91497	-2.00597	0.909694	1.30782	-0.0171191		-1.909	0.603448
259545_at	5.75898	4.88295	5.46201	4.46636	5.32011	5.29971	5.17781	4.91178		54.15	29.51	44.08	22.11	39.95	39.39	36.2	30.1		0.54	0.5	0.99	0.67	0.68		3.68038	2.8154	3.42792	2.43311	3.28213	3.25589	3.11195	2.83041		-0.86498	-0.994812	-0.0262451	-0.568435	-0.597511		-2.24794	-2.53116	-0.112787	-1.94706	-1.87616		0.283227	1.08
264315_at	7.10258	6.1293	7.08583	6.01753	7.28083	7.23084	6.91637	6.86078		137.43	70	135.85	64.78	155.51	150.21	120.79	116.23		0.51	0.48	0.97	0.88	0.86		5.02398	4.06175	5.05174	3.98428	5.24286	5.18701	4.85051	4.77941		-0.962226	-1.06746	-0.0558477	-0.173472	-0.272334		-2.50066	-2.71601	-0.240004	-0.594194	-0.855118		0.215346	1.0625
266302_at	5.47458	4.66959	5.89274	4.81101	6.0855	6.19938	5.60201	5.55067		44.46	25.45	59.41	28.07	67.91	73.49	48.57	46.87		0.57	0.47	1.08	1.09	0.79		3.39598	2.60205	3.85865	2.77776	4.04753	4.15555	3.53615	3.46931		-0.793932	-1.08089	0.108023	0.140169	-0.389347		-2.0633	-2.75018	0.464224	0.480122	-1.22253		0.686886	1.21277
267607_s_at	7.99249	6.87133	8.40693	7.32469	7.63988	7.64119	7.42807	7.8646		254.67	117.08	339.42	160.31	199.45	199.63	172.22	233.07		0.46	0.47	1	0.68	0.69		5.91389	4.80379	6.37284	5.29144	5.60191	5.59736	5.36221	5.78323		-1.1101	-1.0814	-0.00454907	-0.551684	-0.58961		-2.88497	-2.75148	-0.0195495	-1.88968	-1.85136		-0.133499	0.978723
250257_at	7.39791	6.07618	7.2441	6.14414	7.58921	7.44404	6.88374	7.0685		168.65	67.47	151.6	70.72	192.57	174.13	118.09	134.22		0.4	0.47	0.9	0.7	0.89		5.31932	4.00864	5.21001	4.11089	5.55123	5.40021	4.81788	4.98713		-1.31068	-1.09912	-0.151019	-0.501436	-0.222879		-3.40624	-2.79657	-0.648997	-1.71757	-0.699832		-0.609667	0.851064
255008_at	6.84522	5.7868	7.05275	5.94957	7.08127	6.72206	6.53429	6.49075		114.98	55.21	132.77	61.8	135.42	105.57	92.69	89.93		0.48	0.47	0.78	0.81	0.68		4.76662	3.71926	5.01866	3.91632	5.0433	4.67823	4.46843	4.40938		-1.04737	-1.10234	-0.365068	-0.298197	-0.609276		-2.72193	-2.80474	-1.56886	-1.02141	-1.91311		0.0828089	1.02128
248028_at	7.56712	6.57577	7.97451	6.86936	7.92964	7.58903	7.16321	7.59611		189.64	95.39	251.52	116.92	243.81	192.54	143.33	193.49		0.5	0.46	0.79	0.76	0.77		5.48853	4.50823	5.94042	4.83611	5.89167	5.5452	5.09735	5.51474		-0.980299	-1.1043	-0.346463	-0.39118	-0.425676		-2.54763	-2.80975	-1.48891	-1.33991	-1.33661		0.262121	1.08696
251443_at	6.48073	5.38948	6.41414	5.30538	6.33541	6.06296	6.03054	6.06548		89.31	41.92	85.28	39.54	80.75	66.85	65.37	66.97		0.47	0.46	0.83	0.73	0.79		4.40214	3.32194	4.38005	3.27213	4.29744	4.01914	3.96468	3.98411		-1.0802	-1.10792	-0.278305	-0.437455	-0.395943		-2.80725	-2.81896	-1.196	-1.49841	-1.24325		0.0117126	1.02174
261804_at	6.87343	5.59242	6.44168	5.32528	6.50654	6.8052	6.74251	6.78494		117.25	48.25	86.92	40.09	90.92	111.83	107.08	110.27		0.41	0.46	1.23	0.91	1.27		4.79483	3.52487	4.40759	3.29203	4.46856	4.76137	4.67666	4.70357		-1.26996	-1.11556	0.292807	-0.118176	0.295976		-3.30041	-2.83839	1.25833	-0.404787	0.929355		-0.462024	0.891304
260267_at	6.59496	5.63231	6.62772	5.50532	7.35112	6.97204	6.10485	6.31139		96.67	49.6	98.89	45.42	163.27	125.54	68.82	79.42		0.51	0.46	0.77	0.71	0.8		4.51637	3.56476	4.59363	3.47207	5.31315	4.92821	4.03899	4.23002		-0.951604	-1.12156	-0.384934	-0.477374	-0.363607		-2.47306	-2.85365	-1.65424	-1.63515	-1.14171		0.380591	1.1087
263987_at	5.91867	4.84238	6.4792	5.35345	6.44884	6.61401	5.80011	6.18774		60.49	28.69	89.21	40.88	87.36	97.95	55.72	72.89		0.47	0.46	1.12	0.92	0.82		3.84008	2.77484	4.44511	3.3202	4.41086	4.57018	3.73426	4.10637		-1.06524	-1.12491	0.159318	-0.105821	-0.338736		-2.76838	-2.86217	0.684662	-0.362466	-1.06362		0.0937964	1.02174
265894_at	7.90549	6.77463	8.21761	7.08518	8.28521	8.11285	8.09257	7.76283		239.77	109.49	297.68	135.78	311.96	276.83	272.96	217.19		0.46	0.46	0.89	1.14	0.73		5.82689	4.70709	6.18352	5.05193	6.24723	6.06902	6.02671	5.68146		-1.1198	-1.13159	-0.178213	0.199818	-0.502058		-2.91018	-2.87919	-0.765864	0.684436	-1.57644		-0.030988	1
254187_at	8.43108	7.09448	8.44333	7.30619	8.63056	8.53622	8.21835	8.15873		345.15	136.66	348.09	158.26	396.33	371.24	297.83	285.77		0.4	0.45	0.94	0.86	0.82		6.35248	5.02693	6.40924	5.27294	6.59259	6.49239	6.15249	6.07737		-1.32555	-1.13629	-0.1002	-0.199992	-0.331869		-3.44488	-2.89114	-0.430605	-0.685033	-1.04206		-0.55374	0.888889
253666_at	7.49315	6.01964	7.68568	6.54818	6.86905	6.94649	6.94667	7.40844		180.16	64.88	205.88	93.58	116.89	123.34	123.35	169.89		0.36	0.45	1.06	0.68	0.83		5.41455	3.9521	5.65159	4.51493	4.83108	4.90266	4.88081	5.32707		-1.46246	-1.13667	0.0715831	-0.533742	-0.324523		-3.80067	-2.89209	0.307626	-1.82822	-1.01899		-0.908583	0.8
245264_at	4.81772	3.90083	4.6856	3.54592	4.71752	4.3734	4.52953	4.25127		28.2	14.94	25.73	11.68	26.31	20.73	23.1	19.04		0.53	0.45	0.79	0.82	0.74		2.73912	1.83329	2.65151	1.51267	2.67954	2.32957	2.46367	2.1699		-0.905837	-1.13884	-0.349972	-0.275452	-0.481611		-2.35412	-2.89761	-1.50399	-0.943504	-1.51224		0.543498	1.17778
245176_at	5.045	4.03065	5.38279	4.23649	5.5599	5.59195	5.08126	5.88723		33.01	16.34	41.72	18.85	47.17	48.23	33.85	59.19		0.5	0.45	1.02	1.03	1.42		2.9664	1.9631	3.3487	2.20324	3.52193	3.54813	3.01541	3.80587		-1.0033	-1.14545	0.0262007	0.0490035	0.45717		-2.60741	-2.91445	0.112597	0.167852	1.4355		0.307037	1.11111
259181_at	6.64079	5.05947	6.64781	5.49127	6.36478	6.03727	6.26692	6.16203		99.79	33.35	100.27	44.98	82.41	65.67	77.01	71.61		0.33	0.45	0.8	0.77	0.71		4.5622	2.99192	4.61372	3.45802	4.3268	3.99345	4.20106	4.08066		-1.57027	-1.1557	-0.333359	-0.361139	-0.533066		-4.08087	-2.94052	-1.4326	-1.23701	-1.67381		-1.14035	0.733333
265962_at	5.34138	4.2308	4.76936	3.60684	5.20567	5.25812	4.85854	4.44874		40.54	18.78	27.27	12.18	36.9	38.27	29.01	21.84		0.46	0.45	1.04	0.72	0.8		3.26279	2.16325	2.73527	1.57359	3.16769	3.21429	2.79269	2.36737		-1.09953	-1.16167	0.0465992	-0.470102	-0.367897		-2.8575	-2.95572	0.200259	-1.61024	-1.15518		0.0982164	1.02222
264240_at	3.98836	2.9954	3.9623	2.79332	4.34019	4.23974	3.64054	3.80258		15.87	7.97	15.59	6.93	20.25	18.89	12.47	13.95		0.5	0.44	0.93	0.79	0.9		1.90976	0.927858	1.92821	0.76007	2.30221	2.19591	1.57468	1.72122		-0.981906	-1.16814	-0.106298	-0.335082	-0.206999		-2.55181	-2.97219	-0.456813	-1.14776	-0.649969		0.420379	1.13636
245592_at	7.26494	6.3307	7.27764	6.10826	7.616	7.19923	7.01652	6.85771		153.8	80.49	155.16	68.99	196.18	146.95	129.47	115.98		0.52	0.44	0.75	0.84	0.75		5.18635	4.26316	5.24355	4.07501	5.57803	5.1554	4.95066	4.77634		-0.92319	-1.16854	-0.422628	-0.23569	-0.46721		-2.39921	-2.97319	-1.81623	-0.807308	-1.46702		0.573977	1.18182
254251_at	4.08042	3.00322	4.45277	3.28204	3.80723	3.98915	3.90396	4.12671		16.92	8.02	21.9	9.73	14	15.88	14.97	17.47		0.47	0.44	1.13	0.88	0.8		2.00182	0.935672	2.41868	1.24879	1.76926	1.94533	1.8381	2.04534		-1.06615	-1.16989	0.176066	-0.16372	-0.373343		-2.77074	-2.97663	0.756639	-0.560788	-1.17228		0.205893	1.06818
262105_at	5.30339	4.35407	5.04883	3.87807	5.1453	4.82002	4.76141	4.94626		39.49	20.45	33.1	14.7	35.39	28.25	27.12	30.83		0.52	0.44	0.8	0.69	0.93		3.22479	2.28653	3.01474	1.84482	3.10733	2.77619	2.69555	2.86489		-0.938264	-1.16992	-0.331137	-0.529239	-0.149844		-2.43839	-2.9767	-1.42305	-1.8128	-0.470505		0.538311	1.18182
264096_at	5.71696	4.89849	5.96538	4.79026	6.36424	6.31326	6.13334	5.83161		52.6	29.83	62.48	27.67	82.38	79.52	70.2	56.95		0.57	0.44	0.97	1.33	0.91		3.63836	2.83095	3.93129	2.75701	4.32626	4.26943	4.06748	3.75025		-0.807414	-1.17428	-0.0568321	0.429116	-0.181044		-2.09833	-2.9878	-0.244234	1.46985	-0.568472		0.889466	1.29545
260876_at	4.44563	3.24671	3.89317	2.71613	4.59257	4.53745	4.31847	3.73868		21.79	9.49	14.86	6.57	24.13	23.22	19.95	13.35		0.44	0.44	0.96	0.92	0.9		2.36704	1.17916	1.85908	0.682876	2.5546	2.49362	2.25261	1.65731		-1.18787	-1.17621	-0.060981	-0.114429	-0.201771		-3.08708	-2.9927	-0.262063	-0.391951	-0.633552		-0.0943773	1
256336_at	5.34306	4.04706	5.35586	4.1761	5.6833	5.70565	4.98228	5.11879		40.59	16.53	40.95	18.08	51.39	52.19	31.61	34.75		0.41	0.44	1.02	0.78	0.85		3.26446	1.97951	3.32177	2.14285	3.64532	3.66182	2.91642	3.03742		-1.28495	-1.17892	0.0165018	-0.348039	-0.284346		-3.33937	-2.9996	0.070916	-1.19214	-0.892838		-0.33977	0.931818
254998_at	4.82641	3.73528	4.77884	3.58502	4.82901	4.9575	4.38201	4.37669		28.37	13.32	27.45	12	28.42	31.07	20.85	20.77		0.47	0.44	1.09	0.73	0.76		2.74781	1.66774	2.74475	1.55177	2.79104	2.91367	2.31615	2.29533		-1.08007	-1.19298	0.122634	-0.431662	-0.449422		-2.80692	-3.03538	0.527014	-1.47857	-1.41117		0.228461	1.06818
261049_at	5.17034	3.93586	5.5868	4.39161	5.55787	5.16249	4.72896	5.31329		36.01	15.3	48.06	20.99	47.11	35.81	26.52	39.76		0.42	0.44	0.76	0.74	0.83		3.09174	1.86832	3.55271	2.35836	3.5199	3.11866	2.6631	3.23192		-1.22343	-1.19434	-0.401238	-0.428645	-0.320783		-3.17948	-3.03884	-1.72431	-1.46824	-1.00725		-0.140634	0.954545
253875_at	5.31815	4.16915	5.47461	4.25142	5.42675	5.455	5.03476	5.42447		39.9	17.99	44.47	19.05	43.01	43.86	32.78	42.95		0.45	0.43	1.02	0.82	0.97		3.23956	2.10161	3.44052	2.21816	3.38877	3.41117	2.9689	3.34311		-1.13795	-1.22235	0.0223979	-0.270658	-0.0974123		-2.95734	-3.11011	0.096254	-0.927083	-0.305871		0.152775	1.04651
249482_at	10.1622	9.08549	10.2004	8.97478	10.2832	10.5192	10.3428	10.0382		1145.84	543.26	1176.57	503.13	1246.1	1467.53	1298.67	1051.49		0.47	0.43	1.18	1.13	0.89		8.08359	7.01795	8.16629	6.94153	8.24522	8.47534	8.27696	7.95685		-1.06564	-1.22476	0.230119	0.193369	-0.209436		-2.76943	-3.11624	0.988928	0.662345	-0.657621		0.346808	1.09302
248186_at	8.23338	6.38244	7.31675	6.07991	7.42549	7.64598	7.96308	7.83854		300.95	83.43	159.43	67.65	171.91	200.29	249.53	228.9		0.28	0.42	1.17	0.83	1.44		6.15478	4.3149	5.28266	4.04666	5.38751	5.60215	5.89722	5.75718		-1.83988	-1.236	0.214639	-0.257565	0.474515		-4.78155	-3.14483	0.922404	-0.882237	1.48996		-1.63671	0.666667
261191_at	5.7047	4.32474	6.24325	4.99826	5.973	6.38728	5.31653	5.76423		52.15	20.04	75.75	31.96	62.81	83.71	39.85	54.35		0.38	0.42	1.33	0.76	0.72		3.6261	2.2572	4.20916	2.96501	3.93502	4.34345	3.25067	3.68286		-1.3689	-1.24415	0.408434	-0.375435	-0.526304		-3.55755	-3.16558	1.75523	-1.28598	-1.65258		-0.391965	0.904762
263715_at	4.50156	3.27876	4.64637	3.39748	4.39208	4.36466	3.94051	4.36937		22.65	9.71	25.04	10.54	21	20.6	15.35	20.67		0.43	0.42	0.98	0.68	0.83		2.42296	1.21122	2.61228	1.36423	2.35411	2.32083	1.87465	2.288		-1.21175	-1.24805	-0.0332812	-0.548317	-0.32428		-3.14913	-3.17549	-0.143025	-1.87815	-1.01823		0.0263636	1.02381
264672_at	5.83463	4.80209	5.69716	4.43952	6.14271	5.87703	5.6983	5.82995		57.07	27.9	51.88	21.7	70.65	58.77	51.92	56.88		0.49	0.42	0.83	0.91	1.1		3.75603	2.73455	3.66307	2.40627	4.10473	3.8332	3.63244	3.74858		-1.02149	-1.2568	-0.271531	-0.123596	0.0855173		-2.65467	-3.19776	-1.1669	-0.423351	0.268521		0.543088	1.16667
252411_at	6.66146	5.72047	6.54225	5.2816	6.92118	6.8309	6.32729	6.58027		101.23	52.73	93.2	38.9	121.19	113.84	80.3	95.69		0.52	0.42	0.94	0.79	1.03		4.58287	3.65293	4.50816	3.24835	4.88321	4.78707	4.26143	4.49891		-0.929936	-1.2598	-0.0961336	-0.321435	-0.00924966		-2.41675	-3.2054	-0.413131	-1.10101	-0.0290436		0.788653	1.2381
257954_at	4.28505	2.92853	4.39399	3.13031	4.71313	4.8216	4.24285	4.53051		19.5	7.61	21.02	8.76	26.23	28.28	18.93	23.11		0.39	0.42	1.08	0.97	1.1		2.20646	0.860984	2.3599	1.09706	2.67516	2.77777	2.17699	2.44914		-1.34548	-1.26284	0.102613	-0.0294723	0.0892479		-3.49666	-3.21312	0.440975	-0.100951	0.280235		-0.283544	0.928571
262882_at	6.03219	4.78789	5.80052	4.48201	5.67357	6.06595	5.65744	5.52415		65.44	27.62	55.74	22.35	51.04	66.99	50.47	46.02		0.42	0.4	1.31	0.77	0.83		3.9536	2.72035	3.76643	2.44876	3.63559	4.02212	3.59158	3.44278		-1.23325	-1.31766	0.386526	-0.362017	-0.323648		-3.205	-3.35262	1.66108	-1.24002	-1.01624		0.147615	1.05
258063_at	4.54103	3.73089	5.2363	3.90536	3.91369	4.14937	4.1585	4.77221		23.28	13.28	37.69	14.98	15.07	17.75	17.86	27.33		0.57	0.4	1.18	0.77	0.72		2.46244	1.66335	3.20221	1.87211	1.87572	2.10554	2.09264	2.69084		-0.799089	-1.3301	0.22982	-0.369795	-0.511364		-2.0767	-3.38425	0.987644	-1.26666	-1.60567		1.30755	1.425
260769_at	5.73074	4.30971	5.56839	4.2339	5.80043	5.5375	5.43113	5.51506		53.1	19.83	47.45	18.82	55.73	46.45	43.15	45.73		0.37	0.4	0.83	0.81	0.96		3.65215	2.24216	3.5343	2.20065	3.76246	3.49367	3.36527	3.43369		-1.40998	-1.33365	-0.268789	-0.286877	-0.100614		-3.6643	-3.3933	-1.15511	-0.982638	-0.315925		-0.271006	0.925
248263_at	4.88466	3.75648	5.05996	3.71943	4.7219	4.83743	4.34867	4.71324		29.54	13.51	33.36	13.17	26.39	28.59	20.37	26.23		0.46	0.39	1.08	0.69	0.79		2.80607	1.68894	3.02587	1.68618	2.68392	2.7936	2.28282	2.63187		-1.11713	-1.33969	0.109675	-0.523254	-0.394004		-2.90324	-3.40867	0.471324	-1.7923	-1.23716		0.50543	1.17949
251759_at	7.1783	6.0364	7.10679	5.76093	7.61072	7.29624	6.65966	6.99367		144.84	65.64	137.83	54.23	195.46	157.18	101.1	127.44		0.45	0.39	0.8	0.7	0.92		5.0997	3.96885	5.0727	3.72768	5.57274	5.25242	4.5938	4.9123		-1.13085	-1.34502	-0.320325	-0.505904	-0.160406		-2.9389	-3.42223	-1.37659	-1.73287	-0.50367		0.483337	1.15385
255786_at	4.10427	2.42356	3.93643	2.55685	4.31516	4.36166	3.6787	3.66837		17.2	5.36	15.31	5.88	19.91	20.56	12.81	12.71		0.31	0.38	1.03	0.74	0.83		2.02567	0.356015	1.90234	0.523595	2.27718	2.31783	1.61285	1.587		-1.66966	-1.37875	0.0406495	-0.412825	-0.315337		-4.33915	-3.50803	0.17469	-1.41405	-0.990148		-0.831119	0.815789
251218_at	9.46016	8.61358	9.61795	8.23704	9.96628	9.96279	9.60437	9.25068		704.36	391.69	785.77	301.72	1000.34	997.92	778.4	609.16		0.56	0.38	1	1.11	0.78		7.38157	6.54603	7.58386	6.20379	7.9283	7.91896	7.53851	7.16931		-0.835535	-1.38007	-0.00934323	0.156942	-0.414558		-2.17141	-3.51141	-0.0401522	0.537574	-1.3017		1.33999	1.47368
254931_at	8.16731	6.82021	8.20457	6.81547	8.3259	7.84793	7.72007	8.0672		287.48	113	295	112.63	320.88	230.39	210.85	268.21		0.39	0.38	0.72	0.73	0.91		6.08871	4.75266	6.17048	4.78222	6.28793	5.80411	5.65421	5.98584		-1.33605	-1.38826	-0.483821	-0.434496	-0.184643		-3.47216	-3.53225	-2.0792	-1.48828	-0.579773		0.0600867	1.02632
253971_at	4.69293	3.41487	4.63035	3.23987	5.39019	5.16675	4.21305	4.44561		25.87	10.67	24.77	9.45	41.94	35.92	18.55	21.79		0.41	0.38	0.86	0.72	0.88		2.61434	1.34733	2.59626	1.20662	3.35221	3.12293	2.14719	2.36424		-1.26701	-1.38964	-0.229287	-0.467148	-0.23202		-3.29274	-3.53575	-0.985351	-1.60012	-0.728535		0.243001	1.07895
267305_at	5.22868	4.11513	5.81599	4.41462	4.52094	4.44929	5.11127	5.43044		37.5	17.33	56.34	21.33	22.96	21.85	34.57	43.12		0.46	0.38	0.95	0.92	0.77		3.15009	2.04758	3.7819	2.38137	2.48297	2.40546	3.04541	3.34908		-1.10251	-1.40054	-0.0775029	-0.104678	-0.432827		-2.86522	-3.56347	-0.333066	-0.358555	-1.35906		0.698249	1.21053
251109_at	11.7966	10.4758	11.155	9.75161	11.3858	11.0059	11.2981	11.1261		3557.43	1424.1	2280.36	862.04	2675.88	2056.44	2518	2235.1		0.4	0.38	0.77	0.71	0.98		9.71802	8.40829	9.12096	7.71836	9.34782	8.96211	9.2322	9.04475		-1.30974	-1.4026	-0.385717	-0.485821	-0.0762019		-3.40378	-3.56871	-1.65761	-1.66408	-0.239271		0.164935	1.05263
258919_at	6.38521	4.47714	6.09773	4.66349	6.45329	6.28367	5.96421	5.63256		83.59	22.27	68.49	25.34	87.63	77.91	62.43	49.61		0.27	0.37	0.89	0.75	0.72		4.30662	2.4096	4.06364	2.63024	4.41532	4.23985	3.89835	3.55119		-1.89702	-1.4334	-0.175472	-0.408267	-0.512446		-4.93003	-3.64709	-0.754083	-1.39844	-1.60906		-1.28294	0.72973
[truncated: 206 more rows]
[truncated: 2 more columns]

## Sheet: Z ratios heatmap AGI.txt
Gene	DEX-PAC	DEX-GA	CK-PAC	CK-GA
At3g48100	13.5256	13.1443	10.5393	7.48919
At1g03020	2.11042	4.42999	4.53608	2.31492
[truncated: 1,429 more rows]
