# Supplementary material for: Genome Wide Binding Site Analysis Reveals Transcriptional Coactivation of Cytokinin-Responsive Genes by DELLA Proteins
Source: PLoS Genet. 2015 Jul 2;11(7):e1005337. doi: 10.1371/journal.pgen.1005337 (PMC4489807; doi:10.1371/journal.pgen.1005337)
Supplement: S5 Table — (XLSX) [file pgen.1005337.s008.xlsx]

## Sheet: Hoja1
Primers used in this study
	Fwd	Rev
ARR1 full length	ATGATGAATCCGAGTCACGGAAGAG	AACCGGAATGTTATCGATGGAGTATG
Y2H deletions
Ad2	ATGGTTAGGAAGAGGAGAAGTG	AACCGGAATGTTATCGATGGAGTATG
Ad3	ATGAAACCGCGTGTCGTCTGGTC	AACCGGAATGTTATCGATGGAGTATG
Ad5	ATGATGAATCCGAGTCACGGAAGAG	CTGCGATACCCCTCCAAGCC
Ad9	ATGAGAAGTGGTTTCTCTGGAAGG	AACCGGAATGTTATCGATGGAGTATG
RGA NT1	TAGTCGACATAGGAACGACGGTGACGAC	TACTCGAGTCAACTATTCGGAACTCCTTC
RGA CT3	TAGTCGACCTCTCTCCGCCGCAGAATCA	TACTCGAGTCAGTACGCCGCCGTCGAGA
RT-qPCR
AT5G11630	TCCCAAATCGGCTTCATCAT	GAAAATCCAGGCGAAGGAGG
AT4G39070	TTCCTCCTTACCGGCGTTAA	TCTTGGGTAGGCTGACGGG
AT1G07830	CTTCAGAGCTGCGTCTCAAGTC	CGTACCACAGCTTCTGAAGATCAT
AT2G15970	CTTCACACTCACTGGTTTAGGCTTT	GCAACCCATTCGAGGACAGA
AT1G69530	AAGCGATGGCCAAACCATT	GACCAGCCTGCGTTAGCAAC
AT1G14620	ATGCCGAGATCATCTTTGCG	5´-CCTGCTCTCCAAGAGAGGCTT-3´
ChIP
SCL3	GACAAAAATGTAGGCATTAAAAAGAA	GGTGTGGGATTTGTCTGTCTTC
AT5G11630	AGACGTCGTGTGGTTTTTGG	AACGACGACGTTATCAAACAAA
AT4G39070	CCCGGTATGCTTTTGTTTAAG	CCCCCAAATTGACTTGTTTT
AT1G07830	TGCGTTGATCCGTGTGATTT	CATTGGATCAGTAATCAACGGTTG
AT2G15970
AT1G69530	ACAACAGATTCTCATAATCATCTC	AGATCACATTTTGTGAAGCTAAA
AT1G14620	GAATGCATAGCAAACCGGAT	ATTGGTTTACATAACCAGAATCCG
HSF	GCTATCCACAGGTTAGATAAAGGA	GAGAAAGATTGTGTGAGAATGAAA
UBC30	CAAATCCAAAACCCTAGAAACCGAA	AACGACGAAGATCAAGAACTGGGAA
TCS	AACTGCAGGTAAAACGACGGCCAGT	GGCCATGGTGTAATTGTAAATAGTAATTG	PstI and NcoI respectively
TCSm	AACTGCAGGTAAAACGACGGCCAGT	CCTCTCCAAATGAAATGAACTTCCTTAT	PstI and NcoI respectively
Ω translational enhancer	ATTTCATTTGGAGAGGTATTTTTACAAC	GGCCATGGTGTAATTGTAAATAGTAATTG
